# Supplementary material for: Aquaculture ecosystem microbiome at the water-fish interface: the case-study of rainbow trout fed with Tenebrio molitor novel diets
Source: BMC Microbiol. 2023 Sep 6;23:248. doi: 10.1186/s12866-023-02990-y (PMC10481543; doi:10.1186/s12866-023-02990-y)
Supplement: Supplementary file 2 — Supplementary Material 2 [file 12866_2023_2990_MOESM2_ESM.xlsx]

## Sheet: Phylum
Suppl_Data_S03
Taxomic assignation and relative abundances for each sample, at the Phylum rank
			CUTIS_A	CUTIS_A	CUTIS_A	CUTIS_A	CUTIS_A	CUTIS_A	CUTIS_D	CUTIS_D	CUTIS_D	CUTIS_D	CUTIS_D	CUTIS_D	FEED_A	FEED_A	FEED_A	FEED_A	FEED_D	FEED_D	FEED_D	FEED_D	MUCUS_A	MUCUS_A	MUCUS_A	MUCUS_A	MUCUS_A	MUCUS_A	MUCUS_D	MUCUS_D	MUCUS_D	MUCUS_D	MUCUS_D	MUCUS_D	ING	INST_A	INST_B	INST_C	INST_D	ING	INST_A	INST_B	INST_C	INST_D	ING	INST_A	INST_B	INST_C	INST_D
			cutis	cutis	cutis	cutis	cutis	cutis	cutis	cutis	cutis	cutis	cutis	cutis	feed	feed	feed	feed	feed	feed	feed	feed	mucus	mucus	mucus	mucus	mucus	mucus	mucus	mucus	mucus	mucus	mucus	mucus	water	water	water	water	water	water	water	water	water	water	water	water	water	water	water
Taxa		Phylum	2018-09-10	2018-09-10	2018-09-10	2018-09-10	2018-09-10	2018-09-10	2018-09-10	2018-09-10	2018-09-10	2018-09-10	2018-09-10	2018-09-10	2018-09-10	2018-09-10	2018-09-10	2018-09-10	2018-09-10	2018-09-10	2018-09-10	2018-09-10	2018-09-10	2018-09-10	2018-09-10	2018-09-10	2018-09-10	2018-09-10	2018-09-10	2018-09-10	2018-09-10	2018-09-10	2018-09-10	2018-09-10	2018-04-26	2018-04-26	2018-04-26	2018-04-26	2018-04-26	2018-06-29	2018-06-29	2018-06-29	2018-06-29	2018-06-29	2018-09-10	2018-09-10	2018-09-10	2018-09-10	2018-09-10
Bacteria;Proteobacteria	Bacteria	Proteobacteria	25906	12906	32757	36960	29859	39423	27507	21122	19030	8050	15629	37320	2368	3398	1538	3413	285	447	514	83	23875	240	7859	6257	51274	11485	24	10502	516	1475	5790	400	56041	929383	138790	62703	12268	81980	25491	39282	18949	125230	31067	177752	261440	134863	198445
Bacteria;Bacteroidota	Bacteria	Bacteroidota	7707	2625	3545	5617	1646	1601	4275	11	5297	3803	3328	3470	150	144	85	199	102	75	182	27	9	0	0	0	61	11	0	0	0	10	0	0	7133	453613	49216	14689	4510	7497	12141	27937	8705	76297	17213	32771	44038	37562	33067
Bacteria;Firmicutes	Bacteria	Firmicutes	3643	4800	44254	21020	13936	25770	10513	46555	21536	9607	6179	3521	21376	25907	17193	29086	16973	21496	27246	8733	8133	73854	50274	22166	45921	94848	67744	69309	52712	73298	68880	34149	65	2893	330	943	16	430	1307	2994	1762	2903	700	4359	4837	2875	1011
Bacteria;Verrucomicrobiota	Bacteria	Verrucomicrobiota	204	89	82	214	28	79	96	0	122	115	150	34	0	0	0	0	0	0	0	0	0	0	0	0	0	0	0	0	0	0	0	0	5351	9882	2783	1139	219	18323	3044	7047	2848	7248	26396	8221	5285	3238	5229
Bacteria;Patescibacteria	Bacteria	Patescibacteria	68	14	23	51	16	10	49	0	69	62	9	43	0	4	0	0	0	0	0	0	0	0	0	0	0	0	0	0	0	0	0	0	1361	25114	3177	877	250	2488	2177	4519	1692	6541	3198	6085	3789	1409	2988
Bacteria;Campilobacterota	Bacteria	Campilobacterota	209	34	34	106	45	26	61	0	117	64	173	255	25	45	0	13	6	7	4	7	0	0	0	0	0	0	0	0	0	0	0	0	7	12533	14442	32256	108	192	940	986	822	2857	357	8217	5094	4037	16711
Bacteria;Myxococcota	Bacteria	Myxococcota	11	4	5	5	4	3	7	0	21	4	0	13	0	0	0	0	0	0	0	0	0	0	0	0	0	0	0	0	0	0	0	0	618	1755	461	74	11	2465	402	1051	528	1193	4502	1557	1117	523	1417
Bacteria;Cyanobacteria	Bacteria	Cyanobacteria	86	358	769	190	32	4	25	0	35	80	38	14	0	0	0	0	0	0	0	0	0	0	0	0	0	0	0	0	0	0	0	0	29	304	48	40	35	204	759	566	2489	1766	243	1156	440	618	271
Bacteria;Bdellovibrionota	Bacteria	Bdellovibrionota	438	68	77	125	37	58	117	0	276	76	72	64	0	0	0	0	0	0	0	0	0	0	0	0	0	0	0	0	0	0	0	0	243	1297	335	128	67	1116	185	536	71	531	1857	1541	1545	283	1320
Bacteria;Planctomycetota	Bacteria	Planctomycetota	3	0	8	10	2	0	2	0	6	17	5	0	0	0	0	0	0	0	2	0	0	0	0	0	0	0	0	0	0	0	0	0	243	485	81	38	0	977	152	303	97	764	1926	499	523	257	750
Bacteria;Actinobacteriota	Bacteria	Actinobacteriota	449	210	526	297	170	67	338	0	317	250	30	71	173	251	112	279	80	101	183	33	0	8	5	3	4	0	5	16	0	11	5	0	778	1198	143	167	3	1931	323	1143	608	1306	2037	1163	787	505	1058
Bacteria;Acidobacteriota	Bacteria	Acidobacteriota	278	0	35	14	0	6	30	0	34	37	29	8	0	0	0	0	0	0	0	0	0	0	0	0	0	0	0	4	0	0	0	0	438	681	95	26	19	1086	105	548	302	984	1269	331	235	93	365
Bacteria;Chloroflexi	Bacteria	Chloroflexi	26	45	46	25	9	15	15	0	17	14	14	0	0	0	0	0	0	0	0	0	0	0	0	0	0	0	0	0	0	0	0	0	186	176	181	9	54	329	45	242	52	610	769	1527	901	475	2085
Bacteria;Fusobacteriota	Bacteria	Fusobacteriota	5	0	0	8	0	0	0	0	14	0	0	22	168	235	135	308	5	0	0	0	0	0	0	0	0	0	0	98	0	0	0	0	0	438	72	16	0	89	3945	2140	1989	1908	18	153	238	325	47
Bacteria;Gemmatimonadota	Bacteria	Gemmatimonadota	3	0	0	0	0	2	5	0	7	0	0	0	0	0	0	0	0	0	0	0	0	0	0	0	0	0	0	0	0	0	0	0	34	17	0	5	0	137	13	35	40	100	152	13	23	18	66
Bacteria;Deinococcota	Bacteria	Deinococcota	12	37	4	9	8	5	16	0	0	2	0	0	0	0	0	0	0	5	0	0	0	0	0	0	0	0	0	0	0	0	0	0	29	2172	23	51	0	17	23	89	96	41	4	283	110	103	228
Unassigned;__	Unassigned	__	119	42	97	91	26	36	46	0	86	30	0	21	0	5	0	0	0	0	5	0	0	0	27	0	0	13	0	0	0	4	0	7	154	732	132	29	41	309	85	91	33	205	742	177	139	55	200
Bacteria;Nitrospirota	Bacteria	Nitrospirota	0	0	0	0	0	0	0	0	0	0	10	0	0	0	0	0	0	0	0	0	0	0	0	0	0	0	0	0	0	0	0	0	206	255	55	5	0	716	56	275	13	198	1354	154	102	20	240
Bacteria;Methylomirabilota	Bacteria	Methylomirabilota	0	0	0	0	0	0	0	0	0	0	0	0	0	0	0	0	0	0	0	0	0	0	0	0	0	0	0	0	0	0	0	0	149	363	112	28	30	841	81	206	57	284	1138	67	100	3	69
Bacteria;SAR324 clade(Marine group B)	Bacteria	SAR324 clade(Marine group B)	0	0	0	0	0	0	0	0	3	0	0	0	0	0	0	0	0	0	0	0	0	0	0	0	0	0	0	0	0	0	0	0	7	11	0	3	0	41	0	15	43	22	91	231	82	31	36
Bacteria;Armatimonadota	Bacteria	Armatimonadota	0	0	11	0	0	0	4	0	0	0	0	0	0	0	0	0	0	0	0	0	0	0	0	0	0	0	0	0	0	0	0	0	24	0	22	0	0	15	22	3	24	93	26	219	164	32	46
Bacteria;Elusimicrobiota	Bacteria	Elusimicrobiota	0	0	0	0	0	0	0	0	0	0	0	0	0	0	0	0	0	0	0	0	0	0	0	0	0	0	0	0	0	0	0	0	222	282	86	47	0	828	50	132	38	132	772	56	84	6	57
Bacteria;__	Bacteria	__	0	0	0	0	0	0	0	0	0	0	3	0	66	162	12	143	41	43	95	36	0	0	0	0	0	0	0	0	0	0	0	0	69	161	28	2	0	299	52	51	46	95	632	158	57	14	152
Bacteria;Desulfobacterota	Bacteria	Desulfobacterota	0	0	0	0	0	0	2	0	5	0	0	0	0	3	0	10	0	0	0	0	0	0	0	0	0	0	0	13	0	0	0	19	51	163	60	9	0	335	57	58	27	111	412	57	96	48	40
Bacteria;Dependentiae	Bacteria	Dependentiae	46	6	0	2	5	7	9	0	8	0	0	0	0	0	0	0	0	0	0	0	0	0	0	0	0	0	0	0	0	0	0	0	27	52	20	7	0	65	11	27	3	38	267	497	70	0	41
Bacteria;WPS-2	Bacteria	WPS-2	0	0	0	0	0	0	0	0	0	0	0	0	0	0	0	0	0	0	0	0	0	0	0	0	0	0	0	0	0	0	0	0	0	13	45	0	0	160	5	32	18	60	11	24	23	7	24
Bacteria;Fibrobacterota	Bacteria	Fibrobacterota	8	0	0	0	0	11	4	0	0	0	0	0	0	0	0	0	0	0	0	0	0	0	0	0	0	0	0	0	0	0	0	0	0	12	51	0	0	37	5	62	9	95	39	102	219	116	79
Bacteria;Spirochaetota	Bacteria	Spirochaetota	0	0	4	0	0	0	3	0	0	0	0	0	0	0	0	0	0	0	0	0	0	0	0	0	0	0	0	0	0	0	0	0	0	3	0	0	0	0	0	3	6	30	11	164	36	16	97
Bacteria;Sva0485	Bacteria	Sva0485	0	0	0	0	0	0	0	0	0	0	0	0	0	0	0	0	0	0	0	0	0	0	0	0	0	0	0	0	0	0	0	0	12	36	10	6	0	112	22	19	5	34	130	13	22	0	21
Bacteria;Margulisbacteria	Bacteria	Margulisbacteria	0	0	0	0	0	0	0	0	0	0	0	0	0	0	0	0	0	0	0	0	0	0	0	0	0	0	0	0	0	0	0	0	36	4	3	0	0	67	23	7	11	20	81	0	2	0	0
Bacteria;MBNT15	Bacteria	MBNT15	0	0	0	0	0	0	0	0	0	0	0	0	0	0	0	0	0	0	0	0	0	0	0	0	0	0	0	0	0	0	0	0	34	21	6	3	0	40	0	0	7	13	67	18	13	6	14
Bacteria;NB1-j	Bacteria	NB1-j	0	0	0	0	0	0	0	0	10	4	0	0	0	0	0	0	0	0	0	0	0	0	0	0	0	0	0	0	0	0	0	0	0	2	0	0	0	3	2	4	0	4	31	0	0	0	0
Bacteria;WOR-1	Bacteria	WOR-1	0	0	0	0	0	0	0	0	0	0	0	0	0	0	0	0	0	0	0	0	0	0	0	0	0	0	0	0	0	0	0	0	46	15	0	6	0	25	10	6	11	21	67	2	6	3	2
Bacteria;Latescibacterota	Bacteria	Latescibacterota	0	0	0	0	0	0	0	0	0	0	0	0	0	0	0	0	0	0	0	0	0	0	0	0	0	0	0	0	0	0	0	0	17	36	0	0	0	47	4	7	3	19	67	6	11	0	0
Bacteria;Zixibacteria	Bacteria	Zixibacteria	0	0	0	0	0	0	0	0	0	0	0	0	0	0	0	0	0	0	0	0	0	0	0	0	0	0	0	0	0	0	0	0	13	25	0	2	0	53	4	7	3	8	51	0	4	0	0
Bacteria;NKB15	Bacteria	NKB15	0	0	0	0	0	0	0	0	0	0	0	0	0	0	0	0	0	0	0	0	0	0	0	0	0	0	0	0	0	0	0	0	0	10	3	5	0	53	3	17	3	21	12	7	5	0	13
Bacteria;Entotheonellaeota	Bacteria	Entotheonellaeota	0	0	0	0	0	0	0	0	0	0	0	0	0	0	0	0	0	0	0	0	0	0	0	0	0	0	0	0	0	0	0	0	12	17	6	0	0	9	0	32	0	10	52	7	0	0	0
Bacteria;Calditrichota	Bacteria	Calditrichota	0	0	0	0	0	0	0	0	0	0	0	0	0	0	0	0	0	0	0	0	0	0	0	0	0	0	0	0	0	0	0	0	0	3	0	0	0	0	0	5	0	0	0	47	47	2	0
Bacteria;TX1A-33	Bacteria	TX1A-33	0	0	0	0	0	0	0	0	0	0	0	0	0	0	0	0	0	0	0	0	0	0	0	0	0	0	0	0	0	0	0	0	0	0	4	0	0	30	8	0	0	4	0	0	0	0	0
Bacteria;Abditibacteriota	Bacteria	Abditibacteriota	0	0	0	0	0	0	0	0	0	0	0	0	0	0	0	0	0	0	0	0	0	0	0	0	0	0	0	0	0	0	0	0	7	21	0	0	0	0	2	4	0	0	2	9	15	0	6
Bacteria;GAL15	Bacteria	GAL15	0	0	0	0	0	0	0	0	0	0	0	0	0	0	0	0	0	0	0	0	0	0	0	0	0	0	0	0	0	0	0	0	0	8	2	2	0	7	0	7	0	7	4	0	0	0	0
Bacteria;FCPU426	Bacteria	FCPU426	0	0	0	0	0	0	0	0	0	0	0	0	0	0	0	0	0	0	0	0	0	0	0	0	0	0	0	0	0	0	0	0	0	10	0	0	0	2	0	0	0	0	16	2	0	0	2
Bacteria;Hydrogenedentes	Bacteria	Hydrogenedentes	0	0	0	0	0	0	0	0	0	0	0	0	0	0	0	0	0	0	0	0	0	0	0	0	0	0	0	0	0	0	0	0	15	0	0	0	0	3	0	0	0	0	12	0	0	0	0
Bacteria;DTB120	Bacteria	DTB120	0	0	0	0	0	0	0	0	0	0	0	0	0	0	0	0	0	0	0	0	0	0	0	0	0	0	0	0	0	0	0	0	0	4	0	0	0	6	0	0	0	0	12	0	4	0	0
Bacteria;Sumerlaeota	Bacteria	Sumerlaeota	0	0	0	0	0	0	0	0	0	0	0	0	0	0	0	0	0	0	0	0	0	0	0	0	0	0	0	0	0	0	0	0	0	5	0	0	0	0	0	0	0	0	0	0	2	0	0
Bacteria;Schekmanbacteria	Bacteria	Schekmanbacteria	0	0	0	0	0	0	0	0	0	0	0	0	0	0	0	0	0	0	0	0	0	0	0	0	0	0	0	0	0	0	0	0	0	0	0	0	0	0	0	0	0	0	10	0	0	0	0
Bacteria;Aquificota	Bacteria	Aquificota	0	0	0	0	0	0	0	0	0	0	0	0	0	0	0	0	0	0	0	0	0	0	0	0	0	0	0	0	0	0	0	0	0	0	0	0	0	7	0	0	0	0	0	0	0	0	0
Bacteria;Hydrothermae	Bacteria	Hydrothermae	0	0	0	0	0	0	0	0	0	0	0	0	0	0	0	0	0	0	0	0	0	0	0	0	0	0	0	0	0	0	0	0	0	0	0	0	0	0	0	0	0	0	5	0	0	0	0
Bacteria;Dadabacteria	Bacteria	Dadabacteria	0	0	0	0	0	0	0	0	0	0	0	0	0	0	0	0	0	0	0	0	0	0	0	0	0	0	0	0	0	0	0	0	0	0	0	0	0	4	0	0	0	0	0	0	0	0	0
Bacteria;Poribacteria	Bacteria	Poribacteria	0	0	0	0	0	0	0	0	0	0	0	0	0	0	0	0	0	0	0	0	0	0	0	0	0	0	0	0	0	0	0	0	0	0	0	0	0	0	0	0	0	0	0	0	0	0	4
Bacteria;Synergistota	Bacteria	Synergistota	0	0	0	0	0	0	0	0	0	0	0	0	0	0	0	0	0	0	0	0	0	0	0	0	0	0	0	0	0	0	0	0	0	0	0	0	0	4	0	0	0	0	0	0	0	0	0
Bacteria;AncK6	Bacteria	AncK6	0	0	0	0	0	0	0	0	0	0	0	0	0	0	0	0	0	0	0	0	0	0	0	0	0	0	0	0	0	0	0	0	0	3	0	0	0	0	0	0	0	0	0	0	0	0	0
Bacteria;Nitrospinota	Bacteria	Nitrospinota	0	0	0	0	0	0	0	0	0	0	0	0	0	0	0	0	0	0	0	0	0	0	0	0	0	0	0	0	0	0	0	0	0	0	0	0	0	0	0	3	0	0	0	0	0	0	0
[truncated: 16 more columns]

## Sheet: Class
Suppl_Data_S03
Taxomic assignation and relative abundances for each sample, at the Class rank
				CUTIS_A	CUTIS_A	CUTIS_A	CUTIS_A	CUTIS_A	CUTIS_A	CUTIS_D	CUTIS_D	CUTIS_D	CUTIS_D	CUTIS_D	CUTIS_D	FEED_A	FEED_A	FEED_A	FEED_A	FEED_D	FEED_D	FEED_D	FEED_D	MUCUS_A	MUCUS_A	MUCUS_A	MUCUS_A	MUCUS_A	MUCUS_A	MUCUS_D	MUCUS_D	MUCUS_D	MUCUS_D	MUCUS_D	MUCUS_D	ING	INST_A	INST_B	INST_C	INST_D	ING	INST_A	INST_B	INST_C	INST_D	ING	INST_A	INST_B	INST_C
				cutis	cutis	cutis	cutis	cutis	cutis	cutis	cutis	cutis	cutis	cutis	cutis	feed	feed	feed	feed	feed	feed	feed	feed	mucus	mucus	mucus	mucus	mucus	mucus	mucus	mucus	mucus	mucus	mucus	mucus	water	water	water	water	water	water	water	water	water	water	water	water	water	water
Taxa		Phylum	Class	2018-09-10	2018-09-10	2018-09-10	2018-09-10	2018-09-10	2018-09-10	2018-09-10	2018-09-10	2018-09-10	2018-09-10	2018-09-10	2018-09-10	2018-09-10	2018-09-10	2018-09-10	2018-09-10	2018-09-10	2018-09-10	2018-09-10	2018-09-10	2018-09-10	2018-09-10	2018-09-10	2018-09-10	2018-09-10	2018-09-10	2018-09-10	2018-09-10	2018-09-10	2018-09-10	2018-09-10	2018-09-10	2018-04-26	2018-04-26	2018-04-26	2018-04-26	2018-04-26	2018-06-29	2018-06-29	2018-06-29	2018-06-29	2018-06-29	2018-09-10	2018-09-10	2018-09-10	2018-09-10
Bacteria;Proteobacteria;Gammaproteobacteria	Bacteria	Proteobacteria	Gammaproteobacteria	21401	11172	31028	35696	29272	38911	26375	21122	18066	7410	15294	36956	2347	3345	1522	3370	273	410	494	83	23841	233	7853	6242	51271	11468	13	10493	509	1469	5780	396	55018	890377	133694	60590	12116	75130	10527	31245	12335	111938	24511	162358	252114	130224
Bacteria;Bacteroidota;Bacteroidia	Bacteria	Bacteroidota	Bacteroidia	7707	2625	3545	5617	1646	1601	4275	11	5285	3803	3328	3456	150	144	85	199	102	75	182	27	9	0	0	0	61	11	0	0	0	10	0	0	7117	453600	49203	14689	4510	7441	12135	27914	8699	76252	17145	32742	44008	37541
Bacteria;Firmicutes;Bacilli	Bacteria	Firmicutes	Bacilli	1816	4459	8101	17987	9460	14039	8468	32031	18679	7235	5498	1949	21057	25495	16961	28604	16818	21282	26872	8647	8128	73808	37014	7180	6181	94848	67697	69014	52663	72971	68875	34081	4	1402	236	145	16	200	731	1545	232	1065	298	1599	940	134
Bacteria;Proteobacteria;Alphaproteobacteria	Bacteria	Proteobacteria	Alphaproteobacteria	4505	1734	1729	1264	587	512	1132	0	964	640	335	364	21	53	16	43	12	37	20	0	34	7	6	15	3	17	11	9	7	6	10	4	1023	39006	5096	2113	152	6850	14964	8037	6614	13290	6556	15390	9326	4639
Bacteria;Firmicutes;Clostridia	Bacteria	Firmicutes	Clostridia	1793	337	36150	3005	4473	11711	2023	14524	2850	2369	646	1469	112	202	75	219	50	83	120	34	5	46	13260	14986	39740	0	47	285	49	327	5	68	0	1331	53	788	0	86	547	1364	1491	1732	162	2011	3497	2084
Bacteria;Campilobacterota;Campylobacteria	Bacteria	Campilobacterota	Campylobacteria	209	34	34	106	45	26	61	0	117	64	173	255	25	45	0	13	6	7	4	7	0	0	0	0	0	0	0	0	0	0	0	0	7	12533	14442	32256	108	192	940	986	822	2857	357	8217	5094	4037
Bacteria;Verrucomicrobiota;Verrucomicrobiae	Bacteria	Verrucomicrobiota	Verrucomicrobiae	204	89	82	214	28	79	96	0	122	115	146	34	0	0	0	0	0	0	0	0	0	0	0	0	0	0	0	0	0	0	0	0	229	1955	839	556	39	1140	2016	4022	2366	4890	1324	5878	3350	3026
Bacteria;Verrucomicrobiota;Omnitrophia	Bacteria	Verrucomicrobiota	Omnitrophia	0	0	0	0	0	0	0	0	0	0	0	0	0	0	0	0	0	0	0	0	0	0	0	0	0	0	0	0	0	0	0	0	5048	7761	1905	571	180	15838	989	2975	425	2270	24727	1356	1795	165
Bacteria;Patescibacteria;Gracilibacteria	Bacteria	Patescibacteria	Gracilibacteria	66	14	8	46	14	8	24	0	56	59	7	38	0	0	0	0	0	0	0	0	0	0	0	0	0	0	0	0	0	0	0	0	346	18170	1966	371	173	850	1370	1343	1352	4795	965	3335	2437	1117
Bacteria;Cyanobacteria;Cyanobacteriia	Bacteria	Cyanobacteria	Cyanobacteriia	86	358	767	190	32	4	25	0	29	80	38	14	0	0	0	0	0	0	0	0	0	0	0	0	0	0	0	0	0	0	0	0	4	194	24	33	35	104	445	521	2479	1636	75	872	289	594
Bacteria;Myxococcota;Polyangia	Bacteria	Myxococcota	Polyangia	5	4	5	5	4	0	7	0	21	0	0	7	0	0	0	0	0	0	0	0	0	0	0	0	0	0	0	0	0	0	0	0	95	1052	314	24	11	660	215	740	379	881	2156	1289	888	466
Bacteria;Patescibacteria;Parcubacteria	Bacteria	Patescibacteria	Parcubacteria	0	0	0	0	2	0	0	0	0	0	0	0	0	0	0	0	0	0	0	0	0	0	0	0	0	0	0	0	0	0	0	0	674	4096	818	369	77	928	537	2711	147	1162	1314	1824	869	184
Bacteria;Bdellovibrionota;Bdellovibrionia	Bacteria	Bdellovibrionota	Bdellovibrionia	386	68	74	125	37	54	114	0	276	66	65	56	0	0	0	0	0	0	0	0	0	0	0	0	0	0	0	0	0	0	0	0	28	648	217	64	0	367	92	361	40	289	958	1087	1287	244
Bacteria;Chloroflexi;Anaerolineae	Bacteria	Chloroflexi	Anaerolineae	26	32	21	25	9	15	8	0	12	0	14	0	0	0	0	0	0	0	0	0	0	0	0	0	0	0	0	0	0	0	0	0	26	36	164	0	0	75	38	113	30	512	328	1388	840	447
Bacteria;Actinobacteriota;Actinobacteria	Bacteria	Actinobacteriota	Actinobacteria	413	181	518	289	160	67	321	0	301	250	23	63	173	244	112	274	80	101	179	33	0	8	5	3	4	0	5	16	0	11	5	0	678	1009	76	160	3	1650	32	764	144	211	1499	828	522	390
Bacteria;Planctomycetota;Planctomycetes	Bacteria	Planctomycetota	Planctomycetes	3	0	5	10	2	0	0	0	6	17	5	0	0	0	0	0	0	0	2	0	0	0	0	0	0	0	0	0	0	0	0	0	90	173	11	9	0	483	80	87	57	430	587	269	97	118
Bacteria;Fusobacteriota;Fusobacteriia	Bacteria	Fusobacteriota	Fusobacteriia	5	0	0	8	0	0	0	0	14	0	0	22	168	235	135	308	5	0	0	0	0	0	0	0	0	0	0	98	0	0	0	0	0	438	72	16	0	89	3945	2140	1989	1908	18	153	238	325
Bacteria;Actinobacteriota;Acidimicrobiia	Bacteria	Actinobacteriota	Acidimicrobiia	16	29	8	4	10	0	8	0	11	0	7	0	0	0	0	0	0	0	0	0	0	0	0	0	0	0	0	0	0	0	0	0	81	161	67	7	0	185	280	377	464	1081	357	327	255	110
Bacteria;Acidobacteriota;Blastocatellia	Bacteria	Acidobacteriota	Blastocatellia	278	0	24	14	0	4	25	0	26	31	14	0	0	0	0	0	0	0	0	0	0	0	0	0	0	0	0	4	0	0	0	0	51	350	33	16	19	419	72	314	177	687	410	169	147	60
Bacteria;Gemmatimonadota;Gemmatimonadetes	Bacteria	Gemmatimonadota	Gemmatimonadetes	3	0	0	0	0	2	5	0	7	0	0	0	0	0	0	0	0	0	0	0	0	0	0	0	0	0	0	0	0	0	0	0	25	13	0	5	0	66	10	30	32	84	110	13	23	18
Bacteria;Myxococcota;bacteriap25	Bacteria	Myxococcota	bacteriap25	6	0	0	0	0	3	0	0	0	4	0	0	0	0	0	0	0	0	0	0	0	0	0	0	0	0	0	0	0	0	0	0	412	637	133	50	0	1543	172	273	130	258	2093	240	204	57
Bacteria;Patescibacteria;Saccharimonadia	Bacteria	Patescibacteria	Saccharimonadia	2	0	15	5	0	2	25	0	13	3	2	5	0	4	0	0	0	0	0	0	0	0	0	0	0	0	0	0	0	0	0	0	79	1893	288	101	0	47	151	332	100	218	141	765	270	77
Bacteria;Verrucomicrobiota;Chlamydiae	Bacteria	Verrucomicrobiota	Chlamydiae	0	0	0	0	0	0	0	0	0	0	4	0	0	0	0	0	0	0	0	0	0	0	0	0	0	0	0	0	0	0	0	0	74	166	39	12	0	1341	39	50	54	88	345	987	132	47
Bacteria;Acidobacteriota;Vicinamibacteria	Bacteria	Acidobacteriota	Vicinamibacteria	0	0	3	0	0	2	0	0	8	0	15	6	0	0	0	0	0	0	0	0	0	0	0	0	0	0	0	0	0	0	0	0	166	215	43	4	0	455	10	110	50	194	463	60	54	0
Bacteria;Deinococcota;Deinococci	Bacteria	Deinococcota	Deinococci	12	37	4	9	8	5	16	0	0	2	0	0	0	0	0	0	0	5	0	0	0	0	0	0	0	0	0	0	0	0	0	0	29	2172	23	51	0	17	23	89	96	41	4	283	110	103
Bacteria;Bdellovibrionota;Oligoflexia	Bacteria	Bdellovibrionota	Oligoflexia	52	0	3	0	0	4	3	0	0	10	7	8	0	0	0	0	0	0	0	0	0	0	0	0	0	0	0	0	0	0	0	0	215	649	118	64	67	749	93	175	31	242	899	454	258	39
Bacteria;Patescibacteria;ABY1	Bacteria	Patescibacteria	ABY1	0	0	0	0	0	0	0	0	0	0	0	0	0	0	0	0	0	0	0	0	0	0	0	0	0	0	0	0	0	0	0	0	228	863	74	32	0	635	100	114	90	326	723	151	197	31
Unassigned;__;__	Unassigned	__	__	119	42	97	91	26	36	46	0	86	30	0	21	0	5	0	0	0	0	5	0	0	0	27	0	0	13	0	0	0	4	0	7	154	732	132	29	41	309	85	91	33	205	742	177	139	55
Bacteria;Planctomycetota;OM190	Bacteria	Planctomycetota	OM190	0	0	0	0	0	0	0	0	0	0	0	0	0	0	0	0	0	0	0	0	0	0	0	0	0	0	0	0	0	0	0	0	12	20	5	0	0	52	24	69	9	132	191	119	99	22
Bacteria;Planctomycetota;vadinHA49	Bacteria	Planctomycetota	vadinHA49	0	0	0	0	0	0	0	0	0	0	0	0	0	0	0	0	0	0	0	0	0	0	0	0	0	0	0	0	0	0	0	0	15	38	6	19	0	62	22	24	3	71	117	26	81	0
Bacteria;Methylomirabilota;Methylomirabilia	Bacteria	Methylomirabilota	Methylomirabilia	0	0	0	0	0	0	0	0	0	0	0	0	0	0	0	0	0	0	0	0	0	0	0	0	0	0	0	0	0	0	0	0	149	363	112	28	30	841	81	206	57	284	1138	67	100	3
Bacteria;Planctomycetota;Phycisphaerae	Bacteria	Planctomycetota	Phycisphaerae	0	0	3	0	0	0	2	0	0	0	0	0	0	0	0	0	0	0	0	0	0	0	0	0	0	0	0	0	0	0	0	0	0	90	15	0	0	66	0	26	10	76	283	74	227	114
Bacteria;__;__	Bacteria	__	__	0	0	0	0	0	0	0	0	0	0	3	0	66	162	12	143	41	43	95	36	0	0	0	0	0	0	0	0	0	0	0	0	69	161	28	2	0	299	52	51	46	95	632	158	57	14
Bacteria;Firmicutes;Negativicutes	Bacteria	Firmicutes	Negativicutes	34	4	0	28	3	18	22	0	7	3	35	103	32	53	15	44	5	22	31	0	0	0	0	0	0	0	0	10	0	0	0	0	0	13	12	0	0	0	4	51	16	21	29	710	362	657
Bacteria;Armatimonadota;Fimbriimonadia	Bacteria	Armatimonadota	Fimbriimonadia	0	0	7	0	0	0	4	0	0	0	0	0	0	0	0	0	0	0	0	0	0	0	0	0	0	0	0	0	0	0	0	0	0	0	20	0	0	12	22	3	7	65	11	20	75	10
Bacteria;Acidobacteriota;Thermoanaerobaculia	Bacteria	Acidobacteriota	Thermoanaerobaculia	0	0	0	0	0	0	5	0	0	2	0	2	0	0	0	0	0	0	0	0	0	0	0	0	0	0	0	0	0	0	0	0	108	7	0	0	0	15	10	32	60	29	110	74	26	33
Bacteria;SAR324 clade(Marine group B);__	Bacteria	SAR324 clade(Marine group B)	__	0	0	0	0	0	0	0	0	0	0	0	0	0	0	0	0	0	0	0	0	0	0	0	0	0	0	0	0	0	0	0	0	0	8	0	0	0	37	0	6	0	16	69	86	38	18
Bacteria;Nitrospirota;Nitrospiria	Bacteria	Nitrospirota	Nitrospiria	0	0	0	0	0	0	0	0	0	0	10	0	0	0	0	0	0	0	0	0	0	0	0	0	0	0	0	0	0	0	0	0	96	134	23	5	0	299	20	116	4	124	619	125	54	17
Bacteria;Cyanobacteria;Vampirivibrionia	Bacteria	Cyanobacteria	Vampirivibrionia	0	0	2	0	0	0	0	0	6	0	0	0	0	0	0	0	0	0	0	0	0	0	0	0	0	0	0	0	0	0	0	0	25	95	24	7	0	74	311	41	10	118	137	279	133	24
Bacteria;Nitrospirota;Leptospirillia	Bacteria	Nitrospirota	Leptospirillia	0	0	0	0	0	0	0	0	0	0	0	0	0	0	0	0	0	0	0	0	0	0	0	0	0	0	0	0	0	0	0	0	89	98	32	0	0	368	36	153	7	64	666	22	45	3
Bacteria;Elusimicrobiota;Elusimicrobia	Bacteria	Elusimicrobiota	Elusimicrobia	0	0	0	0	0	0	0	0	0	0	0	0	0	0	0	0	0	0	0	0	0	0	0	0	0	0	0	0	0	0	0	0	121	143	49	29	0	423	33	81	14	53	418	37	53	6
Bacteria;SAR324 clade(Marine group B);uncultured bacterium	Bacteria	SAR324 clade(Marine group B)	uncultured bacterium	0	0	0	0	0	0	0	0	3	0	0	0	0	0	0	0	0	0	0	0	0	0	0	0	0	0	0	0	0	0	0	0	7	3	0	3	0	4	0	9	43	6	22	145	44	13
Bacteria;Dependentiae;Babeliae	Bacteria	Dependentiae	Babeliae	46	6	0	2	5	7	9	0	8	0	0	0	0	0	0	0	0	0	0	0	0	0	0	0	0	0	0	0	0	0	0	0	27	52	20	7	0	65	11	27	3	38	267	497	70	0
Bacteria;Myxococcota;Myxococcia	Bacteria	Myxococcota	Myxococcia	0	0	0	0	0	0	0	0	0	0	0	6	0	0	0	0	0	0	0	0	0	0	0	0	0	0	0	0	0	0	0	0	98	38	8	0	0	200	10	35	13	39	162	28	18	0
Bacteria;WPS-2;uncultured bacterium	Bacteria	WPS-2	uncultured bacterium	0	0	0	0	0	0	0	0	0	0	0	0	0	0	0	0	0	0	0	0	0	0	0	0	0	0	0	0	0	0	0	0	0	8	45	0	0	160	5	32	18	60	11	24	23	7
Bacteria;Firmicutes;Thermoanaerobacteria	Bacteria	Firmicutes	Thermoanaerobacteria	0	0	0	0	0	2	0	0	0	0	0	0	175	157	142	219	100	109	223	52	0	0	0	0	0	0	0	0	0	0	0	0	0	0	0	0	0	0	0	0	0	0	0	0	0	0
Bacteria;Chloroflexi;Dehalococcoidia	Bacteria	Chloroflexi	Dehalococcoidia	0	0	0	0	0	0	0	0	0	0	0	0	0	0	0	0	0	0	0	0	0	0	0	0	0	0	0	0	0	0	0	0	112	121	5	7	0	134	7	78	6	18	338	14	23	2
Bacteria;Planctomycetota;Pla4 lineage	Bacteria	Planctomycetota	Pla4 lineage	0	0	0	0	0	0	0	0	0	0	0	0	0	0	0	0	0	0	0	0	0	0	0	0	0	0	0	0	0	0	0	0	76	64	20	7	0	142	26	64	11	39	370	9	7	3
Bacteria;Fibrobacterota;Fibrobacteria	Bacteria	Fibrobacterota	Fibrobacteria	8	0	0	0	0	11	4	0	0	0	0	0	0	0	0	0	0	0	0	0	0	0	0	0	0	0	0	0	0	0	0	0	0	12	51	0	0	37	5	62	9	95	39	102	219	116
Bacteria;Armatimonadota;Armatimonadia	Bacteria	Armatimonadota	Armatimonadia	0	0	4	0	0	0	0	0	0	0	0	0	0	0	0	0	0	0	0	0	0	0	0	0	0	0	0	0	0	0	0	0	24	0	2	0	0	0	0	0	9	23	3	199	89	22
Bacteria;Chloroflexi;Chloroflexia	Bacteria	Chloroflexi	Chloroflexia	0	13	25	0	0	0	7	0	0	14	0	0	0	0	0	0	0	0	0	0	0	0	0	0	0	0	0	0	0	0	0	0	23	13	9	0	0	85	0	26	11	52	42	118	38	26
Bacteria;Desulfobacterota;__	Bacteria	Desulfobacterota	__	0	0	0	0	0	0	0	0	0	0	0	0	0	0	0	0	0	0	0	0	0	0	0	0	0	0	0	0	0	0	0	0	11	67	30	3	0	166	22	25	5	50	184	15	37	2
Bacteria;Spirochaetota;Leptospirae	Bacteria	Spirochaetota	Leptospirae	0	0	4	0	0	0	3	0	0	0	0	0	0	0	0	0	0	0	0	0	0	0	0	0	0	0	0	0	0	0	0	0	0	0	0	0	0	0	0	3	0	30	11	146	21	11
Bacteria;Elusimicrobiota;Lineage IIc	Bacteria	Elusimicrobiota	Lineage IIc	0	0	0	0	0	0	0	0	0	0	0	0	0	0	0	0	0	0	0	0	0	0	0	0	0	0	0	0	0	0	0	0	82	52	6	5	0	187	2	26	15	40	128	3	8	0
Bacteria;Actinobacteriota;Thermoleophilia	Bacteria	Actinobacteriota	Thermoleophilia	20	0	0	4	0	0	9	0	5	0	0	4	0	0	0	0	0	0	0	0	0	0	0	0	0	0	0	0	0	0	0	0	19	16	0	0	0	86	7	2	0	14	181	3	10	5
Bacteria;Firmicutes;Limnochordia	Bacteria	Firmicutes	Limnochordia	0	0	3	0	0	0	0	0	0	0	0	0	0	0	0	0	0	0	0	0	0	0	0	0	0	0	0	0	0	0	0	0	0	103	24	7	0	73	14	13	23	50	72	37	17	0
Bacteria;Planctomycetota;__	Bacteria	Planctomycetota	__	0	0	0	0	0	0	0	0	0	0	0	0	0	0	0	0	0	0	0	0	0	0	0	0	0	0	0	0	0	0	0	0	38	44	17	3	0	131	0	0	0	7	180	0	3	0
Bacteria;Sva0485;uncultured bacterium	Bacteria	Sva0485	uncultured bacterium	0	0	0	0	0	0	0	0	0	0	0	0	0	0	0	0	0	0	0	0	0	0	0	0	0	0	0	0	0	0	0	0	0	21	10	6	0	88	16	19	5	34	120	13	19	0
Bacteria;Firmicutes;__	Bacteria	Firmicutes	__	0	0	0	0	0	0	0	0	0	0	0	0	0	0	0	0	0	0	0	0	0	0	0	0	0	0	0	0	0	0	0	0	29	33	5	3	0	61	8	21	0	26	129	2	18	0
Bacteria;Desulfobacterota;Desulfobacteria	Bacteria	Desulfobacterota	Desulfobacteria	0	0	0	0	0	0	0	0	0	0	0	0	0	0	0	0	0	0	0	0	0	0	0	0	0	0	0	0	0	0	0	0	0	23	3	6	0	70	2	5	2	6	126	9	6	0
Bacteria;Desulfobacterota;Desulfuromonadia	Bacteria	Desulfobacterota	Desulfuromonadia	0	0	0	0	0	0	0	0	0	0	0	0	0	0	0	0	0	0	0	0	0	0	0	0	0	0	0	0	0	0	0	0	0	13	17	0	0	4	5	7	0	10	21	11	15	0
Bacteria;Acidobacteriota;Subgroup 22	Bacteria	Acidobacteriota	Subgroup 22	0	0	0	0	0	0	0	0	0	0	0	0	0	0	0	0	0	0	0	0	0	0	0	0	0	0	0	0	0	0	0	0	9	20	19	6	0	79	5	30	4	21	74	0	5	0
Bacteria;Acidobacteriota;Acidobacteriae	Bacteria	Acidobacteriota	Acidobacteriae	0	0	8	0	0	0	0	0	0	4	0	0	0	0	0	0	0	0	0	0	0	0	0	0	0	0	0	0	0	0	0	0	41	20	0	0	0	27	0	21	5	10	98	23	0	0
Bacteria;Bacteroidota;Kapabacteria	Bacteria	Bacteroidota	Kapabacteria	0	0	0	0	0	0	0	0	3	0	0	14	0	0	0	0	0	0	0	0	0	0	0	0	0	0	0	0	0	0	0	0	0	0	0	0	0	0	3	3	0	36	31	29	30	19
Bacteria;Elusimicrobiota;__	Bacteria	Elusimicrobiota	__	0	0	0	0	0	0	0	0	0	0	0	0	0	0	0	0	0	0	0	0	0	0	0	0	0	0	0	0	0	0	0	0	0	41	23	8	0	51	4	5	0	18	87	9	15	0
Bacteria;Myxococcota;__	Bacteria	Myxococcota	__	0	0	0	0	0	0	0	0	0	0	0	0	0	0	0	0	0	0	0	0	0	0	0	0	0	0	0	0	0	0	0	0	13	28	6	0	0	62	5	3	6	15	91	0	7	0
Bacteria;Planctomycetota;BD7-11	Bacteria	Planctomycetota	BD7-11	0	0	0	0	0	0	0	0	0	0	0	0	0	0	0	0	0	0	0	0	0	0	0	0	0	0	0	0	0	0	0	0	6	40	2	0	0	32	0	26	4	5	125	0	9	0
Bacteria;Elusimicrobiota;Lineage IIa	Bacteria	Elusimicrobiota	Lineage IIa	0	0	0	0	0	0	0	0	0	0	0	0	0	0	0	0	0	0	0	0	0	0	0	0	0	0	0	0	0	0	0	0	15	16	0	2	0	103	4	20	6	9	55	2	0	0
Bacteria;MBNT15;__	Bacteria	MBNT15	__	0	0	0	0	0	0	0	0	0	0	0	0	0	0	0	0	0	0	0	0	0	0	0	0	0	0	0	0	0	0	0	0	28	21	6	3	0	27	0	0	7	13	67	18	13	6
Bacteria;Acidobacteriota;Subgroup 5	Bacteria	Acidobacteriota	Subgroup 5	0	0	0	0	0	0	0	0	0	0	0	0	0	0	0	0	0	0	0	0	0	0	0	0	0	0	0	0	0	0	0	0	20	19	0	0	0	57	2	24	0	33	49	5	0	0
Bacteria;NB1-j;uncultured bacterium	Bacteria	NB1-j	uncultured bacterium	0	0	0	0	0	0	0	0	0	0	0	0	0	0	0	0	0	0	0	0	0	0	0	0	0	0	0	0	0	0	0	0	0	0	0	0	0	0	2	4	0	4	29	0	0	0
Bacteria;Latescibacterota;uncultured bacterium	Bacteria	Latescibacterota	uncultured bacterium	0	0	0	0	0	0	0	0	0	0	0	0	0	0	0	0	0	0	0	0	0	0	0	0	0	0	0	0	0	0	0	0	17	32	0	0	0	47	4	3	3	19	55	6	11	0
Bacteria;Margulisbacteria;__	Bacteria	Margulisbacteria	__	0	0	0	0	0	0	0	0	0	0	0	0	0	0	0	0	0	0	0	0	0	0	0	0	0	0	0	0	0	0	0	0	36	4	3	0	0	40	13	7	8	10	73	0	2	0
Bacteria;Desulfobacterota;uncultured	Bacteria	Desulfobacterota	uncultured	0	0	0	0	0	0	0	0	0	0	0	0	0	0	0	0	0	0	0	0	0	0	0	0	0	0	0	0	0	0	0	0	32	28	6	0	0	41	6	7	6	41	10	7	0	0
Bacteria;Zixibacteria;uncultured bacterium	Bacteria	Zixibacteria	uncultured bacterium	0	0	0	0	0	0	0	0	0	0	0	0	0	0	0	0	0	0	0	0	0	0	0	0	0	0	0	0	0	0	0	0	13	25	0	2	0	53	4	7	3	8	51	0	4	0
Bacteria;Desulfobacterota;Desulfovibrionia	Bacteria	Desulfobacterota	Desulfovibrionia	0	0	0	0	0	0	2	0	5	0	0	0	0	3	0	10	0	0	0	0	0	0	0	0	0	0	0	13	0	0	0	19	0	0	0	0	0	3	14	8	4	0	0	13	31	43
Bacteria;Elusimicrobiota;Lineage IIb	Bacteria	Elusimicrobiota	Lineage IIb	0	0	0	0	0	0	0	0	0	0	0	0	0	0	0	0	0	0	0	0	0	0	0	0	0	0	0	0	0	0	0	0	4	10	8	0	0	46	3	0	3	9	71	3	4	0
Bacteria;Bacteroidota;Kryptonia	Bacteria	Bacteroidota	Kryptonia	0	0	0	0	0	0	0	0	9	0	0	0	0	0	0	0	0	0	0	0	0	0	0	0	0	0	0	0	0	0	0	0	7	7	0	0	0	56	3	20	6	9	37	0	0	0
Bacteria;Patescibacteria;Berkelbacteria	Bacteria	Patescibacteria	Berkelbacteria	0	0	0	0	0	0	0	0	0	0	0	0	0	0	0	0	0	0	0	0	0	0	0	0	0	0	0	0	0	0	0	0	34	32	3	0	0	9	3	11	0	15	40	0	3	0
Bacteria;Entotheonellaeota;Entotheonellia	Bacteria	Entotheonellaeota	Entotheonellia	0	0	0	0	0	0	0	0	0	0	0	0	0	0	0	0	0	0	0	0	0	0	0	0	0	0	0	0	0	0	0	0	12	17	6	0	0	9	0	32	0	10	52	7	0	0
Bacteria;Cyanobacteria;Sericytochromatia	Bacteria	Cyanobacteria	Sericytochromatia	0	0	0	0	0	0	0	0	0	0	0	0	0	0	0	0	0	0	0	0	0	0	0	0	0	0	0	0	0	0	0	0	0	15	0	0	0	26	3	4	0	12	31	5	18	0
Bacteria;Nitrospirota;__	Bacteria	Nitrospirota	__	0	0	0	0	0	0	0	0	0	0	0	0	0	0	0	0	0	0	0	0	0	0	0	0	0	0	0	0	0	0	0	0	21	21	0	0	0	31	0	6	0	10	44	3	3	0
Bacteria;Desulfobacterota;Desulfobulbia	Bacteria	Desulfobacterota	Desulfobulbia	0	0	0	0	0	0	0	0	0	0	0	0	0	0	0	0	0	0	0	0	0	0	0	0	0	0	0	0	0	0	0	0	8	17	4	0	0	24	8	0	10	4	37	2	7	3
Bacteria;NKB15;__	Bacteria	NKB15	__	0	0	0	0	0	0	0	0	0	0	0	0	0	0	0	0	0	0	0	0	0	0	0	0	0	0	0	0	0	0	0	0	0	10	3	5	0	46	3	8	0	14	12	7	5	0
Bacteria;Planctomycetota;Pla3 lineage	Bacteria	Planctomycetota	Pla3 lineage	0	0	0	0	0	0	0	0	0	0	0	0	0	0	0	0	0	0	0	0	0	0	0	0	0	0	0	0	0	0	0	0	6	16	5	0	0	4	0	7	3	4	73	2	0	0
Bacteria;Chloroflexi;JG30-KF-CM66	Bacteria	Chloroflexi	JG30-KF-CM66	0	0	0	0	0	0	0	0	0	0	0	0	0	0	0	0	0	0	0	0	0	0	0	0	0	0	0	0	0	0	0	0	0	3	3	0	54	15	0	0	5	13	20	3	0	0
Bacteria;WOR-1;uncultured bacterium	Bacteria	WOR-1	uncultured bacterium	0	0	0	0	0	0	0	0	0	0	0	0	0	0	0	0	0	0	0	0	0	0	0	0	0	0	0	0	0	0	0	0	37	5	0	6	0	20	8	6	0	12	16	2	4	0
Bacteria;Calditrichota;Calditrichia	Bacteria	Calditrichota	Calditrichia	0	0	0	0	0	0	0	0	0	0	0	0	0	0	0	0	0	0	0	0	0	0	0	0	0	0	0	0	0	0	0	0	0	3	0	0	0	0	0	5	0	0	0	47	47	2
Bacteria;WOR-1;__	Bacteria	WOR-1	__	0	0	0	0	0	0	0	0	0	0	0	0	0	0	0	0	0	0	0	0	0	0	0	0	0	0	0	0	0	0	0	0	9	10	0	0	0	5	2	0	11	9	51	0	2	3
Bacteria;Margulisbacteria;uncultured bacterium	Bacteria	Margulisbacteria	uncultured bacterium	0	0	0	0	0	0	0	0	0	0	0	0	0	0	0	0	0	0	0	0	0	0	0	0	0	0	0	0	0	0	0	0	0	0	0	0	0	27	0	0	3	7	0	0	0	0
Bacteria;TX1A-33;uncultured bacterium	Bacteria	TX1A-33	uncultured bacterium	0	0	0	0	0	0	0	0	0	0	0	0	0	0	0	0	0	0	0	0	0	0	0	0	0	0	0	0	0	0	0	0	0	0	4	0	0	30	8	0	0	4	0	0	0	0
Bacteria;Gemmatimonadota;BD2-11 terrestrial group	Bacteria	Gemmatimonadota	BD2-11 terrestrial group	0	0	0	0	0	0	0	0	0	0	0	0	0	0	0	0	0	0	0	0	0	0	0	0	0	0	0	0	0	0	0	0	9	4	0	0	0	38	3	5	8	16	0	0	0	0
Bacteria;Patescibacteria;Dojkabacteria	Bacteria	Patescibacteria	Dojkabacteria	0	0	0	0	0	0	0	0	0	0	0	0	0	0	0	0	0	0	0	0	0	0	0	0	0	0	0	0	0	0	0	0	0	5	28	4	0	0	0	8	0	7	0	4	8	0
Bacteria;Patescibacteria;Microgenomatia	Bacteria	Patescibacteria	Microgenomatia	0	0	0	0	0	0	0	0	0	0	0	0	0	0	0	0	0	0	0	0	0	0	0	0	0	0	0	0	0	0	0	0	0	40	0	0	0	3	2	0	0	3	15	6	5	0
Bacteria;Desulfobacterota;Syntrophia	Bacteria	Desulfobacterota	Syntrophia	0	0	0	0	0	0	0	0	0	0	0	0	0	0	0	0	0	0	0	0	0	0	0	0	0	0	0	0	0	0	0	0	0	12	0	0	0	27	0	6	0	0	34	0	0	0
Bacteria;Gemmatimonadota;Longimicrobia	Bacteria	Gemmatimonadota	Longimicrobia	0	0	0	0	0	0	0	0	0	0	0	0	0	0	0	0	0	0	0	0	0	0	0	0	0	0	0	0	0	0	0	0	0	0	0	0	0	33	0	0	0	0	42	0	0	0
Bacteria;Acidobacteriota;Holophagae	Bacteria	Acidobacteriota	Holophagae	0	0	0	0	0	0	0	0	0	0	0	0	0	0	0	0	0	0	0	0	0	0	0	0	0	0	0	0	0	0	0	0	20	6	0	0	0	5	0	3	0	4	35	0	0	0
Bacteria;Elusimicrobiota;Endomicrobia	Bacteria	Elusimicrobiota	Endomicrobia	0	0	0	0	0	0	0	0	0	0	0	0	0	0	0	0	0	0	0	0	0	0	0	0	0	0	0	0	0	0	0	0	0	20	0	3	0	18	4	0	0	3	13	2	4	0
Bacteria;Sva0485;__	Bacteria	Sva0485	__	0	0	0	0	0	0	0	0	0	0	0	0	0	0	0	0	0	0	0	0	0	0	0	0	0	0	0	0	0	0	0	0	12	15	0	0	0	24	6	0	0	0	10	0	3	0
Bacteria;Abditibacteriota;Abditibacteria	Bacteria	Abditibacteriota	Abditibacteria	0	0	0	0	0	0	0	0	0	0	0	0	0	0	0	0	0	0	0	0	0	0	0	0	0	0	0	0	0	0	0	0	7	21	0	0	0	0	2	4	0	0	2	9	15	0
Bacteria;Firmicutes;Desulfotomaculia	Bacteria	Firmicutes	Desulfotomaculia	0	0	0	0	0	0	0	0	0	0	0	0	0	0	0	0	0	0	0	0	0	0	0	0	0	0	0	0	0	0	0	0	32	8	0	0	0	4	0	0	0	5	10	0	3	0
Bacteria;Spirochaetota;Spirochaetia	Bacteria	Spirochaetota	Spirochaetia	0	0	0	0	0	0	0	0	0	0	0	0	0	0	0	0	0	0	0	0	0	0	0	0	0	0	0	0	0	0	0	0	0	3	0	0	0	0	0	0	6	0	0	18	15	5
Bacteria;Chloroflexi;KD4-96	Bacteria	Chloroflexi	KD4-96	0	0	0	0	0	0	0	0	0	0	0	0	0	0	0	0	0	0	0	0	0	0	0	0	0	0	0	0	0	0	0	0	21	0	0	0	0	13	0	0	0	0	25	0	0	0
Bacteria;Acidobacteriota;Subgroup 21	Bacteria	Acidobacteriota	Subgroup 21	0	0	0	0	0	0	0	0	0	0	0	0	0	0	0	0	0	0	0	0	0	0	0	0	0	0	0	0	0	0	0	0	0	31	0	0	0	8	0	0	0	3	8	0	3	0
Bacteria;Patescibacteria;__	Bacteria	Patescibacteria	__	0	0	0	0	0	0	0	0	0	0	0	0	0	0	0	0	0	0	0	0	0	0	0	0	0	0	0	0	0	0	0	0	0	15	0	0	0	16	7	0	3	15	0	0	0	0
Bacteria;Nitrospirota;4-29-1	Bacteria	Nitrospirota	4-29-1	0	0	0	0	0	0	0	0	0	0	0	0	0	0	0	0	0	0	0	0	0	0	0	0	0	0	0	0	0	0	0	0	0	2	0	0	0	18	0	0	2	0	25	0	0	0
Bacteria;Acidobacteriota;__	Bacteria	Acidobacteriota	__	0	0	0	0	0	0	0	0	0	0	0	0	0	0	0	0	0	0	0	0	0	0	0	0	0	0	0	0	0	0	0	0	0	13	0	0	0	8	6	14	0	0	0	0	0	0
Bacteria;GAL15;uncultured bacterium	Bacteria	GAL15	uncultured bacterium	0	0	0	0	0	0	0	0	0	0	0	0	0	0	0	0	0	0	0	0	0	0	0	0	0	0	0	0	0	0	0	0	0	8	2	2	0	7	0	7	0	7	4	0	0	0
Bacteria;Bacteroidota;Rhodothermia	Bacteria	Bacteroidota	Rhodothermia	0	0	0	0	0	0	0	0	0	0	0	0	0	0	0	0	0	0	0	0	0	0	0	0	0	0	0	0	0	0	0	0	9	6	13	0	0	0	0	0	0	0	0	0	0	0
Bacteria;Chloroflexi;Ktedonobacteria	Bacteria	Chloroflexi	Ktedonobacteria	0	0	0	0	0	0	0	0	5	0	0	0	0	0	0	0	0	0	0	0	0	0	0	0	0	0	0	0	0	0	0	0	0	0	0	0	0	3	0	25	0	0	0	0	0	0
Bacteria;Hydrogenedentes;Hydrogenedentia	Bacteria	Hydrogenedentes	Hydrogenedentia	0	0	0	0	0	0	0	0	0	0	0	0	0	0	0	0	0	0	0	0	0	0	0	0	0	0	0	0	0	0	0	0	15	0	0	0	0	3	0	0	0	0	12	0	0	0
Bacteria;NKB15;uncultured organism	Bacteria	NKB15	uncultured organism	0	0	0	0	0	0	0	0	0	0	0	0	0	0	0	0	0	0	0	0	0	0	0	0	0	0	0	0	0	0	0	0	0	0	0	0	0	7	0	9	3	7	0	0	0	0
Bacteria;Acidobacteriota;Subgroup 18	Bacteria	Acidobacteriota	Subgroup 18	0	0	0	0	0	0	0	0	0	0	0	0	0	0	0	0	0	0	0	0	0	0	0	0	0	0	0	0	0	0	0	0	0	0	0	0	0	11	0	0	6	3	8	0	0	0
Bacteria;Chloroflexi;P2-11E	Bacteria	Chloroflexi	P2-11E	0	0	0	0	0	0	0	0	0	0	0	0	0	0	0	0	0	0	0	0	0	0	0	0	0	0	0	0	0	0	0	0	0	0	0	2	0	0	0	0	0	10	11	4	0	0
Bacteria;DTB120;uncultured bacterium	Bacteria	DTB120	uncultured bacterium	0	0	0	0	0	0	0	0	0	0	0	0	0	0	0	0	0	0	0	0	0	0	0	0	0	0	0	0	0	0	0	0	0	4	0	0	0	6	0	0	0	0	12	0	4	0
Bacteria;Armatimonadota;Chthonomonadetes	Bacteria	Armatimonadota	Chthonomonadetes	0	0	0	0	0	0	0	0	0	0	0	0	0	0	0	0	0	0	0	0	0	0	0	0	0	0	0	0	0	0	0	0	0	0	0	0	0	0	0	0	8	5	12	0	0	0
Bacteria;FCPU426;__	Bacteria	FCPU426	__	0	0	0	0	0	0	0	0	0	0	0	0	0	0	0	0	0	0	0	0	0	0	0	0	0	0	0	0	0	0	0	0	0	5	0	0	0	0	0	0	0	0	16	2	0	0
Bacteria;Margulisbacteria;uncultured marine cyanobacterium	Bacteria	Margulisbacteria	uncultured marine cyanobacterium	0	0	0	0	0	0	0	0	0	0	0	0	0	0	0	0	0	0	0	0	0	0	0	0	0	0	0	0	0	0	0	0	0	0	0	0	0	0	10	0	0	3	8	0	0	0
Bacteria;NB1-j;__	Bacteria	NB1-j	__	0	0	0	0	0	0	0	0	10	4	0	0	0	0	0	0	0	0	0	0	0	0	0	0	0	0	0	0	0	0	0	0	0	2	0	0	0	3	0	0	0	0	2	0	0	0
Bacteria;Proteobacteria;__	Bacteria	Proteobacteria	__	0	0	0	0	0	0	0	0	0	0	0	0	0	0	0	0	0	0	0	0	0	0	0	0	0	0	0	0	0	0	0	0	0	0	0	0	0	0	0	0	0	2	0	4	0	0
Bacteria;Actinobacteriota;Coriobacteriia	Bacteria	Actinobacteriota	Coriobacteriia	0	0	0	0	0	0	0	0	0	0	0	4	0	7	0	5	0	0	4	0	0	0	0	0	0	0	0	0	0	0	0	0	0	0	0	0	0	0	0	0	0	0	0	0	0	0
Bacteria;Latescibacterota;__	Bacteria	Latescibacterota	__	0	0	0	0	0	0	0	0	0	0	0	0	0	0	0	0	0	0	0	0	0	0	0	0	0	0	0	0	0	0	0	0	0	4	0	0	0	0	0	4	0	0	12	0	0	0
Bacteria;MBNT15;uncultured bacterium	Bacteria	MBNT15	uncultured bacterium	0	0	0	0	0	0	0	0	0	0	0	0	0	0	0	0	0	0	0	0	0	0	0	0	0	0	0	0	0	0	0	0	6	0	0	0	0	13	0	0	0	0	0	0	0	0
Bacteria;Actinobacteriota;MB-A2-108	Bacteria	Actinobacteriota	MB-A2-108	0	0	0	0	0	0	0	0	0	0	0	0	0	0	0	0	0	0	0	0	0	0	0	0	0	0	0	0	0	0	0	0	0	4	0	0	0	10	4	0	0	0	0	0	0	0
Bacteria;Chloroflexi;__	Bacteria	Chloroflexi	__	0	0	0	0	0	0	0	0	0	0	0	0	0	0	0	0	0	0	0	0	0	0	0	0	0	0	0	0	0	0	0	0	4	3	0	0	0	4	0	0	0	5	0	0	0	0
Bacteria;Acidobacteriota;AT-s3-28	Bacteria	Acidobacteriota	AT-s3-28	0	0	0	0	0	0	0	0	0	0	0	0	0	0	0	0	0	0	0	0	0	0	0	0	0	0	0	0	0	0	0	0	16	0	0	0	0	0	0	0	0	0	0	0	0	0
Bacteria;Acidobacteriota;Subgroup 11	Bacteria	Acidobacteriota	Subgroup 11	0	0	0	0	0	0	0	0	0	0	0	0	0	0	0	0	0	0	0	0	0	0	0	0	0	0	0	0	0	0	0	0	0	0	0	0	0	2	0	0	0	0	14	0	0	0
Bacteria;Firmicutes;Moorellia	Bacteria	Firmicutes	Moorellia	0	0	0	0	0	0	0	0	0	0	0	0	0	0	0	0	0	0	0	0	0	0	0	0	0	0	0	0	0	0	0	0	0	3	0	0	0	6	3	0	0	4	0	0	0	0
Bacteria;Verrucomicrobiota;Lentisphaeria	Bacteria	Verrucomicrobiota	Lentisphaeria	0	0	0	0	0	0	0	0	0	0	0	0	0	0	0	0	0	0	0	0	0	0	0	0	0	0	0	0	0	0	0	0	0	0	0	0	0	4	0	0	0	0	0	0	8	0
Bacteria;Sumerlaeota;Sumerlaeia	Bacteria	Sumerlaeota	Sumerlaeia	0	0	0	0	0	0	0	0	0	0	0	0	0	0	0	0	0	0	0	0	0	0	0	0	0	0	0	0	0	0	0	0	0	5	0	0	0	0	0	0	0	0	0	0	2	0
Bacteria;Schekmanbacteria;uncultured bacterium	Bacteria	Schekmanbacteria	uncultured bacterium	0	0	0	0	0	0	0	0	0	0	0	0	0	0	0	0	0	0	0	0	0	0	0	0	0	0	0	0	0	0	0	0	0	0	0	0	0	0	0	0	0	0	10	0	0	0
Bacteria;Actinobacteriota;__	Bacteria	Actinobacteriota	__	0	0	0	0	0	0	0	0	0	0	0	0	0	0	0	0	0	0	0	0	0	0	0	0	0	0	0	0	0	0	0	0	0	8	0	0	0	0	0	0	0	0	0	0	0	0
Bacteria;Acidobacteriota;Subgroup 25	Bacteria	Acidobacteriota	Subgroup 25	0	0	0	0	0	0	0	0	0	0	0	0	0	0	0	0	0	0	0	0	0	0	0	0	0	0	0	0	0	0	0	0	7	0	0	0	0	0	0	0	0	0	0	0	0	0
Bacteria;Actinobacteriota;Rubrobacteria	Bacteria	Actinobacteriota	Rubrobacteria	0	0	0	0	0	0	0	0	0	0	0	0	0	0	0	0	0	0	0	0	0	0	0	0	0	0	0	0	0	0	0	0	0	0	0	0	0	0	0	0	0	0	0	5	0	0
Bacteria;Aquificota;Desulfurobacteriia	Bacteria	Aquificota	Desulfurobacteriia	0	0	0	0	0	0	0	0	0	0	0	0	0	0	0	0	0	0	0	0	0	0	0	0	0	0	0	0	0	0	0	0	0	0	0	0	0	7	0	0	0	0	0	0	0	0
Bacteria;FCPU426;uncultured bacterium	Bacteria	FCPU426	uncultured bacterium	0	0	0	0	0	0	0	0	0	0	0	0	0	0	0	0	0	0	0	0	0	0	0	0	0	0	0	0	0	0	0	0	0	5	0	0	0	2	0	0	0	0	0	0	0	0
Bacteria;Patescibacteria;CPR2	Bacteria	Patescibacteria	CPR2	0	0	0	0	0	0	0	0	0	0	0	0	0	0	0	0	0	0	0	0	0	0	0	0	0	0	0	0	0	0	0	0	0	0	0	0	0	0	7	0	0	0	0	0	0	0
Bacteria;Chloroflexi;TK10	Bacteria	Chloroflexi	TK10	0	0	0	0	0	0	0	0	0	0	0	0	0	0	0	0	0	0	0	0	0	0	0	0	0	0	0	0	0	0	0	0	0	0	0	0	0	0	0	0	0	0	5	0	0	0
Bacteria;Hydrothermae;uncultured bacterium	Bacteria	Hydrothermae	uncultured bacterium	0	0	0	0	0	0	0	0	0	0	0	0	0	0	0	0	0	0	0	0	0	0	0	0	0	0	0	0	0	0	0	0	0	0	0	0	0	0	0	0	0	0	5	0	0	0
Bacteria;Planctomycetota;Brocadiae	Bacteria	Planctomycetota	Brocadiae	0	0	0	0	0	0	0	0	0	0	0	0	0	0	0	0	0	0	0	0	0	0	0	0	0	0	0	0	0	0	0	0	0	0	0	0	0	5	0	0	0	0	0	0	0	0
Bacteria;WPS-2;__	Bacteria	WPS-2	__	0	0	0	0	0	0	0	0	0	0	0	0	0	0	0	0	0	0	0	0	0	0	0	0	0	0	0	0	0	0	0	0	0	5	0	0	0	0	0	0	0	0	0	0	0	0
Bacteria;Dadabacteria;Dadabacteriia	Bacteria	Dadabacteria	Dadabacteriia	0	0	0	0	0	0	0	0	0	0	0	0	0	0	0	0	0	0	0	0	0	0	0	0	0	0	0	0	0	0	0	0	0	0	0	0	0	4	0	0	0	0	0	0	0	0
Bacteria;Nitrospirota;Thermodesulfovibrionia	Bacteria	Nitrospirota	Thermodesulfovibrionia	0	0	0	0	0	0	0	0	0	0	0	0	0	0	0	0	0	0	0	0	0	0	0	0	0	0	0	0	0	0	0	0	0	0	0	0	0	0	0	0	0	0	0	4	0	0
Bacteria;Poribacteria;__	Bacteria	Poribacteria	__	0	0	0	0	0	0	0	0	0	0	0	0	0	0	0	0	0	0	0	0	0	0	0	0	0	0	0	0	0	0	0	0	0	0	0	0	0	0	0	0	0	0	0	0	0	0
Bacteria;Synergistota;Synergistia	Bacteria	Synergistota	Synergistia	0	0	0	0	0	0	0	0	0	0	0	0	0	0	0	0	0	0	0	0	0	0	0	0	0	0	0	0	0	0	0	0	0	0	0	0	0	4	0	0	0	0	0	0	0	0
Bacteria;AncK6;uncultured bacterium	Bacteria	AncK6	uncultured bacterium	0	0	0	0	0	0	0	0	0	0	0	0	0	0	0	0	0	0	0	0	0	0	0	0	0	0	0	0	0	0	0	0	0	3	0	0	0	0	0	0	0	0	0	0	0	0
Bacteria;Armatimonadota;uncultured	Bacteria	Armatimonadota	uncultured	0	0	0	0	0	0	0	0	0	0	0	0	0	0	0	0	0	0	0	0	0	0	0	0	0	0	0	0	0	0	0	0	0	0	0	0	0	3	0	0	0	0	0	0	0	0
Bacteria;Desulfobacterota;Syntrophorhabdia	Bacteria	Desulfobacterota	Syntrophorhabdia	0	0	0	0	0	0	0	0	0	0	0	0	0	0	0	0	0	0	0	0	0	0	0	0	0	0	0	0	0	0	0	0	0	3	0	0	0	0	0	0	0	0	0	0	0	0
Bacteria;Nitrospinota;Nitrospinia	Bacteria	Nitrospinota	Nitrospinia	0	0	0	0	0	0	0	0	0	0	0	0	0	0	0	0	0	0	0	0	0	0	0	0	0	0	0	0	0	0	0	0	0	0	0	0	0	0	0	3	0	0	0	0	0	0
Bacteria;Verrucomicrobiota;__	Bacteria	Verrucomicrobiota	__	0	0	0	0	0	0	0	0	0	0	0	0	0	0	0	0	0	0	0	0	0	0	0	0	0	0	0	0	0	0	0	0	0	0	0	0	0	0	0	0	3	0	0	0	0	0
Bacteria;Bacteroidota;SJA-28	Bacteria	Bacteroidota	SJA-28	0	0	0	0	0	0	0	0	0	0	0	0	0	0	0	0	0	0	0	0	0	0	0	0	0	0	0	0	0	0	0	0	0	0	0	0	0	0	0	0	0	0	0	0	0	2
[truncated: 17 more columns]

## Sheet: Family
Suppl_Data_S03
Taxomic assignation and relative abundances for each sample, at the Family rank
						ING	ING	ING	INST_A	INST_A	INST_A	INST_B	INST_B	INST_B	INST_C	INST_C	INST_C	INST_D	INST_D	INST_D	INST_A	INST_A	INST_A	INST_A	INST_A	INST_B	INST_B	INST_B	INST_C	INST_C	INST_C	INST_D	INST_D	INST_D	FEED_A	FEED_A	FEED_A	FEED_A	FEED_D	FEED_D	FEED_D	FEED_D	CUTIS_A	CUTIS_A	CUTIS_A	CUTIS_A	CUTIS_A	CUTIS_A	CUTIS_D
						water	water	water	water	water	water	water	water	water	water	water	water	water	water	water	tankbiofilm	tankbiofilm	tankbiofilm	tankbiofilm	tankbiofilm	tankbiofilm	tankbiofilm	tankbiofilm	tankbiofilm	tankbiofilm	tankbiofilm	tankbiofilm	tankbiofilm	tankbiofilm	feed	feed	feed	feed	feed	feed	feed	feed	cutis	cutis	cutis	cutis	cutis	cutis	cutis
Taxa		Phylum	Class	Order	Family	2018-04-26	2018-06-29	2018-09-10	2018-04-26	2018-06-29	2018-09-10	2018-04-26	2018-06-29	2018-09-10	2018-04-26	2018-06-29	2018-09-10	2018-04-26	2018-06-29	2018-09-10	2018-09-10	2018-09-10	2018-09-10	2018-09-10	2018-09-10	2018-09-10	2018-09-10	2018-09-10	2018-09-10	2018-09-10	2018-09-10	2018-09-10	2018-09-10	2018-09-10	2018-09-10	2018-09-10	2018-09-10	2018-09-10	2018-09-10	2018-09-10	2018-09-10	2018-09-10	2018-09-10	2018-09-10	2018-09-10	2018-09-10	2018-09-10	2018-09-10	2018-09-10
Bacteria;Firmicutes;Bacilli;Mycoplasmatales;Mycoplasmataceae	Bacteria	Firmicutes	Bacilli	Mycoplasmatales	Mycoplasmataceae	0	133	26	777	595	541	192	797	863	43	51	120	16	642	235	15	7	0	0	0	0	0	0	3	0	0	0	0	0	5	11	10	16	8	13	7	0	807	4300	7729	17841	9310	13857	8219
Bacteria;Proteobacteria;Gammaproteobacteria;Burkholderiales;Comamonadaceae	Bacteria	Proteobacteria	Gammaproteobacteria	Burkholderiales	Comamonadaceae	12767	29313	6298	102004	4357	21505	74851	8302	43867	35491	5305	16226	5356	26042	49888	29072	30018	18	3806	6100	6483	15353	3020	53336	37979	11508	2855	2669	4518	30	72	0	70	25	50	67	10	1058	143	271	313	98	169	386
Bacteria;Bacteroidota;Bacteroidia;Flavobacteriales;Flavobacteriaceae	Bacteria	Bacteroidota	Bacteroidia	Flavobacteriales	Flavobacteriaceae	3497	1593	4069	297718	7412	10951	17043	10678	25547	4788	3622	24243	2221	18434	17303	915	10742	5	496	1971	2553	2489	531	12705	1161	3495	1167	1673	1531	12	37	28	61	38	12	45	9	1233	432	796	1131	284	374	1054
Bacteria;Proteobacteria;Gammaproteobacteria;Pseudomonadales;Moraxellaceae	Bacteria	Proteobacteria	Gammaproteobacteria	Pseudomonadales	Moraxellaceae	458	173	6223	126760	609	16465	2792	2447	94681	1447	536	26637	1067	1277	55996	3516	2270	39	26	86	25	955	221	306	631	1365	83	28	61	62	104	18	116	27	57	69	0	1845	405	947	1037	354	293	743
Bacteria;Proteobacteria;Gammaproteobacteria;Burkholderiales;Oxalobacteraceae	Bacteria	Proteobacteria	Gammaproteobacteria	Burkholderiales	Oxalobacteraceae	7151	516	2039	233893	1149	5205	18835	8145	19543	7818	1507	23021	1532	9052	16856	58	109	21	0	9	0	20	12	17	65	757	0	0	322	11	12	0	18	0	16	16	0	991	191	306	333	117	346	514
Bacteria;Proteobacteria;Gammaproteobacteria;Pseudomonadales;Pseudomonadaceae	Bacteria	Proteobacteria	Gammaproteobacteria	Pseudomonadales	Pseudomonadaceae	753	191	1136	56327	210	94620	13693	497	60063	2781	181	48541	1261	1668	39801	773	2855	15	16	20	0	18	53	91	36	399	5	4	80	39	70	31	57	30	39	40	5	3680	1010	1539	1936	768	623	1192
Bacteria;Proteobacteria;Gammaproteobacteria;Alteromonadales;Alteromonadaceae	Bacteria	Proteobacteria	Gammaproteobacteria	Alteromonadales	Alteromonadaceae	1342	764	92	217919	390	9053	11564	5214	8861	6269	316	3075	1136	14641	15053	25	13	0	0	0	0	2	0	0	8	36	0	0	70	0	0	0	3	0	0	0	0	5542	297	490	583	346	435	568
Bacteria;Proteobacteria;Gammaproteobacteria;Aeromonadales;Aeromonadaceae	Bacteria	Proteobacteria	Gammaproteobacteria	Aeromonadales	Aeromonadaceae	0	164	265	9690	1840	4982	2206	1058	8427	566	755	5742	51	6471	1879	116	206	0	16	116	14	32	44	292	61	977	14	23	132	8	8	7	11	9	6	14	0	5015	6081	15687	16762	17343	22312	12945
Bacteria;Bacteroidota;Bacteroidia;Cytophagales;Spirosomaceae	Bacteria	Bacteroidota	Bacteroidia	Cytophagales	Spirosomaceae	2005	1792	2328	121292	1196	692	22054	2819	554	8695	1073	839	789	47598	2752	513	1585	0	558	362	7087	2245	1467	15308	2016	1295	4280	427	1534	0	0	0	0	0	0	0	0	198	217	285	270	222	155	401
Bacteria;Proteobacteria;Gammaproteobacteria;Burkholderiales;Chromobacteriaceae	Bacteria	Proteobacteria	Gammaproteobacteria	Burkholderiales	Chromobacteriaceae	0	107	36	127174	136	1850	7088	368	2364	4062	655	1065	387	992	2953	0	0	0	0	0	0	0	0	0	7	0	0	0	0	0	0	0	0	0	0	0	0	0	0	7	0	0	0	0
Bacteria;Proteobacteria;Alphaproteobacteria;Rhodobacterales;Rhodobacteraceae	Bacteria	Proteobacteria	Alphaproteobacteria	Rhodobacterales	Rhodobacteraceae	324	1120	1498	17977	2283	2075	3286	3098	1856	976	2037	1756	9	5124	4283	3716	14275	0	1880	4539	5519	4567	3239	27756	4111	8151	3680	1739	863	0	3	0	0	0	2	0	0	297	376	299	150	50	29	172
Bacteria;Firmicutes;Clostridia;Oscillospirales;Ruminococcaceae	Bacteria	Firmicutes	Clostridia	Oscillospirales	Ruminococcaceae	0	0	0	0	16	6	0	0	0	0	11	0	0	0	3	0	0	0	0	0	0	0	0	0	0	0	0	0	0	0	2	2	0	0	3	0	0	4	0	35671	2299	4175	11341	1392
Bacteria;Bacteroidota;Bacteroidia;Chitinophagales;Saprospiraceae	Bacteria	Bacteroidota	Bacteroidia	Chitinophagales	Saprospiraceae	704	1533	3292	5627	1117	3010	5350	6154	2111	452	966	1110	417	3710	3824	1455	13089	0	1506	6872	237	11661	1178	1393	7491	10574	10146	5606	1559	0	0	0	0	0	0	0	0	38	44	33	27	30	44	43
Bacteria;Proteobacteria;Alphaproteobacteria;Sphingomonadales;Sphingomonadaceae	Bacteria	Proteobacteria	Alphaproteobacteria	Sphingomonadales	Sphingomonadaceae	232	1660	2327	15483	2176	4960	1027	2377	1942	536	2511	1275	27	3029	1424	6580	3511	0	3108	5531	6646	1625	1088	24934	6206	2794	2451	657	599	6	24	0	10	4	14	0	0	135	730	676	406	199	80	186
Bacteria;Proteobacteria;Gammaproteobacteria;Burkholderiales;Chitinibacteraceae	Bacteria	Proteobacteria	Gammaproteobacteria	Burkholderiales	Chitinibacteraceae	25208	2149	221	315	429	698	242	791	1926	797	441	1180	881	41290	748	0	0	0	0	4	0	0	2	7	0	39	0	0	54	0	0	0	0	0	0	0	0	268	1170	3721	5289	3906	4823	2900
Bacteria;Firmicutes;Bacilli;Lactobacillales;Lactobacillaceae	Bacteria	Firmicutes	Bacilli	Lactobacillales	Lactobacillaceae	0	0	43	0	8	0	2	133	0	0	59	0	0	3	0	0	0	0	0	0	0	0	0	16	0	0	0	0	0	12751	14723	10396	16347	10957	12587	16969	5589	56	0	50	5	5	5	0
Bacteria;Campilobacterota;Campylobacteria;Campylobacterales;Arcobacteraceae	Bacteria	Campilobacterota	Campylobacteria	Campylobacterales	Arcobacteraceae	7	192	357	12533	940	8132	14442	986	4916	32256	822	3972	108	2857	16700	47	22	19	0	0	0	0	4	0	5	36	0	0	20	23	45	0	10	6	7	0	7	190	34	34	106	45	26	61
Bacteria;Bacteroidota;Bacteroidia;Chitinophagales;Chitinophagaceae	Bacteria	Bacteroidota	Bacteroidia	Chitinophagales	Chitinophagaceae	274	537	3007	1806	776	2538	330	1404	1987	134	1755	1375	0	2578	3764	3972	15591	5	1367	5943	216	7931	599	7062	827	5615	7359	1586	4465	0	0	0	0	0	0	0	0	166	150	226	183	44	92	105
Bacteria;Verrucomicrobiota;Omnitrophia;Omnitrophales;Omnitrophaceae	Bacteria	Verrucomicrobiota	Omnitrophia	Omnitrophales	Omnitrophaceae	4583	14740	23127	7231	925	1267	1771	2797	1658	530	375	154	141	2157	1538	0	0	0	0	10	0	0	0	0	0	0	0	0	0	0	0	0	0	0	0	0	0	0	0	0	0	0	0	0
Bacteria;Verrucomicrobiota;Verrucomicrobiae;Verrucomicrobiales;Rubritaleaceae	Bacteria	Verrucomicrobiota	Verrucomicrobiae	Verrucomicrobiales	Rubritaleaceae	138	391	746	1610	1772	4597	734	3660	2292	507	2159	2602	0	4293	3117	3009	933	0	3783	3736	2005	2672	294	7023	2299	1118	2656	487	83	0	0	0	0	0	0	0	0	109	46	28	112	15	64	52
Bacteria;Proteobacteria;Alphaproteobacteria;Rhizobiales;Rhizobiales Incertae Sedis	Bacteria	Proteobacteria	Alphaproteobacteria	Rhizobiales	Rhizobiales Incertae Sedis	123	147	377	409	330	849	89	401	1807	28	438	545	0	2189	1514	10907	4571	9	82	1397	1536	1936	2807	2195	7218	1830	1259	756	121	0	0	0	0	0	0	0	0	30	0	0	5	3	0	4
Bacteria;Proteobacteria;Gammaproteobacteria;Enterobacterales;Enterobacteriaceae	Bacteria	Proteobacteria	Gammaproteobacteria	Enterobacterales	Enterobacteriaceae	48	0	25	63	12	159	10	27	58	0	269	103	0	13	21	13	8	0	0	0	0	0	0	0	4	51	0	0	3	22	31	10	11	12	32	37	0	705	418	5981	7258	5362	8774	5151
Bacteria;Firmicutes;Bacilli;Lactobacillales;Streptococcaceae	Bacteria	Firmicutes	Bacilli	Lactobacillales	Streptococcaceae	0	17	0	457	5	6	9	0	4	19	28	0	0	235	20	0	0	0	0	0	6	0	0	5	0	0	0	0	0	4168	5802	3286	6486	3231	6030	5344	1700	177	17	73	54	110	94	98
Bacteria;Proteobacteria;Alphaproteobacteria;Rhizobiales;Rhizobiaceae	Bacteria	Proteobacteria	Alphaproteobacteria	Rhizobiales	Rhizobiaceae	41	139	195	595	166	820	104	67	713	245	72	169	0	149	205	5344	68	4	27	97	8595	157	42	15865	352	110	130	108	274	3	6	0	3	3	12	6	0	239	28	109	134	64	64	236
Bacteria;Firmicutes;Clostridia;Clostridiales;Clostridiaceae	Bacteria	Firmicutes	Clostridia	Clostridiales	Clostridiaceae	0	22	54	968	501	410	53	833	1125	788	1312	1503	0	1616	501	0	4	0	0	0	0	0	0	0	0	24	0	26	0	79	123	46	152	36	50	95	17	59	130	178	193	132	191	149
Bacteria;Proteobacteria;Gammaproteobacteria;Cellvibrionales;Cellvibrionaceae	Bacteria	Proteobacteria	Gammaproteobacteria	Cellvibrionales	Cellvibrionaceae	5956	3985	1038	2875	314	276	695	1336	690	422	389	376	264	5276	1358	0	0	0	0	0	0	0	0	0	0	0	0	0	22	0	0	0	0	0	0	0	0	180	112	213	138	94	106	308
Bacteria;Bacteroidota;Bacteroidia;Bacteroidales;Paludibacteraceae	Bacteria	Bacteroidota	Bacteroidia	Bacteroidales	Paludibacteraceae	0	20	145	1113	560	2477	499	2478	2098	10	272	3619	0	342	416	10	12	0	2	4	0	3	9	18	0	157	0	2	44	0	0	0	5	0	0	0	0	4352	825	692	2022	550	435	1619
Bacteria;Firmicutes;Bacilli;Lactobacillales;Leuconostocaceae	Bacteria	Firmicutes	Bacilli	Lactobacillales	Leuconostocaceae	0	0	0	0	0	0	0	0	0	0	0	0	0	0	0	0	0	0	0	0	0	0	0	0	0	0	0	0	0	3844	4583	3045	5315	2432	2370	4110	1245	0	0	8	0	4	6	0
Bacteria;Proteobacteria;Gammaproteobacteria;Burkholderiales;Methylophilaceae	Bacteria	Proteobacteria	Gammaproteobacteria	Burkholderiales	Methylophilaceae	195	23294	1089	51	11	199	0	14	141	10	23	29	0	65	25	125	0	0	74	114	8	13	36	96	31	7	11	40	73	0	0	0	0	0	0	0	0	32	0	0	4	0	8	0
Bacteria;Bacteroidota;Bacteroidia;Cytophagales;Microscillaceae	Bacteria	Bacteroidota	Bacteroidia	Cytophagales	Microscillaceae	118	62	205	128	8	471	25	148	106	29	19	93	0	119	248	128	440	0	112	6058	239	475	102	3283	9579	526	382	267	586	0	0	0	0	0	0	0	0	48	13	55	49	34	36	78
Bacteria;Patescibacteria;Gracilibacteria;__;__	Bacteria	Patescibacteria	Gracilibacteria	__	__	75	203	203	10021	382	919	1708	603	1043	183	547	632	0	1646	1073	279	332	0	65	59	55	710	122	211	1386	409	51	335	56	0	0	0	0	0	0	0	0	26	0	0	33	8	4	19
Bacteria;Proteobacteria;Alphaproteobacteria;Micavibrionales;uncultured	Bacteria	Proteobacteria	Alphaproteobacteria	Micavibrionales	uncultured	0	1152	35	327	103	1037	46	81	276	45	27	60	0	43	42	4329	1015	0	356	1426	686	121	506	6782	3094	604	158	201	60	0	0	0	0	0	0	0	0	228	23	64	84	32	62	50
Bacteria;Proteobacteria;Gammaproteobacteria;Xanthomonadales;Xanthomonadaceae	Bacteria	Proteobacteria	Gammaproteobacteria	Xanthomonadales	Xanthomonadaceae	186	248	765	906	102	1176	143	160	1047	33	263	304	0	596	345	4244	683	0	271	1140	517	88	11	942	415	243	801	69	82	4	14	6	6	0	5	2	0	1047	1104	1266	1116	395	236	610
Bacteria;Proteobacteria;Gammaproteobacteria;Burkholderiales;Rhodocyclaceae	Bacteria	Proteobacteria	Gammaproteobacteria	Burkholderiales	Rhodocyclaceae	10	45	124	7424	67	2649	344	529	3203	224	94	737	0	445	2048	21	1101	0	0	30	0	264	21	152	0	652	0	10	41	0	0	0	0	3	0	8	0	480	100	122	281	79	57	201
Bacteria;Proteobacteria;Gammaproteobacteria;Salinisphaerales;Solimonadaceae	Bacteria	Proteobacteria	Gammaproteobacteria	Salinisphaerales	Solimonadaceae	299	12424	2733	2360	304	58	640	276	136	220	255	72	51	1025	130	0	0	0	0	0	0	13	0	7	7	0	4	0	3	0	0	0	0	0	0	0	0	0	0	0	9	0	0	0
Bacteria;Bacteroidota;Bacteroidia;Flavobacteriales;Weeksellaceae	Bacteria	Bacteroidota	Bacteroidia	Flavobacteriales	Weeksellaceae	41	0	92	7367	23	799	1629	49	4606	179	39	262	759	45	74	88	11	0	0	0	0	5	58	8	0	22	0	0	0	55	52	30	45	34	45	49	9	209	215	519	617	164	142	172
Bacteria;Bacteroidota;Bacteroidia;Sphingobacteriales;env.OPS 17	Bacteria	Bacteroidota	Bacteroidia	Sphingobacteriales	env.OPS 17	66	234	507	5404	403	3069	811	784	711	149	260	568	0	543	822	1743	195	0	29	148	431	728	71	1206	545	74	552	143	18	0	0	0	0	0	0	0	0	23	15	26	24	10	0	45
Bacteria;Bacteroidota;Bacteroidia;Flavobacteriales;Crocinitomicaceae	Bacteria	Bacteroidota	Bacteroidia	Flavobacteriales	Crocinitomicaceae	224	667	622	9909	166	124	966	140	604	176	112	762	294	258	947	21	231	0	3	23	567	63	12	1666	455	28	24	110	49	0	0	0	0	0	0	0	0	40	26	39	58	8	66	52
Bacteria;Bdellovibrionota;Bdellovibrionia;Bdellovibrionales;Bdellovibrionaceae	Bacteria	Bdellovibrionota	Bdellovibrionia	Bdellovibrionales	Bdellovibrionaceae	13	296	857	483	68	621	188	232	704	40	17	186	0	160	825	642	6947	0	32	296	243	341	160	409	633	1534	1179	2250	41	0	0	0	0	0	0	0	0	43	3	7	8	9	0	18
Bacteria;Patescibacteria;Gracilibacteria;JGI 0000069-P22;uncultured bacterium	Bacteria	Patescibacteria	Gracilibacteria	JGI 0000069-P22	uncultured bacterium	0	4	23	2934	276	1114	0	154	245	41	193	97	0	1336	169	3976	380	0	25	560	149	266	178	3249	2187	105	644	365	0	0	0	0	0	0	0	0	0	14	2	0	3	0	0	2
Bacteria;Cyanobacteria;Cyanobacteriia;SepB-3;__	Bacteria	Cyanobacteria	Cyanobacteriia	SepB-3	__	0	0	0	9	0	152	24	105	89	0	1802	228	0	91	12	895	18	0	7	146	4643	83	10	9501	29	2	17	0	399	0	0	0	0	0	0	0	0	16	0	3	2	0	0	6
Bacteria;Proteobacteria;Gammaproteobacteria;Burkholderiales;Aquaspirillaceae	Bacteria	Proteobacteria	Gammaproteobacteria	Burkholderiales	Aquaspirillaceae	0	0	10	0	7	110	5	0	694	0	7	629	0	0	856	0	0	0	0	8	0	0	0	0	0	5	0	0	13	0	11	0	9	0	0	0	0	26	13	254	543	351	576	347
Bacteria;Chloroflexi;Anaerolineae;RBG-13-54-9;__	Bacteria	Chloroflexi	Anaerolineae	RBG-13-54-9	__	0	0	263	0	35	1284	0	9	798	0	3	427	0	272	1837	26	131	0	0	3063	0	2025	323	171	747	1177	816	498	606	0	0	0	0	0	0	0	0	0	13	13	15	5	9	8
Bacteria;Bacteroidota;Bacteroidia;Cytophagales;Amoebophilaceae	Bacteria	Bacteroidota	Bacteroidia	Cytophagales	Amoebophilaceae	0	18	18	0	34	126	0	278	23	3	12	11	0	8	17	10361	375	0	143	204	58	0	147	1163	0	560	8	5	6	0	0	0	0	0	0	0	0	0	0	0	0	5	0	0
Bacteria;Myxococcota;Polyangia;Haliangiales;Haliangiaceae	Bacteria	Myxococcota	Polyangia	Haliangiales	Haliangiaceae	54	85	1302	38	33	285	2	99	205	0	93	138	11	113	229	1006	3692	2	68	637	68	539	370	374	373	1661	757	201	173	0	0	0	0	0	0	0	0	0	0	0	0	0	0	0
Bacteria;Patescibacteria;Parcubacteria;Candidatus Nomurabacteria;__	Bacteria	Patescibacteria	Parcubacteria	Candidatus Nomurabacteria	__	90	206	473	614	232	419	68	2168	426	30	62	135	0	529	344	99	205	0	144	85	21	909	198	2294	1627	375	126	507	110	0	0	0	0	0	0	0	0	0	0	0	0	0	0	0
Bacteria;Proteobacteria;Alphaproteobacteria;__;__	Bacteria	Proteobacteria	Alphaproteobacteria	__	__	8	81	41	1021	136	1627	16	61	554	13	101	86	107	343	92	2993	507	0	114	407	13	86	44	30	486	2352	227	146	13	0	0	0	0	0	0	0	0	0	0	0	0	0	0	0
Bacteria;Fusobacteriota;Fusobacteriia;Fusobacteriales;Leptotrichiaceae	Bacteria	Fusobacteriota	Fusobacteriia	Fusobacteriales	Leptotrichiaceae	0	89	18	405	3945	153	56	2140	238	0	1886	279	0	1908	47	0	0	0	0	0	0	0	0	0	0	11	0	0	0	0	0	0	0	0	0	0	0	5	0	0	5	0	0	0
Bacteria;Proteobacteria;Alphaproteobacteria;Rhizobiales;Hyphomicrobiaceae	Bacteria	Proteobacteria	Alphaproteobacteria	Rhizobiales	Hyphomicrobiaceae	52	648	447	52	26	694	6	91	97	0	102	83	0	240	109	2842	822	0	124	322	424	323	53	2153	158	348	422	20	89	0	0	0	0	0	0	0	0	151	17	42	52	26	42	83
Bacteria;Proteobacteria;Alphaproteobacteria;uncultured;__	Bacteria	Proteobacteria	Alphaproteobacteria	uncultured	__	20	215	9	0	8919	189	5	533	105	0	223	31	0	173	24	177	7	0	0	9	0	9	0	9	0	0	0	11	0	0	0	0	0	0	0	0	0	0	0	0	0	0	0	0
Bacteria;Bacteroidota;Bacteroidia;Flavobacteriales;NS9 marine group	Bacteria	Bacteroidota	Bacteroidia	Flavobacteriales	NS9 marine group	0	8	21	82	21	90	66	86	108	2	21	20	0	138	413	20	592	0	14	619	1680	368	227	453	3529	303	1211	363	157	0	0	0	0	0	0	0	0	0	4	9	0	4	0	0
Bacteria;Bacteroidota;Bacteroidia;Sphingobacteriales;Sphingobacteriaceae	Bacteria	Bacteroidota	Bacteroidia	Sphingobacteriales	Sphingobacteriaceae	14	127	237	585	62	1870	64	176	2436	11	19	171	0	31	135	8	0	0	0	0	2	0	7	2	0	0	0	0	0	2	20	5	35	2	0	58	0	596	216	455	530	139	101	164
Bacteria;Proteobacteria;Alphaproteobacteria;Rhizobiales;Beijerinckiaceae	Bacteria	Proteobacteria	Alphaproteobacteria	Rhizobiales	Beijerinckiaceae	43	357	292	258	338	688	41	615	212	52	369	178	0	735	429	37	451	0	15	910	70	349	0	462	532	203	48	813	245	0	12	11	20	5	9	0	0	351	41	33	35	26	67	72
Bacteria;Acidobacteriota;Blastocatellia;Blastocatellales;Blastocatellaceae	Bacteria	Acidobacteriota	Blastocatellia	Blastocatellales	Blastocatellaceae	44	384	313	341	72	169	33	309	147	16	173	60	19	675	157	579	701	2	115	517	253	1261	268	1589	22	251	262	309	207	0	0	0	0	0	0	0	0	236	0	24	14	0	4	25
Bacteria;Cyanobacteria;Cyanobacteriia;Oxyphotobacteria Incertae Sedis;Unknown Family	Bacteria	Cyanobacteria	Cyanobacteriia	Oxyphotobacteria Incertae Sedis	Unknown Family	4	0	0	114	17	197	0	137	54	0	195	71	35	525	21	204	76	0	114	1460	125	28	0	4671	208	5	726	0	0	0	0	0	0	0	0	0	0	0	209	273	69	5	4	12
Bacteria;Bacteroidota;Bacteroidia;Chitinophagales;uncultured	Bacteria	Bacteroidota	Bacteroidia	Chitinophagales	uncultured	12	412	800	27	182	452	120	883	377	22	287	295	0	1131	608	87	401	0	9	267	8	315	8	115	55	193	455	541	1164	0	0	0	0	0	0	0	0	34	5	3	11	3	11	12
Bacteria;Proteobacteria;Gammaproteobacteria;Burkholderiales;Nitrosomonadaceae	Bacteria	Proteobacteria	Gammaproteobacteria	Burkholderiales	Nitrosomonadaceae	34	136	175	8	86	142	2	47	238	5	32	36	0	114	212	34	2624	0	41	828	0	353	143	52	963	1775	111	429	179	0	0	0	0	0	0	0	0	48	8	27	20	21	17	158
Bacteria;Firmicutes;Clostridia;Peptostreptococcales-Tissierellales;Acidaminobacteraceae	Bacteria	Firmicutes	Clostridia	Peptostreptococcales-Tissierellales	Acidaminobacteraceae	0	8	49	363	9	1339	0	130	2093	0	5	272	0	78	54	0	0	0	0	0	0	0	0	0	0	9	0	0	0	0	0	0	0	0	0	0	0	1425	184	276	456	146	164	441
Bacteria;Patescibacteria;Parcubacteria;__;__	Bacteria	Patescibacteria	Parcubacteria	__	__	282	355	591	1411	108	1192	209	351	149	71	33	30	0	347	96	623	40	0	1069	325	29	154	43	804	193	252	76	21	87	0	0	0	0	0	0	0	0	0	0	0	0	0	0	0
Bacteria;Actinobacteriota;Acidimicrobiia;uncultured;__	Bacteria	Actinobacteriota	Acidimicrobiia	uncultured	__	0	142	101	0	268	221	0	264	191	0	352	85	0	882	191	3689	888	0	0	182	6	450	146	430	57	129	179	48	15	0	0	0	0	0	0	0	0	0	7	0	0	0	0	0
Bacteria;Bacteroidota;Bacteroidia;Sphingobacteriales;NS11-12 marine group	Bacteria	Bacteroidota	Bacteroidia	Sphingobacteriales	NS11-12 marine group	4	4	65	17	26	629	25	693	325	0	30	164	0	88	230	35	539	0	6	30	444	315	19	2595	2436	0	0	21	16	0	0	0	0	0	0	0	0	20	4	6	21	7	8	22
Bacteria;Proteobacteria;Gammaproteobacteria;Burkholderiales;Neisseriaceae	Bacteria	Proteobacteria	Gammaproteobacteria	Burkholderiales	Neisseriaceae	34	23	82	1139	79	764	83	815	3139	11	455	798	70	241	347	280	3	0	2	7	0	0	3	0	0	10	0	0	0	3	2	0	0	0	0	0	0	178	7	38	3	13	16	0
Bacteria;Proteobacteria;Gammaproteobacteria;Vibrionales;Vibrionaceae	Bacteria	Proteobacteria	Gammaproteobacteria	Vibrionales	Vibrionaceae	26	0	0	273	0	0	0	0	0	3	0	0	0	0	0	0	0	0	0	0	0	0	0	0	0	0	0	0	0	1804	2587	1213	2570	44	16	34	17	0	0	9	0	0	0	0
Bacteria;Bacteroidota;Bacteroidia;Bacteroidales;Williamwhitmaniaceae	Bacteria	Bacteroidota	Bacteroidia	Bacteroidales	Williamwhitmaniaceae	0	0	500	0	0	2344	0	191	968	0	9	3228	0	0	456	27	9	0	0	4	0	0	4	0	0	126	0	0	135	0	0	0	0	0	0	0	0	137	25	24	78	14	27	71
Bacteria;Gemmatimonadota;Gemmatimonadetes;Gemmatimonadales;Gemmatimonadaceae	Bacteria	Gemmatimonadota	Gemmatimonadetes	Gemmatimonadales	Gemmatimonadaceae	25	66	110	13	10	13	0	30	23	5	32	18	0	84	66	287	1013	0	28	575	237	468	24	635	907	1205	1029	230	165	0	0	0	0	0	0	0	0	3	0	0	0	0	2	5
Bacteria;Proteobacteria;Gammaproteobacteria;Xanthomonadales;Rhodanobacteraceae	Bacteria	Proteobacteria	Gammaproteobacteria	Xanthomonadales	Rhodanobacteraceae	39	73	64	83	171	291	39	445	53	4	251	99	0	515	57	143	640	0	366	599	387	5	4	2387	15	35	86	28	86	0	0	0	0	0	0	0	0	0	82	54	6	0	0	3
Bacteria;Myxococcota;Polyangia;Polyangiales;Phaselicystidaceae	Bacteria	Myxococcota	Polyangia	Polyangiales	Phaselicystidaceae	0	9	56	3	15	286	0	96	154	5	26	55	0	111	145	37	633	0	19	346	32	187	152	2918	549	310	435	165	177	0	0	0	0	0	0	0	0	0	0	0	3	4	0	7
Bacteria;Cyanobacteria;Cyanobacteriia;Leptolyngbyales;Leptolyngbyaceae	Bacteria	Cyanobacteria	Cyanobacteriia	Leptolyngbyales	Leptolyngbyaceae	0	6	0	8	256	86	0	150	30	0	70	127	0	472	37	16	14	2	290	656	3194	5	0	1150	3	125	60	2	0	0	0	0	0	0	0	0	0	61	13	33	15	2	0	0
Bacteria;Proteobacteria;Alphaproteobacteria;Rhizobiales;__	Bacteria	Proteobacteria	Alphaproteobacteria	Rhizobiales	__	0	32	20	9	211	77	5	145	194	0	244	54	0	254	106	486	1225	0	4	358	7	630	475	574	310	468	430	147	44	0	0	0	0	0	0	0	0	0	0	0	0	0	0	0
Bacteria;Planctomycetota;Planctomycetes;Pirellulales;Pirellulaceae	Bacteria	Planctomycetota	Planctomycetes	Pirellulales	Pirellulaceae	17	169	209	61	71	82	0	30	36	4	25	36	0	213	153	106	201	0	111	1699	41	409	110	182	278	945	845	262	39	0	0	0	0	0	0	0	0	0	0	5	10	0	0	0
Bacteria;Patescibacteria;Gracilibacteria;Absconditabacteriales (SR1);__	Bacteria	Patescibacteria	Gracilibacteria	Absconditabacteriales (SR1)	__	0	111	54	1112	268	557	25	322	769	23	408	189	0	989	587	4	0	0	5	0	0	25	54	51	526	133	21	33	6	0	0	0	0	0	0	0	0	15	7	0	0	0	0	0
Bacteria;Myxococcota;bacteriap25;uncultured bacterium;__	Bacteria	Myxococcota	bacteriap25	uncultured bacterium	__	353	1351	1885	489	140	184	111	223	161	43	112	51	0	188	276	0	194	0	0	44	0	0	0	0	44	32	0	52	0	0	0	0	0	0	0	0	0	0	0	0	0	0	0	0
Bacteria;Myxococcota;Polyangia;Polyangiales;Sandaracinaceae	Bacteria	Myxococcota	Polyangia	Polyangiales	Sandaracinaceae	0	68	261	81	48	422	110	149	178	2	126	134	0	277	303	458	381	0	71	520	24	413	67	205	309	705	223	162	71	0	0	0	0	0	0	0	0	5	4	5	0	0	0	0
Bacteria;Acidobacteriota;Vicinamibacteria;Vicinamibacterales;Vicinamibacteraceae	Bacteria	Acidobacteriota	Vicinamibacteria	Vicinamibacterales	Vicinamibacteraceae	105	398	357	157	3	52	43	65	54	4	34	0	0	163	164	69	759	0	0	284	37	294	100	750	951	302	166	249	182	0	0	0	0	0	0	0	0	0	0	3	0	0	2	0
Bacteria;Deinococcota;Deinococci;Deinococcales;Deinococcaceae	Bacteria	Deinococcota	Deinococci	Deinococcales	Deinococcaceae	29	4	0	2172	23	266	20	89	104	51	96	81	0	33	212	995	26	0	75	5	170	159	19	562	46	26	229	0	42	0	0	0	0	0	0	0	0	12	19	4	9	8	5	16
Bacteria;Myxococcota;Polyangia;Polyangiales;Polyangiaceae	Bacteria	Myxococcota	Polyangia	Polyangiales	Polyangiaceae	0	244	88	775	43	175	166	177	74	14	82	75	0	207	113	163	1049	0	16	337	402	169	36	221	107	418	174	166	39	0	0	0	0	0	0	0	0	0	0	0	2	0	0	0
Bacteria;Bacteroidota;Bacteroidia;Bacteroidales;Bacteroidaceae	Bacteria	Bacteroidota	Bacteroidia	Bacteroidales	Bacteroidaceae	0	0	99	0	16	1983	0	0	707	0	22	331	0	15	264	29	8	0	0	0	0	0	2	6	0	21	0	0	8	19	9	5	5	5	0	0	0	489	117	84	381	47	31	230
Bacteria;Proteobacteria;Alphaproteobacteria;Rickettsiales;SM2D12	Bacteria	Proteobacteria	Alphaproteobacteria	Rickettsiales	SM2D12	2	43	151	257	74	403	259	187	252	46	130	17	0	170	66	396	218	0	350	603	196	133	22	289	692	185	28	74	15	0	0	0	0	0	0	0	0	5	0	3	0	4	0	0
Unassigned;__;__;__;__	Unassigned	__	__	__	__	154	309	742	732	85	177	132	91	139	29	33	55	41	205	200	45	652	0	0	17	0	103	15	32	246	117	71	37	10	0	5	0	0	0	0	5	0	119	42	97	91	26	36	46
Bacteria;Proteobacteria;Gammaproteobacteria;Burkholderiales;Sutterellaceae	Bacteria	Proteobacteria	Gammaproteobacteria	Burkholderiales	Sutterellaceae	27	54	9	19	71	73	2	90	44	0	85	60	0	359	26	216	795	0	819	293	26	66	317	664	401	144	93	130	22	0	0	0	0	0	0	0	0	0	0	0	0	0	0	0
Bacteria;Verrucomicrobiota;Chlamydiae;Chlamydiales;Parachlamydiaceae	Bacteria	Verrucomicrobiota	Chlamydiae	Chlamydiales	Parachlamydiaceae	25	1222	227	101	14	813	3	26	117	2	54	30	0	37	29	148	118	0	3	1490	0	143	0	36	51	87	15	0	11	0	0	0	0	0	0	0	0	0	0	0	0	0	0	0
Bacteria;Proteobacteria;Gammaproteobacteria;Legionellales;Legionellaceae	Bacteria	Proteobacteria	Gammaproteobacteria	Legionellales	Legionellaceae	48	162	216	67	22	750	3	116	173	2	155	39	0	94	146	1358	238	0	61	44	30	119	56	53	139	442	49	94	31	0	0	0	0	0	0	0	0	5	2	0	0	0	0	0
Bacteria;Proteobacteria;Alphaproteobacteria;Caulobacterales;Caulobacteraceae	Bacteria	Proteobacteria	Alphaproteobacteria	Caulobacterales	Caulobacteraceae	15	162	97	1095	47	258	55	39	346	33	30	122	0	64	126	28	13	0	20	132	0	0	0	35	8	0	18	0	0	3	0	0	4	0	0	0	0	148	379	341	217	106	79	124
Bacteria;Verrucomicrobiota;Verrucomicrobiae;Verrucomicrobiales;Verrucomicrobiaceae	Bacteria	Verrucomicrobiota	Verrucomicrobiae	Verrucomicrobiales	Verrucomicrobiaceae	0	30	73	142	48	383	58	78	68	13	22	131	0	262	120	1051	22	0	120	254	232	377	0	663	145	8	169	22	34	0	0	0	0	0	0	0	0	18	0	19	8	0	0	6
Bacteria;Bdellovibrionota;Bdellovibrionia;Bacteriovoracales;Bacteriovoracaceae	Bacteria	Bdellovibrionota	Bdellovibrionia	Bacteriovoracales	Bacteriovoracaceae	15	71	101	161	24	466	29	129	583	24	23	58	0	129	352	235	11	0	16	38	340	11	13	105	188	11	44	45	7	0	0	0	0	0	0	0	0	343	65	67	117	28	54	96
Bacteria;Patescibacteria;Gracilibacteria;Absconditabacteriales (SR1);uncultured bacterium	Bacteria	Patescibacteria	Gracilibacteria	Absconditabacteriales (SR1)	uncultured bacterium	117	23	0	3106	195	29	150	119	18	3	96	4	173	309	0	0	0	0	13	8	0	0	0	0	0	0	0	0	0	0	0	0	0	0	0	0	0	0	0	0	0	0	0	0
Bacteria;Patescibacteria;Saccharimonadia;Saccharimonadales;uncultured bacterium	Bacteria	Patescibacteria	Saccharimonadia	Saccharimonadales	uncultured bacterium	27	38	116	685	99	543	137	243	192	28	30	24	0	113	89	705	289	0	0	48	15	10	28	78	548	17	3	3	139	0	4	0	0	0	0	0	0	0	0	9	5	0	2	5
Bacteria;Planctomycetota;Planctomycetes;Planctomycetales;Rubinisphaeraceae	Bacteria	Planctomycetota	Planctomycetes	Planctomycetales	Rubinisphaeraceae	0	9	0	0	0	95	0	2	34	0	4	45	0	47	56	618	615	0	28	112	611	134	36	488	404	76	658	56	68	0	0	0	0	0	0	0	0	0	0	0	0	0	0	0
Bacteria;Verrucomicrobiota;Verrucomicrobiae;Chthoniobacterales;Chthoniobacteraceae	Bacteria	Verrucomicrobiota	Verrucomicrobiae	Chthoniobacterales	Chthoniobacteraceae	0	6	31	0	50	51	0	56	44	0	34	7	0	77	9	22	31	0	28	55	290	16	0	3042	69	18	17	4	39	0	0	0	0	0	0	0	0	0	6	4	2	0	0	0
Bacteria;Planctomycetota;vadinHA49;uncultured bacterium;__	Bacteria	Planctomycetota	vadinHA49	uncultured bacterium	__	15	32	117	38	18	23	6	17	81	19	0	0	0	30	3	130	0	0	0	37	3268	0	0	20	0	0	30	0	0	0	0	0	0	0	0	0	0	0	0	0	0	0	0	0
Bacteria;Planctomycetota;OM190;uncultured bacterium;__	Bacteria	Planctomycetota	OM190	uncultured bacterium	__	5	30	165	11	19	102	5	69	93	0	9	22	0	115	118	59	577	0	20	585	107	131	105	132	421	257	437	174	13	0	0	0	0	0	0	0	0	0	0	0	0	0	0	0
Bacteria;Patescibacteria;Parcubacteria;Candidatus Kaiserbacteria;__	Bacteria	Patescibacteria	Parcubacteria	Candidatus Kaiserbacteria	__	6	39	3	461	37	112	261	61	120	86	22	15	0	52	26	57	65	0	16	149	69	59	59	208	774	621	0	47	4	0	0	0	0	0	0	0	0	0	0	0	0	0	0	0
Bacteria;Proteobacteria;Gammaproteobacteria;Beggiatoales;Beggiatoaceae	Bacteria	Proteobacteria	Gammaproteobacteria	Beggiatoales	Beggiatoaceae	0	40	180	16	10	15	8	72	1712	4	0	1210	0	11	123	0	0	0	0	0	0	0	0	0	0	14	0	0	0	0	0	0	0	0	0	0	0	0	0	0	0	0	0	0
Bacteria;Proteobacteria;Alphaproteobacteria;Rhizobiales;Xanthobacteraceae	Bacteria	Proteobacteria	Alphaproteobacteria	Rhizobiales	Xanthobacteraceae	0	194	65	20	0	21	5	10	8	4	0	12	0	18	0	0	32	0	0	0	0	0	0	33	4	0	0	0	0	4	0	0	6	0	0	6	0	2678	0	12	47	19	9	123
Bacteria;Proteobacteria;Alphaproteobacteria;Rickettsiales;Rickettsiaceae	Bacteria	Proteobacteria	Alphaproteobacteria	Rickettsiales	Rickettsiaceae	29	94	151	50	62	486	23	185	240	3	107	70	0	156	126	158	231	0	7	104	0	115	53	0	69	594	30	54	10	0	2	0	0	0	0	0	0	6	0	0	2	0	0	0
Bacteria;Proteobacteria;Gammaproteobacteria;Burkholderiales;__	Bacteria	Proteobacteria	Gammaproteobacteria	Burkholderiales	__	0	10	25	68	27	77	202	81	141	231	93	43	17	938	202	0	0	0	0	114	0	46	47	95	350	28	69	5	4	0	0	0	0	0	0	0	0	74	9	10	4	0	0	112
Bacteria;Actinobacteriota;Actinobacteria;Corynebacteriales;Nocardiaceae	Bacteria	Actinobacteriota	Actinobacteria	Corynebacteriales	Nocardiaceae	444	225	568	538	20	427	21	39	159	4	20	92	0	56	284	130	33	0	3	0	0	12	0	7	0	0	0	0	20	4	0	0	0	0	3	0	0	12	12	14	18	5	0	13
Bacteria;Methylomirabilota;Methylomirabilia;Rokubacteriales;uncultured bacterium	Bacteria	Methylomirabilota	Methylomirabilia	Rokubacteriales	uncultured bacterium	137	741	1021	278	78	61	88	168	79	17	42	0	30	250	63	0	0	0	0	0	0	0	0	0	0	0	0	0	0	0	0	0	0	0	0	0	0	0	0	0	0	0	0	0
Bacteria;Verrucomicrobiota;Verrucomicrobiae;uncultured;__	Bacteria	Verrucomicrobiota	Verrucomicrobiae	uncultured	__	3	458	36	105	92	425	29	97	530	31	110	228	0	80	17	13	17	0	0	7	0	0	6	356	5	0	0	0	0	0	0	0	0	0	0	0	0	64	14	7	66	13	13	28
Bacteria;Patescibacteria;Gracilibacteria;uncultured bacterium;__	Bacteria	Patescibacteria	Gracilibacteria	uncultured bacterium	__	0	43	65	538	55	428	22	45	207	82	16	147	0	132	43	0	0	0	94	697	0	145	6	7	151	20	5	30	0	0	0	0	0	0	0	0	0	0	0	0	2	0	0	3
Bacteria;Bacteroidota;Bacteroidia;Cytophagales;Hymenobacteraceae	Bacteria	Bacteroidota	Bacteroidia	Cytophagales	Hymenobacteraceae	0	17	223	1729	0	299	53	70	56	7	15	61	30	25	41	0	3	0	0	0	0	32	0	10	0	0	0	0	0	0	0	0	0	2	0	6	0	5	58	44	22	18	38	29
Bacteria;Verrucomicrobiota;Omnitrophia;Omnitrophales;uncultured bacterium	Bacteria	Verrucomicrobiota	Omnitrophia	Omnitrophales	uncultured bacterium	370	711	1003	310	16	59	88	96	63	22	20	7	39	58	46	0	0	0	0	0	0	0	0	0	0	0	0	0	0	0	0	0	0	0	0	0	0	0	0	0	0	0	0	0
Bacteria;Patescibacteria;Parcubacteria;Candidatus Kaiserbacteria;uncultured bacterium	Bacteria	Patescibacteria	Parcubacteria	Candidatus Kaiserbacteria	uncultured bacterium	24	17	18	921	114	10	189	21	15	134	0	0	0	47	19	77	90	0	0	18	0	5	9	165	716	4	3	3	0	0	0	0	0	0	0	0	0	0	0	0	0	0	0	0
Bacteria;__;__;__;__	Bacteria	__	__	__	__	69	299	632	161	52	158	28	51	57	2	46	14	0	95	152	0	0	0	0	36	0	0	0	0	0	0	10	21	8	66	162	12	143	41	43	95	36	0	0	0	0	0	0	0
Bacteria;Proteobacteria;Gammaproteobacteria;Gammaproteobacteria Incertae Sedis;Unknown Family	Bacteria	Proteobacteria	Gammaproteobacteria	Gammaproteobacteria Incertae Sedis	Unknown Family	55	246	189	312	21	297	98	84	235	38	65	128	0	255	75	68	39	0	5	30	0	0	6	0	13	95	4	0	0	0	0	0	0	0	0	0	0	11	0	13	0	0	0	7
Bacteria;Planctomycetota;Planctomycetes;Gemmatales;Gemmataceae	Bacteria	Planctomycetota	Planctomycetes	Gemmatales	Gemmataceae	71	201	299	93	9	70	11	40	20	5	28	28	0	146	35	229	447	0	55	225	0	16	3	62	45	65	73	16	21	0	0	0	0	0	0	2	0	0	0	0	0	2	0	0
Bacteria;Armatimonadota;Fimbriimonadia;Fimbriimonadales;Fimbriimonadaceae	Bacteria	Armatimonadota	Fimbriimonadia	Fimbriimonadales	Fimbriimonadaceae	0	12	11	0	22	20	20	3	75	0	5	10	0	59	2	283	285	0	37	79	594	38	53	272	3	208	49	24	0	0	0	0	0	0	0	0	0	0	0	7	0	0	0	4
Bacteria;Firmicutes;Negativicutes;Veillonellales-Selenomonadales;Sporomusaceae	Bacteria	Firmicutes	Negativicutes	Veillonellales-Selenomonadales	Sporomusaceae	0	0	29	13	0	677	12	51	362	0	16	651	0	21	90	0	0	0	0	0	0	0	0	0	0	16	0	0	0	0	0	0	0	0	0	0	0	28	4	0	28	3	14	22
Bacteria;Proteobacteria;Gammaproteobacteria;__;__	Bacteria	Proteobacteria	Gammaproteobacteria	__	__	137	230	330	51	18	119	39	44	106	10	44	11	43	81	76	3	15	0	4	284	0	49	4	7	49	93	272	6	18	0	0	0	0	0	0	0	0	9	0	0	0	0	0	0
Bacteria;Patescibacteria;Saccharimonadia;Saccharimonadales;Saccharimonadaceae	Bacteria	Patescibacteria	Saccharimonadia	Saccharimonadales	Saccharimonadaceae	0	4	0	1088	14	39	141	40	26	62	68	19	0	38	17	210	0	0	0	0	0	207	0	11	0	0	0	3	33	0	0	0	0	0	0	0	0	0	0	6	0	0	0	12
Bacteria;Verrucomicrobiota;Verrucomicrobiae;Pedosphaerales;Pedosphaeraceae	Bacteria	Verrucomicrobiota	Verrucomicrobiae	Pedosphaerales	Pedosphaeraceae	37	106	137	27	26	80	5	61	54	0	9	22	39	71	98	0	70	0	0	256	0	69	32	0	288	299	35	127	47	0	0	0	0	0	0	0	0	13	9	0	5	0	0	0
Bacteria;Proteobacteria;Alphaproteobacteria;Rhizobiales;Devosiaceae	Bacteria	Proteobacteria	Alphaproteobacteria	Rhizobiales	Devosiaceae	0	39	28	1147	0	22	72	16	33	76	7	39	0	136	38	0	0	0	0	49	0	0	16	0	224	0	0	0	0	0	0	3	0	0	0	0	0	0	28	21	12	0	0	14
Bacteria;Proteobacteria;Gammaproteobacteria;Coxiellales;Coxiellaceae	Bacteria	Proteobacteria	Gammaproteobacteria	Coxiellales	Coxiellaceae	39	85	46	17	12	69	10	12	32	3	18	2	0	21	31	21	216	0	0	153	2	6	9	0	546	89	425	43	15	0	0	0	0	0	0	0	0	0	0	0	0	0	0	0
Bacteria;Acidobacteriota;Thermoanaerobaculia;Thermoanaerobaculales;Thermoanaerobaculaceae	Bacteria	Acidobacteriota	Thermoanaerobaculia	Thermoanaerobaculales	Thermoanaerobaculaceae	108	15	110	7	10	74	0	32	26	0	60	33	0	29	31	0	9	0	0	1065	0	0	0	19	0	0	254	0	29	0	0	0	0	0	0	0	0	0	0	0	0	0	0	5
Bacteria;Firmicutes;Bacilli;Staphylococcales;Staphylococcaceae	Bacteria	Firmicutes	Bacilli	Staphylococcales	Staphylococcaceae	0	0	56	0	0	14	0	130	0	0	20	0	0	3	15	8	19	0	0	9	0	0	0	10	0	0	0	0	0	107	136	107	130	61	65	151	36	528	44	73	24	0	22	36
Bacteria;SAR324 clade(Marine group B);__;__;__	Bacteria	SAR324 clade(Marine group B)	__	__	__	0	37	69	8	0	86	0	6	38	0	0	18	0	16	15	201	87	0	0	13	6	76	0	950	176	65	0	2	24	0	0	0	0	0	0	0	0	0	0	0	0	0	0	0
Bacteria;Firmicutes;Bacilli;Exiguobacterales;Exiguobacteraceae	Bacteria	Firmicutes	Bacilli	Exiguobacterales	Exiguobacteraceae	0	39	0	11	0	1031	0	5	65	0	0	0	0	73	0	69	36	0	0	2	0	0	2	14	0	0	0	0	0	0	0	0	0	0	0	0	0	82	62	138	54	13	7	80
Bacteria;Bacteroidota;Bacteroidia;Sphingobacteriales;KD3-93	Bacteria	Bacteroidota	Bacteroidia	Sphingobacteriales	KD3-93	0	19	85	287	39	55	24	35	54	10	62	52	0	65	251	5	59	0	0	90	3	180	56	8	85	98	99	110	6	0	0	0	0	0	0	0	0	0	0	0	0	2	0	0
Bacteria;Bacteroidota;Bacteroidia;Cytophagales;Cytophagaceae	Bacteria	Bacteroidota	Bacteroidia	Cytophagales	Cytophagaceae	64	25	101	197	4	89	53	57	74	18	0	39	0	480	78	5	6	0	3	6	10	0	0	62	3	0	11	0	2	0	0	0	0	0	0	0	0	8	126	64	46	20	9	53
Bacteria;Nitrospirota;Nitrospiria;Nitrospirales;Nitrospiraceae	Bacteria	Nitrospirota	Nitrospiria	Nitrospirales	Nitrospiraceae	96	290	619	109	20	125	18	116	54	5	4	17	0	111	179	0	5	0	0	21	0	0	0	0	0	0	0	0	0	0	0	0	0	0	0	0	0	0	0	0	0	0	0	0
Bacteria;Proteobacteria;Alphaproteobacteria;Caulobacterales;Hyphomonadaceae	Bacteria	Proteobacteria	Alphaproteobacteria	Caulobacterales	Hyphomonadaceae	38	109	80	63	8	69	3	34	64	0	19	16	0	64	72	14	246	0	7	662	3	28	11	10	0	26	46	11	4	0	0	0	0	0	0	0	0	3	25	16	35	3	0	0
Bacteria;Actinobacteriota;Actinobacteria;Propionibacteriales;Nocardioidaceae	Bacteria	Actinobacteriota	Actinobacteria	Propionibacteriales	Nocardioidaceae	41	52	54	356	0	145	24	18	134	42	24	125	0	103	236	142	0	0	2	4	0	35	0	21	0	0	0	0	39	0	0	0	0	0	0	3	0	17	35	37	6	15	0	27
Bacteria;Cyanobacteria;Cyanobacteriia;Cyanobacteriales;Xenococcaceae	Bacteria	Cyanobacteria	Cyanobacteriia	Cyanobacteriales	Xenococcaceae	0	0	0	2	24	85	0	34	7	0	349	63	0	63	0	85	0	0	34	4	28	41	0	841	84	0	24	0	3	0	0	0	0	0	0	0	0	0	0	0	0	0	0	7
Bacteria;Verrucomicrobiota;Verrucomicrobiae;Opitutales;Puniceicoccaceae	Bacteria	Verrucomicrobiota	Verrucomicrobiae	Opitutales	Puniceicoccaceae	0	16	16	0	15	86	0	15	58	0	21	26	0	70	51	239	0	0	0	41	0	68	54	91	644	25	161	38	12	0	0	0	0	0	0	0	0	0	0	0	4	0	0	4
Bacteria;Actinobacteriota;Actinobacteria;Pseudonocardiales;Pseudonocardiaceae	Bacteria	Actinobacteriota	Actinobacteria	Pseudonocardiales	Pseudonocardiaceae	36	1238	251	4	0	17	0	0	37	41	9	36	0	5	13	0	0	0	0	16	0	0	0	0	0	0	0	0	0	0	0	0	0	0	0	0	0	8	0	0	0	0	0	0
Bacteria;Nitrospirota;Leptospirillia;Leptospirillales;Leptospirillaceae	Bacteria	Nitrospirota	Leptospirillia	Leptospirillales	Leptospirillaceae	89	368	657	98	36	22	32	148	45	0	7	3	0	64	54	0	0	0	0	0	0	0	0	0	0	0	0	0	0	0	0	0	0	0	0	0	0	0	0	0	0	0	0	0
Bacteria;Proteobacteria;Alphaproteobacteria;Paracaedibacterales;Paracaedibacteraceae	Bacteria	Proteobacteria	Alphaproteobacteria	Paracaedibacterales	Paracaedibacteraceae	35	68	167	32	19	200	11	28	243	11	84	31	9	119	91	91	88	0	8	37	21	0	3	23	10	71	68	0	4	0	0	0	0	0	0	0	0	22	3	0	0	0	0	0
Bacteria;Verrucomicrobiota;Verrucomicrobiae;Opitutales;Opitutaceae	Bacteria	Verrucomicrobiota	Verrucomicrobiae	Opitutales	Opitutaceae	8	18	58	23	8	158	0	15	221	5	2	10	0	11	27	71	0	0	4	22	894	0	0	0	3	2	0	0	13	0	0	0	0	0	0	0	0	0	0	0	0	0	0	6
Bacteria;Actinobacteriota;Acidimicrobiia;Microtrichales;Ilumatobacteraceae	Bacteria	Actinobacteriota	Acidimicrobiia	Microtrichales	Ilumatobacteraceae	33	12	176	60	0	77	35	66	34	4	44	8	0	143	129	142	24	0	0	77	19	18	6	54	17	89	253	0	26	0	0	0	0	0	0	0	0	16	3	0	4	10	0	3
Bacteria;Verrucomicrobiota;Omnitrophia;Omnitrophales;__	Bacteria	Verrucomicrobiota	Omnitrophia	Omnitrophales	__	95	348	560	182	48	27	40	78	67	16	25	4	0	49	30	0	0	0	0	0	0	0	0	0	0	0	0	0	0	0	0	0	0	0	0	0	0	0	0	0	0	0	0	0
Bacteria;Bacteroidota;Bacteroidia;Chitinophagales;__	Bacteria	Bacteroidota	Bacteroidia	Chitinophagales	__	0	20	45	0	41	48	0	398	111	0	66	66	0	279	140	0	18	0	0	4	0	139	0	3	0	26	123	0	0	0	0	0	0	0	0	0	0	0	0	0	0	0	0	0
Bacteria;Actinobacteriota;Actinobacteria;Micrococcales;Micrococcaceae	Bacteria	Actinobacteriota	Actinobacteria	Micrococcales	Micrococcaceae	0	0	95	0	0	17	0	0	14	0	0	0	0	0	20	0	0	0	0	0	0	0	0	0	0	0	0	0	0	17	23	12	28	0	40	33	0	86	62	295	154	62	24	159
Bacteria;Proteobacteria;Alphaproteobacteria;Reyranellales;Reyranellaceae	Bacteria	Proteobacteria	Alphaproteobacteria	Reyranellales	Reyranellaceae	14	367	343	18	6	34	0	5	5	0	16	3	0	25	11	0	40	0	0	121	0	0	0	6	0	40	0	6	0	0	0	0	0	0	0	0	0	101	17	33	42	40	69	53
Bacteria;Bdellovibrionota;Oligoflexia;0319-6G20;uncultured bacterium	Bacteria	Bdellovibrionota	Oligoflexia	0319-6G20	uncultured bacterium	54	314	387	124	20	70	30	39	75	17	7	4	33	52	39	22	55	0	0	45	0	2	2	4	64	3	0	0	8	0	0	0	0	0	0	0	0	0	0	0	0	0	0	0
Bacteria;Patescibacteria;Gracilibacteria;Candidatus Peregrinibacteria;__	Bacteria	Patescibacteria	Gracilibacteria	Candidatus Peregrinibacteria	__	13	119	131	75	105	111	3	16	18	2	30	3	0	118	69	0	23	0	0	522	0	0	0	0	38	39	0	24	0	0	0	0	0	0	0	0	0	0	5	0	0	0	0	0
Bacteria;Proteobacteria;Gammaproteobacteria;Burkholderiales;Burkholderiaceae	Bacteria	Proteobacteria	Gammaproteobacteria	Burkholderiales	Burkholderiaceae	4	0	27	49	20	181	10	29	46	0	27	0	0	209	33	536	36	0	0	0	4	0	0	21	0	0	0	0	0	32	24	11	42	6	16	10	0	29	0	0	0	0	0	0
Bacteria;SAR324 clade(Marine group B);uncultured bacterium;__;__	Bacteria	SAR324 clade(Marine group B)	uncultured bacterium	__	__	7	4	22	3	0	145	0	9	44	3	43	13	0	6	21	308	120	0	30	55	59	17	43	331	104	39	0	0	0	0	0	0	0	0	0	0	0	0	0	0	0	0	0	0
Bacteria;Patescibacteria;ABY1;Candidatus Magasanikbacteria;uncultured bacterium	Bacteria	Patescibacteria	ABY1	Candidatus Magasanikbacteria	uncultured bacterium	0	113	176	211	23	45	2	22	47	7	47	13	0	62	108	0	0	0	0	74	0	31	9	2	108	12	0	278	6	0	0	0	0	0	0	0	0	0	0	0	0	0	0	0
Bacteria;Bdellovibrionota;Oligoflexia;Oligoflexales;uncultured	Bacteria	Bdellovibrionota	Oligoflexia	Oligoflexales	uncultured	92	238	148	90	32	131	29	36	99	4	8	9	34	79	74	91	9	0	0	14	0	0	0	0	132	0	0	0	28	0	0	0	0	0	0	0	0	0	0	0	0	0	0	0
Bacteria;Planctomycetota;Phycisphaerae;Phycisphaerales;Phycisphaeraceae	Bacteria	Planctomycetota	Phycisphaerae	Phycisphaerales	Phycisphaeraceae	0	16	75	0	0	33	2	3	178	0	10	107	0	56	335	0	161	0	0	33	67	7	5	9	180	29	4	67	0	0	0	0	0	0	0	0	0	0	0	0	0	0	0	0
Bacteria;Firmicutes;Bacilli;Bacillales;Bacillaceae	Bacteria	Firmicutes	Bacilli	Bacillales	Bacillaceae	0	2	163	8	0	0	33	0	3	0	2	0	0	0	0	0	0	0	0	0	0	0	5	0	0	0	0	0	0	117	146	73	176	81	139	171	55	73	12	13	0	9	48	0
Bacteria;Patescibacteria;Gracilibacteria;Candidatus Peribacteria;uncultured bacterium	Bacteria	Patescibacteria	Gracilibacteria	Candidatus Peribacteria	uncultured bacterium	141	199	347	235	31	58	38	39	37	16	22	5	0	139	34	0	0	0	0	0	0	0	0	0	0	0	0	0	0	0	0	0	0	0	0	0	0	0	0	0	0	0	0	0
Bacteria;Bdellovibrionota;Oligoflexia;Silvanigrellales;Silvanigrellaceae	Bacteria	Bdellovibrionota	Oligoflexia	Silvanigrellales	Silvanigrellaceae	0	16	26	116	12	164	34	65	58	22	5	18	0	76	10	18	0	0	21	10	636	0	0	8	0	17	0	0	0	0	0	0	0	0	0	0	0	0	0	0	0	0	0	3
Bacteria;Planctomycetota;Phycisphaerae;Tepidisphaerales;Tepidisphaeraceae	Bacteria	Planctomycetota	Phycisphaerae	Tepidisphaerales	Tepidisphaeraceae	0	0	7	45	0	8	6	6	24	0	0	4	0	8	14	18	25	0	0	23	4	250	161	3	298	362	0	21	7	0	0	0	0	0	0	0	0	0	0	3	0	0	0	2
Bacteria;Myxococcota;Polyangia;Blfdi19;__	Bacteria	Myxococcota	Polyangia	Blfdi19	__	0	75	79	20	50	48	4	46	53	3	24	9	0	110	36	29	382	0	24	41	7	12	25	11	23	58	82	41	0	0	0	0	0	0	0	0	0	0	0	0	0	0	0	0
Bacteria;Myxococcota;Myxococcia;Myxococcales;Myxococcaceae	Bacteria	Myxococcota	Myxococcia	Myxococcales	Myxococcaceae	93	200	153	33	10	28	8	35	15	0	13	0	0	39	30	38	212	0	20	90	2	79	6	0	83	9	47	40	3	0	0	0	0	0	0	0	0	0	0	0	0	0	0	0
Bacteria;Proteobacteria;Alphaproteobacteria;Rhodospirillales;uncultured	Bacteria	Proteobacteria	Alphaproteobacteria	Rhodospirillales	uncultured	0	0	2	6	5	118	0	0	48	2	0	0	0	29	12	7	12	0	0	17	351	4	9	275	101	0	2	0	0	0	0	0	0	0	0	0	0	95	0	21	34	10	6	15
Bacteria;Myxococcota;bacteriap25;__;__	Bacteria	Myxococcota	bacteriap25	__	__	59	192	208	148	32	56	22	50	43	7	18	6	0	70	72	2	12	0	0	6	0	71	0	0	68	0	0	6	86	0	0	0	0	0	0	0	0	6	0	0	0	0	3	0
Bacteria;WPS-2;uncultured bacterium;__;__	Bacteria	WPS-2	uncultured bacterium	__	__	0	160	11	8	5	24	45	32	23	0	18	7	0	60	24	185	9	0	7	13	29	208	52	0	170	38	54	46	0	0	0	0	0	0	0	0	0	0	0	0	0	0	0	0
Bacteria;Patescibacteria;Gracilibacteria;Candidatus Peregrinibacteria;uncultured bacterium	Bacteria	Patescibacteria	Gracilibacteria	Candidatus Peregrinibacteria	uncultured bacterium	0	78	71	76	12	79	5	11	33	10	16	13	0	42	148	16	255	0	0	6	0	12	0	0	24	294	18	5	0	0	0	0	0	0	0	0	0	0	0	0	0	0	0	0
Bacteria;Patescibacteria;ABY1;Candidatus Uhrbacteria;__	Bacteria	Patescibacteria	ABY1	Candidatus Uhrbacteria	__	18	102	85	164	21	34	7	35	47	20	15	2	0	41	17	0	0	0	0	2	0	0	10	0	0	566	0	25	0	0	0	0	0	0	0	0	0	0	0	0	0	0	0	0
Bacteria;Firmicutes;Clostridia;Lachnospirales;Lachnospiraceae	Bacteria	Firmicutes	Clostridia	Lachnospirales	Lachnospiraceae	0	3	0	0	16	132	0	286	137	0	120	250	0	30	39	0	0	0	0	0	0	0	0	0	2	15	2	0	0	2	0	0	3	0	4	0	0	55	15	2	14	9	8	22
Bacteria;Cyanobacteria;Cyanobacteriia;__;__	Bacteria	Cyanobacteria	Cyanobacteriia	__	__	0	98	10	17	137	28	0	28	0	0	23	3	0	92	0	55	278	0	46	42	265	0	0	28	0	53	0	0	0	0	0	0	0	0	0	0	0	0	0	0	0	0	0	0
Bacteria;Firmicutes;Thermoanaerobacteria;Thermoanaerobacterales;Family III	Bacteria	Firmicutes	Thermoanaerobacteria	Thermoanaerobacterales	Family III	0	0	0	0	0	0	0	0	0	0	0	0	0	0	0	0	0	0	0	0	0	0	0	0	0	0	0	0	0	175	157	142	219	100	109	223	52	0	0	0	0	0	2	0
Bacteria;Fusobacteriota;Fusobacteriia;Fusobacteriales;Fusobacteriaceae	Bacteria	Fusobacteriota	Fusobacteriia	Fusobacteriales	Fusobacteriaceae	0	0	0	33	0	0	16	0	0	16	103	46	0	0	0	0	0	0	0	0	0	0	0	0	0	0	0	0	0	168	235	135	308	5	0	0	0	0	0	0	3	0	0	0
Bacteria;Chloroflexi;Anaerolineae;Ardenticatenales;Ardenticatenaceae	Bacteria	Chloroflexi	Anaerolineae	Ardenticatenales	Ardenticatenaceae	9	0	23	11	0	101	159	96	42	0	11	20	0	172	110	64	27	0	0	221	0	6	0	8	0	23	25	14	21	0	0	0	0	0	0	0	0	0	0	0	0	0	0	0
Bacteria;Myxococcota;Polyangia;__;__	Bacteria	Myxococcota	Polyangia	__	__	21	50	50	42	18	37	7	112	66	0	10	31	0	31	52	6	76	0	0	9	3	67	11	0	0	370	77	16	0	0	0	0	0	0	0	0	0	0	0	0	0	0	0	0
Bacteria;Proteobacteria;Gammaproteobacteria;EC3;__	Bacteria	Proteobacteria	Gammaproteobacteria	EC3	__	0	0	5	3	0	103	0	0	9	0	5	0	0	8	7	824	4	0	0	0	0	0	0	23	0	12	6	9	0	0	0	0	0	0	0	0	0	4	0	0	0	0	0	0
Bacteria;Proteobacteria;Gammaproteobacteria;Enterobacterales;Erwiniaceae	Bacteria	Proteobacteria	Gammaproteobacteria	Enterobacterales	Erwiniaceae	0	0	0	0	0	7	0	0	161	0	0	10	0	0	0	0	0	0	0	0	0	0	0	0	0	7	0	0	0	82	110	57	147	51	54	56	20	0	0	0	4	0	0	0
Bacteria;Actinobacteriota;Actinobacteria;Micrococcales;Microbacteriaceae	Bacteria	Actinobacteriota	Actinobacteria	Micrococcales	Microbacteriaceae	62	0	35	37	0	44	16	49	39	13	0	15	0	22	11	116	80	0	0	0	6	6	7	40	66	4	0	0	14	18	0	0	35	0	0	27	9	0	50	72	47	15	0	14
Bacteria;Verrucomicrobiota;Chlamydiae;Chlamydiales;cvE6	Bacteria	Verrucomicrobiota	Chlamydiae	Chlamydiales	cvE6	13	42	69	33	13	158	33	11	7	6	0	15	0	44	114	50	0	0	0	348	0	0	0	0	6	0	4	26	0	0	0	0	0	0	0	0	0	0	0	0	0	0	0	0
Bacteria;Proteobacteria;Gammaproteobacteria;Diplorickettsiales;Diplorickettsiaceae	Bacteria	Proteobacteria	Gammaproteobacteria	Diplorickettsiales	Diplorickettsiaceae	40	190	152	39	12	72	13	37	44	62	27	0	0	52	18	22	0	0	0	14	0	42	0	0	0	113	16	11	11	0	0	0	3	0	0	0	0	0	0	0	0	0	0	0
Bacteria;Cyanobacteria;Cyanobacteriia;Cyanobacteriales;Microcystaceae	Bacteria	Cyanobacteria	Cyanobacteriia	Cyanobacteriales	Microcystaceae	0	0	0	0	0	49	0	15	7	0	9	27	0	213	20	0	0	0	0	26	0	0	0	0	0	3	0	0	0	0	0	0	0	0	0	0	0	0	125	313	93	13	0	0
Bacteria;Actinobacteriota;Actinobacteria;Corynebacteriales;Corynebacteriaceae	Bacteria	Actinobacteriota	Actinobacteria	Corynebacteriales	Corynebacteriaceae	0	0	0	0	0	0	0	490	2	0	24	0	0	0	0	0	0	0	0	0	0	0	0	0	0	0	0	0	0	24	45	27	31	26	19	48	13	119	0	23	10	12	15	10
Bacteria;Proteobacteria;Alphaproteobacteria;Rickettsiales;__	Bacteria	Proteobacteria	Alphaproteobacteria	Rickettsiales	__	0	27	38	17	20	371	0	14	61	5	30	27	0	46	21	0	0	0	0	155	0	0	0	7	5	109	0	0	0	0	0	0	0	0	0	0	0	0	0	0	0	0	0	0
Bacteria;Myxococcota;Polyangia;Blfdi19;uncultured bacterium	Bacteria	Myxococcota	Polyangia	Blfdi19	uncultured bacterium	8	102	254	70	8	9	20	38	124	0	5	7	0	10	56	6	93	0	0	0	0	2	0	0	29	0	73	11	0	0	0	0	0	0	0	0	0	0	0	0	0	0	0	0
Bacteria;Bdellovibrionota;Oligoflexia;0319-6G20;__	Bacteria	Bdellovibrionota	Oligoflexia	0319-6G20	__	67	147	310	142	15	25	25	32	23	12	4	0	0	26	13	4	9	0	0	0	0	0	0	0	2	6	6	11	0	0	0	0	0	0	0	0	0	0	0	0	0	0	0	0
Bacteria;Fibrobacterota;Fibrobacteria;Fibrobacterales;Fibrobacteraceae	Bacteria	Fibrobacterota	Fibrobacteria	Fibrobacterales	Fibrobacteraceae	0	37	39	12	5	102	51	62	219	0	9	116	0	95	79	0	0	0	0	0	0	0	0	0	0	3	0	0	0	0	0	0	0	0	0	0	0	8	0	0	0	0	11	4
Bacteria;Bacteroidota;Bacteroidia;Cytophagales;__	Bacteria	Bacteroidota	Bacteroidia	Cytophagales	__	0	6	5	109	4	4	4	27	18	2	0	4	0	141	9	0	0	0	19	0	8	0	0	12	4	0	0	0	7	0	0	0	0	0	0	0	0	0	126	160	82	25	15	15
Bacteria;Patescibacteria;ABY1;Candidatus Magasanikbacteria;__	Bacteria	Patescibacteria	ABY1	Candidatus Magasanikbacteria	__	52	145	137	227	17	13	16	16	15	0	10	4	0	112	26	0	0	0	0	0	0	0	0	0	0	0	0	17	0	0	0	0	0	0	0	0	0	0	0	0	0	0	0	0
Bacteria;Planctomycetota;Pla4 lineage;uncultured bacterium;__	Bacteria	Planctomycetota	Pla4 lineage	uncultured bacterium	__	76	124	346	62	26	9	20	60	7	7	11	3	0	39	17	0	0	0	0	0	0	0	0	0	0	0	0	0	0	0	0	0	0	0	0	0	0	0	0	0	0	0	0	0
Bacteria;Bacteroidota;Bacteroidia;Bacteroidales;Tannerellaceae	Bacteria	Bacteroidota	Bacteroidia	Bacteroidales	Tannerellaceae	0	0	4	0	0	357	0	0	220	0	0	26	0	0	7	3	0	0	0	0	0	0	0	0	0	0	0	0	0	0	0	0	0	0	0	0	0	20	7	6	40	5	8	15
Bacteria;Myxococcota;Polyangia;mle1-27;__	Bacteria	Myxococcota	Polyangia	mle1-27	__	0	6	8	4	0	9	0	12	23	0	0	3	0	8	16	7	13	0	0	6	0	104	0	2	258	150	56	30	40	0	0	0	0	0	0	0	0	0	0	0	0	0	0	0
Bacteria;Dependentiae;Babeliae;Babeliales;UBA12409	Bacteria	Dependentiae	Babeliae	Babeliales	UBA12409	6	10	4	9	0	489	2	10	52	0	3	0	0	7	13	0	0	0	0	0	0	0	0	0	56	0	0	5	0	0	0	0	0	0	0	0	0	46	6	0	2	5	7	9
Bacteria;Elusimicrobiota;Elusimicrobia;Lineage IV;uncultured bacterium	Bacteria	Elusimicrobiota	Elusimicrobia	Lineage IV	uncultured bacterium	87	240	238	66	21	13	9	11	19	9	10	0	0	23	3	0	0	0	0	0	0	0	0	0	0	0	0	0	0	0	0	0	0	0	0	0	0	0	0	0	0	0	0	0
Bacteria;Proteobacteria;Gammaproteobacteria;Enterobacterales;Yersiniaceae	Bacteria	Proteobacteria	Gammaproteobacteria	Enterobacterales	Yersiniaceae	0	10	41	0	0	6	0	4	9	0	0	0	0	23	7	0	0	0	0	0	0	0	0	0	0	0	0	0	0	0	0	0	0	0	0	11	0	111	17	24	33	23	110	181
Bacteria;Planctomycetota;OM190;__;__	Bacteria	Planctomycetota	OM190	__	__	7	22	26	9	5	17	0	0	6	0	0	0	0	17	0	5	375	0	0	125	0	0	50	0	0	40	7	0	9	0	0	0	0	0	0	0	0	0	0	0	0	0	0	0
Bacteria;Patescibacteria;ABY1;Candidatus Kerfeldbacteria;__	Bacteria	Patescibacteria	ABY1	Candidatus Kerfeldbacteria	__	50	41	15	22	4	10	8	9	27	3	0	7	0	0	5	0	0	0	0	0	0	0	0	0	0	508	0	0	0	0	0	0	0	0	0	0	0	0	0	0	0	0	0	0
Bacteria;Armatimonadota;Armatimonadia;Armatimonadales;Armatimonadaceae	Bacteria	Armatimonadota	Armatimonadia	Armatimonadales	Armatimonadaceae	0	0	0	0	0	191	0	0	86	0	9	18	0	23	27	45	19	0	6	0	36	8	0	42	0	0	0	0	177	0	0	0	0	0	0	0	0	0	0	0	0	0	0	0
Bacteria;Proteobacteria;Gammaproteobacteria;Burkholderiales;Alcaligenaceae	Bacteria	Proteobacteria	Gammaproteobacteria	Burkholderiales	Alcaligenaceae	0	14	6	0	5	31	0	8	23	0	9	0	0	15	3	0	0	0	0	0	0	0	0	0	0	0	0	0	0	55	108	49	86	26	41	63	9	31	0	27	18	0	5	11
Bacteria;Actinobacteriota;Actinobacteria;Propionibacteriales;Propionibacteriaceae	Bacteria	Actinobacteriota	Actinobacteria	Propionibacteriales	Propionibacteriaceae	13	13	232	7	0	11	4	12	0	19	11	3	3	5	15	12	7	0	0	0	0	0	6	9	7	5	0	0	0	0	7	4	13	0	2	2	0	81	6	20	11	8	11	21
Bacteria;Proteobacteria;Alphaproteobacteria;uncultured;uncultured bacterium	Bacteria	Proteobacteria	Alphaproteobacteria	uncultured	uncultured bacterium	0	25	18	6	10	0	2	7	7	0	0	0	0	18	18	18	0	0	0	26	0	2	4	0	303	66	80	40	15	0	0	0	0	0	0	0	0	0	0	0	0	0	0	0
Bacteria;Bacteroidota;Bacteroidia;Sphingobacteriales;AKYH767	Bacteria	Bacteroidota	Bacteroidia	Sphingobacteriales	AKYH767	32	199	148	82	15	7	17	38	14	0	8	4	0	52	18	0	0	0	0	6	0	3	0	3	0	2	14	0	0	0	0	0	0	0	0	0	0	0	0	0	0	0	0	0
Bacteria;Actinobacteriota;Acidimicrobiia;Microtrichales;Microtrichaceae	Bacteria	Actinobacteriota	Acidimicrobiia	Microtrichales	Microtrichaceae	0	3	24	0	5	21	0	32	23	0	65	12	0	13	46	328	18	0	0	11	0	10	0	27	0	0	0	14	0	0	0	0	0	0	0	0	0	0	0	0	0	0	0	0
Bacteria;Desulfobacterota;__;__;__	Bacteria	Desulfobacterota	__	__	__	11	166	184	67	22	15	30	25	37	3	5	2	0	50	15	0	0	0	0	0	0	0	0	0	0	0	0	0	0	0	0	0	0	0	0	0	0	0	0	0	0	0	0	0
Bacteria;Proteobacteria;Gammaproteobacteria;Methylococcales;Methylococcaceae	Bacteria	Proteobacteria	Gammaproteobacteria	Methylococcales	Methylococcaceae	0	0	11	0	0	0	0	0	0	0	0	0	0	0	0	0	0	0	0	0	0	0	0	0	0	0	0	0	0	135	104	67	120	40	73	49	22	0	0	0	0	0	0	0
Bacteria;Firmicutes;Bacilli;Lactobacillales;Carnobacteriaceae	Bacteria	Firmicutes	Bacilli	Lactobacillales	Carnobacteriaceae	0	0	0	95	123	4	0	157	5	83	27	6	0	96	0	0	0	0	0	0	0	0	0	0	0	5	0	0	0	0	6	0	0	0	0	0	0	0	2	0	6	0	0	0
Bacteria;Elusimicrobiota;Elusimicrobia;Lineage IV;__	Bacteria	Elusimicrobiota	Elusimicrobia	Lineage IV	__	25	150	128	72	12	24	34	58	34	20	4	6	0	23	28	0	0	0	0	0	0	0	0	0	0	0	0	0	0	0	0	0	0	0	0	0	0	0	0	0	0	0	0	0
Bacteria;Verrucomicrobiota;Verrucomicrobiae;Methylacidiphilales;Methylacidiphilaceae	Bacteria	Verrucomicrobiota	Verrucomicrobiae	Methylacidiphilales	Methylacidiphilaceae	21	78	131	48	3	78	5	28	68	0	5	0	0	11	0	107	16	0	0	0	3	0	0	0	0	0	0	0	0	0	0	0	0	0	0	0	0	0	0	0	0	0	0	0
Bacteria;Actinobacteriota;Acidimicrobiia;Microtrichales;Iamiaceae	Bacteria	Actinobacteriota	Acidimicrobiia	Microtrichales	Iamiaceae	11	6	8	96	2	8	28	7	7	3	3	5	0	31	5	342	6	0	0	0	0	0	0	0	0	0	0	0	0	0	0	0	0	0	0	0	0	0	19	8	0	0	0	5
Bacteria;Patescibacteria;ABY1;__;__	Bacteria	Patescibacteria	ABY1	__	__	59	106	177	102	16	12	17	21	17	2	2	2	0	37	2	0	0	0	0	0	0	0	0	0	0	0	0	0	0	0	0	0	0	0	0	0	0	0	0	0	0	0	0	0
Bacteria;Spirochaetota;Leptospirae;Leptospirales;Leptospiraceae	Bacteria	Spirochaetota	Leptospirae	Leptospirales	Leptospiraceae	0	0	11	0	0	146	0	3	21	0	0	11	0	30	83	32	9	0	0	64	0	0	0	3	5	55	21	48	21	0	0	0	0	0	0	0	0	0	0	4	0	0	0	3
Bacteria;Patescibacteria;Saccharimonadia;Saccharimonadales;__	Bacteria	Patescibacteria	Saccharimonadia	Saccharimonadales	__	52	0	18	88	38	79	6	49	46	8	2	30	0	67	23	0	0	0	0	0	0	0	0	0	0	55	3	0	0	0	0	0	0	0	0	0	0	2	0	0	0	0	0	0
Bacteria;Proteobacteria;Alphaproteobacteria;Acetobacterales;Acetobacteraceae	Bacteria	Proteobacteria	Alphaproteobacteria	Acetobacterales	Acetobacteraceae	6	8	4	9	2	74	10	0	52	26	19	10	0	42	48	0	115	0	0	16	0	0	0	0	0	0	0	0	3	5	4	2	0	0	0	0	0	3	25	50	9	0	0	0
Bacteria;Cyanobacteria;Cyanobacteriia;Cyanobacteriales;Phormidiaceae	Bacteria	Cyanobacteria	Cyanobacteriia	Cyanobacteriales	Phormidiaceae	0	0	65	9	0	120	0	0	69	0	0	4	0	48	88	0	64	0	46	12	27	0	0	0	0	0	0	0	4	0	0	0	0	0	0	0	0	0	0	0	0	0	0	0
Bacteria;Bacteroidota;Bacteroidia;Sphingobacteriales;__	Bacteria	Bacteroidota	Bacteroidia	Sphingobacteriales	__	15	78	245	27	3	0	3	29	44	2	5	13	0	27	11	0	0	0	0	0	0	11	0	0	0	31	0	9	0	0	0	0	0	0	0	0	0	0	0	0	0	0	0	0
Bacteria;Proteobacteria;Alphaproteobacteria;Rickettsiales;Candidatus Jidaibacter	Bacteria	Proteobacteria	Alphaproteobacteria	Rickettsiales	Candidatus Jidaibacter	0	9	12	3	2	110	0	15	46	0	9	13	0	18	8	17	0	0	9	55	0	0	0	72	94	0	0	0	42	0	0	0	0	0	0	0	0	0	0	0	0	0	5	0
Bacteria;Cyanobacteria;Cyanobacteriia;Cyanobacteriales;Chroococcidiopsaceae	Bacteria	Cyanobacteria	Cyanobacteriia	Cyanobacteriales	Chroococcidiopsaceae	0	0	0	10	0	45	0	0	6	33	7	44	0	15	23	8	0	0	123	2	0	0	0	5	8	0	32	6	0	0	0	0	0	0	0	0	0	0	0	139	5	3	0	0
Bacteria;Cyanobacteria;Vampirivibrionia;Vampirovibrionales;uncultured bacterium	Bacteria	Cyanobacteria	Vampirivibrionia	Vampirovibrionales	uncultured bacterium	0	10	0	11	291	31	0	23	10	0	5	10	0	44	10	0	28	0	8	4	12	0	9	9	10	0	2	0	0	0	0	0	0	0	0	0	0	0	0	0	0	0	0	0
Bacteria;Elusimicrobiota;Lineage IIc;uncultured bacterium;__	Bacteria	Elusimicrobiota	Lineage IIc	uncultured bacterium	__	82	176	128	44	2	3	6	18	8	5	15	0	0	34	5	0	0	0	0	0	0	0	0	0	0	0	0	0	0	0	0	0	0	0	0	0	0	0	0	0	0	0	0	0
Bacteria;Chloroflexi;Dehalococcoidia;SAR202 clade;uncultured bacterium	Bacteria	Chloroflexi	Dehalococcoidia	SAR202 clade	uncultured bacterium	86	82	152	53	0	9	0	37	17	2	0	2	0	14	4	0	0	0	0	0	0	0	0	0	0	0	0	0	0	0	0	0	0	0	0	0	0	0	0	0	0	0	0	0
Bacteria;Firmicutes;Limnochordia;__;__	Bacteria	Firmicutes	Limnochordia	__	__	0	73	72	103	14	37	24	13	17	7	23	0	0	50	22	0	0	0	0	0	0	0	0	0	0	0	0	0	0	0	0	0	0	0	0	0	0	0	0	0	0	0	0	0
Bacteria;Proteobacteria;Gammaproteobacteria;Burkholderiales;Gallionellaceae	Bacteria	Proteobacteria	Gammaproteobacteria	Burkholderiales	Gallionellaceae	4	97	279	6	5	0	0	26	4	0	0	0	0	18	0	0	0	0	0	0	0	0	0	0	0	0	0	0	0	0	0	0	0	0	0	0	0	0	0	0	0	0	0	0
Bacteria;Methylomirabilota;Methylomirabilia;Methylomirabilales;Methylomirabilaceae	Bacteria	Methylomirabilota	Methylomirabilia	Methylomirabilales	Methylomirabilaceae	12	78	117	80	3	6	24	36	14	4	15	3	0	34	6	0	0	0	0	0	0	0	0	0	0	0	0	0	0	0	0	0	0	0	0	0	0	0	0	0	0	0	0	0
Bacteria;Patescibacteria;Parcubacteria;uncultured bacterium;__	Bacteria	Patescibacteria	Parcubacteria	uncultured bacterium	__	10	121	72	85	16	10	8	37	3	7	9	2	0	43	8	0	0	0	0	0	0	0	0	0	0	0	0	0	0	0	0	0	0	0	0	0	0	0	0	0	0	0	0	0
Bacteria;Bacteroidota;Bacteroidia;Bacteroidales;Prevotellaceae	Bacteria	Bacteroidota	Bacteroidia	Bacteroidales	Prevotellaceae	0	0	0	0	0	0	0	0	0	0	0	0	0	0	0	0	0	0	0	0	0	0	0	5	0	0	0	0	0	59	24	17	48	21	18	24	9	63	0	0	0	0	0	0
Bacteria;Cyanobacteria;Vampirivibrionia;Obscuribacterales;Obscuribacteraceae	Bacteria	Cyanobacteria	Vampirivibrionia	Obscuribacterales	Obscuribacteraceae	22	19	85	30	4	47	0	5	15	0	2	3	0	47	16	8	0	0	0	107	0	0	0	0	0	6	0	0	6	0	0	0	0	0	0	0	0	0	0	0	0	0	0	0
Bacteria;Planctomycetota;__;__;__	Bacteria	Planctomycetota	__	__	__	38	131	180	44	0	0	17	0	3	3	0	0	0	7	4	0	0	0	0	0	0	0	0	0	0	0	0	0	0	0	0	0	0	0	0	0	0	0	0	0	0	0	0	0
Bacteria;Proteobacteria;Gammaproteobacteria;Xanthomonadales;__	Bacteria	Proteobacteria	Gammaproteobacteria	Xanthomonadales	__	12	0	0	238	0	0	0	12	0	4	0	0	0	30	3	71	15	0	10	0	0	0	0	4	0	0	0	0	0	0	0	0	0	0	0	0	0	0	0	6	0	0	0	0
Bacteria;Bdellovibrionota;Oligoflexia;Oligoflexales;Oligoflexus	Bacteria	Bdellovibrionota	Oligoflexia	Oligoflexales	Oligoflexus	2	19	12	173	14	61	0	3	3	9	7	8	0	9	7	0	0	0	0	5	0	0	0	0	0	0	0	0	0	0	0	0	0	0	0	0	0	52	0	3	0	0	4	0
Bacteria;Chloroflexi;Chloroflexia;Chloroflexales;Herpetosiphonaceae	Bacteria	Chloroflexi	Chloroflexia	Chloroflexales	Herpetosiphonaceae	0	0	0	0	0	87	9	23	31	0	11	23	0	26	111	30	14	0	0	0	0	0	0	0	0	0	0	0	15	0	0	0	0	0	0	0	0	0	0	0	0	0	0	7
Bacteria;Bacteroidota;Bacteroidia;Sphingobacteriales;LiUU-11-161	Bacteria	Bacteroidota	Bacteroidia	Sphingobacteriales	LiUU-11-161	0	58	156	33	9	7	7	32	16	0	22	0	0	38	16	0	0	0	0	0	0	0	0	0	0	0	0	0	0	0	0	0	0	0	0	0	0	0	0	0	0	0	0	0
Bacteria;Patescibacteria;Parcubacteria;uncultured organism;__	Bacteria	Patescibacteria	Parcubacteria	uncultured organism	__	0	4	0	0	0	0	0	0	130	0	0	2	0	29	0	144	0	0	0	0	15	0	0	43	25	0	0	0	0	0	0	0	0	0	0	0	0	0	0	0	0	2	0	0
Bacteria;Actinobacteriota;Actinobacteria;Micrococcales;Intrasporangiaceae	Bacteria	Actinobacteriota	Actinobacteria	Micrococcales	Intrasporangiaceae	17	0	15	0	0	17	0	0	21	0	25	28	0	0	34	0	0	0	0	0	0	11	0	0	0	0	0	0	0	0	0	0	0	0	0	0	0	19	0	31	22	21	0	71
Bacteria;Firmicutes;Clostridia;Peptostreptococcales-Tissierellales;Fusibacteraceae	Bacteria	Firmicutes	Clostridia	Peptostreptococcales-Tissierellales	Fusibacteraceae	0	0	0	0	0	70	0	0	103	0	0	16	0	0	0	0	0	0	0	0	0	0	0	0	0	0	0	0	0	0	0	0	0	0	0	0	0	43	0	15	16	7	4	16
Bacteria;Actinobacteriota;Actinobacteria;Micrococcales;Brevibacteriaceae	Bacteria	Actinobacteriota	Actinobacteria	Micrococcales	Brevibacteriaceae	0	0	0	0	0	0	0	41	0	0	11	0	0	0	0	0	0	0	0	0	0	0	0	0	0	0	0	0	0	45	42	20	39	19	0	0	11	55	4	16	14	22	11	6
Bacteria;Myxococcota;Polyangia;Nannocystales;Nannocystaceae	Bacteria	Myxococcota	Polyangia	Nannocystales	Nannocystaceae	0	13	37	6	0	18	5	7	0	0	4	3	0	9	13	0	69	0	3	0	0	9	36	4	0	52	55	32	0	0	0	0	0	0	0	0	0	0	0	0	0	0	0	0
Bacteria;Actinobacteriota;Actinobacteria;Frankiales;Geodermatophilaceae	Bacteria	Actinobacteriota	Actinobacteria	Frankiales	Geodermatophilaceae	0	0	9	42	0	86	0	0	76	31	11	54	0	14	38	0	0	0	0	0	0	0	0	0	0	0	0	0	0	0	0	0	0	0	0	0	0	0	0	0	0	0	0	0
Bacteria;Campilobacterota;Campylobacteria;Campylobacterales;Sulfurospirillaceae	Bacteria	Campilobacterota	Campylobacteria	Campylobacterales	Sulfurospirillaceae	0	0	0	0	0	85	0	0	147	0	0	65	0	0	11	0	0	0	0	0	0	0	0	0	0	14	0	0	0	2	0	0	0	0	0	0	0	19	0	0	0	0	0	0
Bacteria;Sva0485;uncultured bacterium;__;__	Bacteria	Sva0485	uncultured bacterium	__	__	0	88	120	21	16	13	10	19	19	6	5	0	0	34	21	0	0	0	0	0	0	0	0	0	0	0	0	0	0	0	0	0	0	0	0	0	0	0	0	0	0	0	0	0
Bacteria;Proteobacteria;Gammaproteobacteria;Burkholderiales;TRA3-20	Bacteria	Proteobacteria	Gammaproteobacteria	Burkholderiales	TRA3-20	15	143	67	18	3	0	0	36	8	0	48	0	0	26	3	0	0	0	0	0	0	0	0	0	0	0	0	0	0	0	0	0	0	0	0	0	0	0	0	0	0	0	0	0
Bacteria;Actinobacteriota;Actinobacteria;Bifidobacteriales;Bifidobacteriaceae	Bacteria	Actinobacteriota	Actinobacteria	Bifidobacteriales	Bifidobacteriaceae	0	0	7	0	0	0	0	0	0	0	0	0	0	0	0	0	0	0	0	0	0	0	0	0	0	0	0	0	0	43	94	38	95	19	18	47	0	0	0	0	0	0	0	0
Bacteria;Bacteroidota;Bacteroidia;Cytophagales;Cyclobacteriaceae	Bacteria	Bacteroidota	Bacteroidia	Cytophagales	Cyclobacteriaceae	47	4	9	22	0	14	41	16	36	0	0	65	0	60	7	2	0	0	0	0	0	0	0	0	0	7	0	0	0	0	0	0	0	0	0	0	0	7	0	4	0	0	0	0
Bacteria;Proteobacteria;Alphaproteobacteria;Rickettsiales;AB1	Bacteria	Proteobacteria	Alphaproteobacteria	Rickettsiales	AB1	6	0	12	30	0	18	0	0	14	5	0	6	0	6	95	3	0	0	0	0	0	0	0	0	0	2	0	2	146	0	0	0	0	0	0	0	0	0	0	0	0	0	0	0
Bacteria;Firmicutes;__;__;__	Bacteria	Firmicutes	__	__	__	29	61	129	33	8	2	5	21	18	3	0	0	0	26	4	0	0	0	0	0	0	0	0	0	0	0	0	0	0	0	0	0	0	0	0	0	0	0	0	0	0	0	0	0
Bacteria;Proteobacteria;Alphaproteobacteria;Micavibrionales;Micavibrionaceae	Bacteria	Proteobacteria	Alphaproteobacteria	Micavibrionales	Micavibrionaceae	0	25	0	3	0	29	0	0	32	2	0	3	0	10	29	2	0	0	32	3	0	0	0	0	97	43	3	20	0	0	0	0	0	0	0	0	0	0	0	0	0	0	0	0
Bacteria;Proteobacteria;Gammaproteobacteria;Cellvibrionales;Halieaceae	Bacteria	Proteobacteria	Gammaproteobacteria	Cellvibrionales	Halieaceae	17	0	109	0	0	32	0	7	4	0	0	10	0	16	9	0	3	0	0	9	0	5	0	0	0	5	0	4	8	0	0	0	0	0	0	0	0	10	3	6	6	0	2	10
Bacteria;Dependentiae;Babeliae;Babeliales;Vermiphilaceae	Bacteria	Dependentiae	Babeliae	Babeliales	Vermiphilaceae	0	0	263	22	2	0	0	0	0	0	0	0	0	26	16	0	0	0	0	0	0	0	0	0	0	0	0	0	0	0	0	0	0	0	0	0	0	0	0	0	0	0	0	0
Bacteria;Cyanobacteria;Vampirivibrionia;Caenarcaniphilales;__	Bacteria	Cyanobacteria	Vampirivibrionia	Caenarcaniphilales	__	0	0	0	2	7	97	2	0	23	0	0	0	0	6	0	51	4	0	0	0	41	0	0	19	70	0	0	0	0	0	0	0	0	0	0	0	0	0	0	0	0	0	0	0
Bacteria;Bacteroidota;Bacteroidia;Bacteroidales;Prolixibacteraceae	Bacteria	Bacteroidota	Bacteroidia	Bacteroidales	Prolixibacteraceae	0	0	0	0	0	4	0	195	14	0	0	10	0	2	0	0	0	0	0	0	0	0	0	0	0	0	0	0	0	0	0	0	0	0	0	0	0	3	0	0	6	0	0	45
Bacteria;Proteobacteria;Gammaproteobacteria;Oceanospirillales;Halomonadaceae	Bacteria	Proteobacteria	Gammaproteobacteria	Oceanospirillales	Halomonadaceae	0	0	0	0	0	23	0	0	22	0	5	8	0	0	38	171	0	0	0	0	0	0	0	0	11	2	30	0	2	0	0	0	0	0	0	0	0	0	0	0	0	0	0	0
Bacteria;Actinobacteriota;Actinobacteria;Corynebacteriales;Mycobacteriaceae	Bacteria	Actinobacteriota	Actinobacteria	Corynebacteriales	Mycobacteriaceae	45	117	58	14	5	17	0	18	0	0	9	14	0	0	14	0	0	0	0	0	0	0	0	0	0	0	0	0	0	0	0	0	0	0	0	0	0	0	0	0	0	0	0	0
Bacteria;Proteobacteria;Gammaproteobacteria;Oceanospirillales;__	Bacteria	Proteobacteria	Gammaproteobacteria	Oceanospirillales	__	0	0	0	5	6	36	0	0	95	0	0	11	0	0	0	2	46	0	0	40	0	0	10	0	29	27	4	0	0	0	0	0	0	0	0	0	0	0	0	0	0	0	0	0
Bacteria;Cyanobacteria;Vampirivibrionia;Vampirovibrionales;Vampirovibrionaceae	Bacteria	Cyanobacteria	Vampirivibrionia	Vampirovibrionales	Vampirovibrionaceae	0	0	0	20	0	104	19	13	19	7	0	5	0	6	0	0	0	0	32	0	0	0	0	77	0	0	6	0	0	0	0	0	0	0	0	0	0	0	0	2	0	0	0	0
Bacteria;Patescibacteria;Gracilibacteria;Candidatus Peribacteria;__	Bacteria	Patescibacteria	Gracilibacteria	Candidatus Peribacteria	__	0	59	55	60	7	24	5	6	14	9	9	2	0	46	4	0	0	0	0	0	0	0	0	0	0	0	0	0	0	0	0	0	0	0	0	0	0	0	0	0	0	0	0	0
Bacteria;Patescibacteria;Parcubacteria;Candidatus Moranbacteria;uncultured bacterium	Bacteria	Patescibacteria	Parcubacteria	Candidatus Moranbacteria	uncultured bacterium	0	11	0	87	0	36	32	0	10	25	3	0	0	8	0	5	0	0	0	58	0	0	0	0	0	19	0	0	0	0	0	0	0	0	0	0	0	0	0	0	0	0	0	0
Bacteria;Acidobacteriota;Vicinamibacteria;Vicinamibacterales;uncultured	Bacteria	Acidobacteriota	Vicinamibacteria	Vicinamibacterales	uncultured	13	41	92	39	7	8	0	42	0	0	13	0	0	28	5	0	0	0	0	0	0	0	0	0	0	0	0	0	0	0	0	0	0	0	0	0	0	0	0	0	0	0	0	0
Bacteria;Actinobacteriota;Thermoleophilia;Solirubrobacterales;Solirubrobacteraceae	Bacteria	Actinobacteriota	Thermoleophilia	Solirubrobacterales	Solirubrobacteraceae	9	0	166	4	2	3	0	2	10	0	0	3	0	0	0	0	0	0	0	50	0	0	0	0	0	19	14	0	6	0	0	0	0	0	0	0	0	0	0	0	0	0	0	0
Bacteria;Firmicutes;Bacilli;Lactobacillales;Aerococcaceae	Bacteria	Firmicutes	Bacilli	Lactobacillales	Aerococcaceae	0	0	0	0	0	0	0	216	0	0	29	0	0	0	0	0	0	0	0	0	0	0	0	0	0	0	0	0	0	5	0	0	5	9	6	0	0	5	0	4	3	0	0	0
Bacteria;Chloroflexi;Dehalococcoidia;SAR202 clade;__	Bacteria	Chloroflexi	Dehalococcoidia	SAR202 clade	__	10	41	144	29	7	3	5	24	6	0	0	0	0	4	2	0	0	0	0	0	0	0	0	0	0	0	0	0	0	0	0	0	0	0	0	0	0	0	0	0	0	0	0	0
Bacteria;Acidobacteriota;Subgroup 22;uncultured bacterium;__	Bacteria	Acidobacteriota	Subgroup 22	uncultured bacterium	__	9	79	74	20	5	0	19	30	5	6	4	0	0	21	2	0	0	0	0	0	0	0	0	0	0	0	0	0	0	0	0	0	0	0	0	0	0	0	0	0	0	0	0	0
Bacteria;Elusimicrobiota;__;__;__	Bacteria	Elusimicrobiota	__	__	__	0	51	87	41	4	9	23	5	15	8	0	0	0	18	10	0	0	0	0	0	0	0	0	0	0	0	0	0	0	0	0	0	0	0	0	0	0	0	0	0	0	0	0	0
Bacteria;Verrucomicrobiota;Chlamydiae;Chlamydiales;Simkaniaceae	Bacteria	Verrucomicrobiota	Chlamydiae	Chlamydiales	Simkaniaceae	33	48	22	14	0	13	0	3	8	4	0	2	0	3	8	0	0	0	0	10	0	0	0	0	23	9	59	0	0	0	0	0	0	0	0	0	0	0	0	0	0	0	0	0
Bacteria;Proteobacteria;Alphaproteobacteria;Micavibrionales;__	Bacteria	Proteobacteria	Alphaproteobacteria	Micavibrionales	__	0	2	26	37	0	0	0	0	0	5	15	0	0	0	0	0	0	0	0	5	0	0	11	0	157	0	0	0	0	0	0	0	0	0	0	4	0	0	0	0	0	0	0	0
Bacteria;Proteobacteria;Gammaproteobacteria;uncultured;uncultured bacterium	Bacteria	Proteobacteria	Gammaproteobacteria	uncultured	uncultured bacterium	14	17	141	17	0	0	0	0	8	0	7	0	0	7	0	0	0	0	0	4	0	0	0	4	12	7	0	0	21	0	0	0	0	0	0	0	0	0	0	0	0	0	0	3
Bacteria;Proteobacteria;Gammaproteobacteria;Alteromonadales;Shewanellaceae	Bacteria	Proteobacteria	Gammaproteobacteria	Alteromonadales	Shewanellaceae	0	0	0	104	0	13	47	0	12	20	0	17	0	0	4	24	0	0	0	0	0	0	0	0	0	0	0	0	0	0	7	0	0	0	0	0	0	12	0	0	0	0	0	0
Bacteria;Myxococcota;__;__;__	Bacteria	Myxococcota	__	__	__	13	62	91	28	5	0	6	3	7	0	6	0	0	15	20	0	0	0	0	0	0	0	0	0	0	0	0	0	0	0	0	0	0	0	0	0	0	0	0	0	0	0	0	0
Bacteria;Patescibacteria;Parcubacteria;Candidatus Yanofskybacteria;uncultured bacterium	Bacteria	Patescibacteria	Parcubacteria	Candidatus Yanofskybacteria	uncultured bacterium	24	12	34	95	0	3	0	5	0	0	8	0	48	22	4	0	0	0	0	0	0	0	0	0	0	0	0	0	0	0	0	0	0	0	0	0	0	0	0	0	0	0	0	0
Bacteria;Planctomycetota;Phycisphaerae;CCM11a;uncultured bacterium	Bacteria	Planctomycetota	Phycisphaerae	CCM11a	uncultured bacterium	0	43	154	20	0	0	7	17	10	0	0	0	0	4	0	0	0	0	0	0	0	0	0	0	0	0	0	0	0	0	0	0	0	0	0	0	0	0	0	0	0	0	0	0
Bacteria;Bacteroidota;Kapabacteria;Kapabacteriales;uncultured bacterium	Bacteria	Bacteroidota	Kapabacteria	Kapabacteriales	uncultured bacterium	0	0	21	0	3	29	0	3	27	0	0	17	0	36	14	0	0	0	8	64	0	0	0	13	0	0	0	0	4	0	0	0	0	0	0	0	0	0	0	0	0	0	0	0
Bacteria;Patescibacteria;ABY1;Candidatus Buchananbacteria;__	Bacteria	Patescibacteria	ABY1	Candidatus Buchananbacteria	__	0	29	101	59	8	13	9	8	7	0	5	3	0	6	3	0	0	0	0	0	0	0	0	0	0	0	0	0	0	0	0	0	0	0	0	0	0	0	0	0	0	0	0	0
Bacteria;Firmicutes;Bacilli;Bacillales;Planococcaceae	Bacteria	Firmicutes	Bacilli	Bacillales	Planococcaceae	0	4	10	0	0	0	0	76	0	0	11	0	0	0	8	0	0	0	0	0	0	0	0	0	0	0	0	0	0	10	29	9	23	0	3	19	0	17	17	0	0	9	0	0
Bacteria;Chloroflexi;Chloroflexia;Thermomicrobiales;JG30-KF-CM45	Bacteria	Chloroflexi	Chloroflexia	Thermomicrobiales	JG30-KF-CM45	12	81	42	9	0	28	0	3	4	0	0	0	0	17	8	0	0	0	0	0	0	0	0	0	0	0	0	0	0	0	0	0	0	0	0	0	0	0	13	25	0	0	0	0
Bacteria;Proteobacteria;Gammaproteobacteria;Alteromonadales;Moritellaceae	Bacteria	Proteobacteria	Gammaproteobacteria	Alteromonadales	Moritellaceae	0	0	0	0	0	0	0	0	0	0	0	0	0	0	0	0	0	0	0	0	0	0	0	0	0	0	0	0	0	53	61	42	89	0	0	0	0	0	0	0	0	0	0	0
Bacteria;Desulfobacterota;Desulfuromonadia;PB19;__	Bacteria	Desulfobacterota	Desulfuromonadia	PB19	__	0	4	5	4	5	9	17	7	8	0	0	0	0	8	10	0	10	0	0	8	0	8	95	4	26	3	8	0	0	0	0	0	0	0	0	0	0	0	0	0	0	0	0	0
Bacteria;Planctomycetota;Phycisphaerae;Tepidisphaerales;WD2101 soil group	Bacteria	Planctomycetota	Phycisphaerae	Tepidisphaerales	WD2101 soil group	0	7	45	21	0	33	0	0	15	0	0	3	0	8	0	7	3	0	0	79	6	0	0	6	4	0	0	0	0	0	0	0	0	0	0	0	0	0	0	0	0	0	0	0
Bacteria;Firmicutes;Bacilli;Lactobacillales;Enterococcaceae	Bacteria	Firmicutes	Bacilli	Lactobacillales	Enterococcaceae	0	0	0	0	0	0	0	0	0	0	0	0	0	0	0	0	0	0	0	0	0	0	0	0	0	0	0	0	0	14	20	18	17	11	30	33	9	21	0	8	0	0	0	27
Bacteria;Patescibacteria;Parcubacteria;Candidatus Azambacteria;__	Bacteria	Patescibacteria	Parcubacteria	Candidatus Azambacteria	__	47	22	19	75	4	3	11	22	2	11	0	0	0	11	4	0	0	0	0	0	0	0	0	0	0	0	0	0	0	0	0	0	0	0	0	0	0	0	0	0	0	0	0	0
Bacteria;Actinobacteriota;Actinobacteria;Micrococcales;Dermabacteraceae	Bacteria	Actinobacteriota	Actinobacteria	Micrococcales	Dermabacteraceae	0	0	65	0	7	0	0	25	7	0	0	0	0	0	0	0	0	0	0	0	0	0	0	0	0	0	0	0	0	16	21	11	24	16	17	15	0	0	0	0	0	0	0	0
Bacteria;Patescibacteria;Gracilibacteria;JGI 0000069-P22;__	Bacteria	Patescibacteria	Gracilibacteria	JGI 0000069-P22	__	0	0	0	5	31	14	7	28	28	2	9	9	0	38	7	0	0	0	0	0	0	0	0	0	0	0	0	0	0	0	0	0	0	0	0	0	0	11	0	8	8	6	4	0
Bacteria;MBNT15;__;__;__	Bacteria	MBNT15	__	__	__	28	27	67	21	0	18	6	0	13	3	7	6	0	13	14	0	0	0	0	0	0	0	0	0	0	0	0	0	0	0	0	0	0	0	0	0	0	0	0	0	0	0	0	0
Bacteria;Firmicutes;Bacilli;Aneurinibacillales;Aneurinibacillaceae	Bacteria	Firmicutes	Bacilli	Aneurinibacillales	Aneurinibacillaceae	0	0	0	0	0	0	0	0	0	0	0	0	0	0	0	0	0	0	0	0	0	0	0	0	0	0	0	0	0	33	27	17	41	19	36	41	8	0	0	0	0	0	0	0
Bacteria;Acidobacteriota;Blastocatellia;11-24;uncultured bacterium	Bacteria	Acidobacteriota	Blastocatellia	11-24	uncultured bacterium	7	23	82	7	0	0	0	5	0	0	2	0	0	6	0	0	0	0	0	26	4	0	0	0	0	0	0	0	11	0	0	0	0	0	0	0	0	42	0	0	0	0	0	0
Bacteria;Desulfobacterota;Desulfobacteria;__;__	Bacteria	Desulfobacterota	Desulfobacteria	__	__	0	52	86	17	2	6	0	5	6	6	0	0	0	6	4	0	26	0	0	0	0	0	0	0	0	0	0	0	0	0	0	0	0	0	0	0	0	0	0	0	0	0	0	0
Bacteria;Cyanobacteria;Cyanobacteriia;Cyanobacteriales;Nostocaceae	Bacteria	Cyanobacteria	Cyanobacteriia	Cyanobacteriales	Nostocaceae	0	0	0	25	11	86	0	12	8	0	24	0	0	8	5	0	0	0	14	0	0	0	0	0	0	0	0	0	0	0	0	0	0	0	0	0	0	0	6	0	0	9	0	0
Bacteria;NB1-j;uncultured bacterium;__;__	Bacteria	NB1-j	uncultured bacterium	__	__	0	0	29	0	2	0	0	4	0	0	0	0	0	4	0	6	39	0	0	121	0	0	0	0	0	0	0	0	0	0	0	0	0	0	0	0	0	0	0	0	0	0	0	0
Bacteria;Proteobacteria;Alphaproteobacteria;Dongiales;Dongiaceae	Bacteria	Proteobacteria	Alphaproteobacteria	Dongiales	Dongiaceae	0	5	29	8	0	19	28	5	40	0	17	8	0	6	7	9	4	0	0	11	0	0	0	0	0	0	0	0	0	0	0	0	0	0	0	0	0	6	0	0	0	0	0	0
Bacteria;Latescibacterota;uncultured bacterium;__;__	Bacteria	Latescibacterota	uncultured bacterium	__	__	17	47	55	32	4	6	0	3	11	0	3	0	0	19	0	0	0	0	0	0	0	0	0	0	0	0	0	0	0	0	0	0	0	0	0	0	0	0	0	0	0	0	0	0
Bacteria;Margulisbacteria;__;__;__	Bacteria	Margulisbacteria	__	__	__	36	40	73	4	13	0	3	7	2	0	8	0	0	10	0	0	0	0	0	0	0	0	0	0	0	0	0	0	0	0	0	0	0	0	0	0	0	0	0	0	0	0	0	0
Bacteria;Chloroflexi;Anaerolineae;Caldilineales;Caldilineaceae	Bacteria	Chloroflexi	Anaerolineae	Caldilineales	Caldilineaceae	0	68	18	17	3	3	0	0	0	0	16	0	0	23	0	0	0	0	0	7	0	0	0	0	0	0	0	0	0	0	0	0	0	0	0	0	0	26	0	8	0	0	6	0
Bacteria;Bacteroidota;Bacteroidia;Bacteroidales;Marinilabiliaceae	Bacteria	Bacteroidota	Bacteroidia	Bacteroidales	Marinilabiliaceae	0	0	0	0	0	28	0	14	9	0	0	62	0	0	0	0	0	0	0	0	0	0	0	0	0	15	0	0	0	0	0	0	0	0	0	0	0	11	0	6	12	11	0	10
Bacteria;Planctomycetota;BD7-11;uncultured bacterium;__	Bacteria	Planctomycetota	BD7-11	uncultured bacterium	__	6	32	82	36	0	0	2	26	0	0	0	0	0	0	6	0	0	0	0	0	0	0	0	0	0	0	0	0	0	0	0	0	0	0	0	0	0	0	0	0	0	0	0	0
Bacteria;Proteobacteria;Alphaproteobacteria;Rhizobiales;A0839	Bacteria	Proteobacteria	Alphaproteobacteria	Rhizobiales	A0839	0	0	6	19	0	4	0	9	0	0	2	0	0	20	2	0	0	0	0	121	0	0	0	0	0	0	0	4	0	0	0	0	0	0	0	0	0	0	0	0	0	0	0	0
Bacteria;Bacteroidota;Bacteroidia;Cytophagales;MWH-CFBk5	Bacteria	Bacteroidota	Bacteroidia	Cytophagales	MWH-CFBk5	0	0	9	0	0	164	0	0	6	0	0	0	0	0	0	0	0	0	0	0	0	0	0	0	0	0	0	0	0	0	0	0	0	0	0	0	0	0	0	0	0	0	0	0
Bacteria;Dependentiae;Babeliae;Babeliales;Babeliaceae	Bacteria	Dependentiae	Babeliae	Babeliales	Babeliaceae	0	0	0	16	0	0	15	0	10	5	0	0	0	0	8	33	60	0	0	12	0	0	0	0	4	0	13	0	0	0	0	0	0	0	0	0	0	0	0	0	0	0	0	0
Bacteria;Proteobacteria;Gammaproteobacteria;Burkholderiales;Chitinimonadaceae	Bacteria	Proteobacteria	Gammaproteobacteria	Burkholderiales	Chitinimonadaceae	9	3	0	10	0	0	0	0	21	0	0	3	0	0	0	0	0	0	0	0	0	0	0	0	0	3	0	0	0	0	0	0	0	0	0	0	0	0	0	0	0	0	0	7
Bacteria;Proteobacteria;Gammaproteobacteria;KI89A clade;uncultured bacterium	Bacteria	Proteobacteria	Gammaproteobacteria	KI89A clade	uncultured bacterium	0	0	0	0	10	27	0	0	0	0	0	0	0	7	3	0	0	0	0	121	0	0	0	0	2	6	0	0	0	0	0	0	0	0	0	0	0	0	0	0	0	0	0	0
Bacteria;Patescibacteria;ABY1;Candidatus Uhrbacteria;uncultured bacterium	Bacteria	Patescibacteria	ABY1	Candidatus Uhrbacteria	uncultured bacterium	22	20	9	12	0	14	5	0	27	0	3	0	0	32	11	0	0	0	0	19	0	0	0	0	0	0	0	0	0	0	0	0	0	0	0	0	0	0	0	0	0	0	0	0
Bacteria;Bacteroidota;Bacteroidia;__;__	Bacteria	Bacteroidota	Bacteroidia	__	__	0	0	46	0	6	4	0	0	0	0	3	7	0	9	7	0	73	0	0	4	0	0	0	0	0	0	0	0	0	0	2	0	0	0	0	0	0	0	0	0	0	0	0	0
Bacteria;Zixibacteria;uncultured bacterium;__;__	Bacteria	Zixibacteria	uncultured bacterium	__	__	13	53	51	25	4	0	0	7	4	2	3	0	0	8	0	0	0	0	0	0	0	0	0	0	0	0	0	0	0	0	0	0	0	0	0	0	0	0	0	0	0	0	0	0
Bacteria;Firmicutes;Negativicutes;Veillonellales-Selenomonadales;Veillonellaceae	Bacteria	Firmicutes	Negativicutes	Veillonellales-Selenomonadales	Veillonellaceae	0	0	0	0	0	0	0	0	0	0	0	0	0	0	2	0	0	0	0	0	0	0	0	0	0	0	0	0	0	26	37	12	34	0	15	20	0	0	0	0	0	0	0	0
Bacteria;Bacteroidota;Bacteroidia;Bacteroidales;__	Bacteria	Bacteroidota	Bacteroidia	Bacteroidales	__	0	0	13	22	5	0	11	12	15	0	0	25	0	24	24	0	0	0	0	3	0	4	0	6	0	0	0	0	0	0	0	0	0	0	0	0	0	0	0	0	0	0	0	0
Bacteria;Elusimicrobiota;Lineage IIb;uncultured bacterium;__	Bacteria	Elusimicrobiota	Lineage IIb	uncultured bacterium	__	4	46	71	10	3	3	8	0	4	0	3	0	0	9	3	0	0	0	0	0	0	0	0	0	0	0	0	0	0	0	0	0	0	0	0	0	0	0	0	0	0	0	0	0
Bacteria;Patescibacteria;Saccharimonadia;Saccharimonadales;LWQ8	Bacteria	Patescibacteria	Saccharimonadia	Saccharimonadales	LWQ8	0	0	7	28	0	104	4	0	6	3	0	4	0	0	0	0	0	0	0	0	0	0	0	0	0	0	0	0	0	0	0	0	0	0	0	0	0	0	0	0	0	0	0	8
Bacteria;Chloroflexi;Anaerolineae;SBR1031;A4b	Bacteria	Chloroflexi	Anaerolineae	SBR1031	A4b	7	3	5	3	0	0	5	4	0	0	0	0	0	40	0	0	2	0	0	52	0	0	0	0	5	0	0	0	0	0	0	0	0	0	0	0	0	0	19	0	10	4	0	0
Bacteria;Patescibacteria;Parcubacteria;Candidatus Staskawiczbacteria;uncultured bacterium	Bacteria	Patescibacteria	Parcubacteria	Candidatus Staskawiczbacteria	uncultured bacterium	25	17	15	62	4	8	11	0	3	2	0	0	0	11	0	0	0	0	0	0	0	0	0	0	0	0	0	0	0	0	0	0	0	0	0	0	0	0	0	0	0	0	0	0
Bacteria;Patescibacteria;Parcubacteria;GWA2-38-13b;uncultured bacterium	Bacteria	Patescibacteria	Parcubacteria	GWA2-38-13b	uncultured bacterium	39	4	8	67	11	2	3	0	3	0	3	0	0	10	8	0	0	0	0	0	0	0	0	0	0	0	0	0	0	0	0	0	0	0	0	0	0	0	0	0	0	0	0	0
Bacteria;Desulfobacterota;Desulfovibrionia;Desulfovibrionales;Desulfovibrionaceae	Bacteria	Desulfobacterota	Desulfovibrionia	Desulfovibrionales	Desulfovibrionaceae	0	3	0	0	14	13	0	4	31	0	4	43	0	0	0	0	0	0	0	0	0	0	0	0	0	0	0	0	0	0	3	0	10	0	0	0	0	0	0	0	0	0	0	0
Bacteria;Proteobacteria;Alphaproteobacteria;Elsterales;Elsteraceae	Bacteria	Proteobacteria	Alphaproteobacteria	Elsterales	Elsteraceae	0	4	0	3	14	63	0	0	26	0	0	4	0	30	6	3	0	0	0	4	0	0	0	0	0	0	0	0	0	0	0	0	0	0	0	0	0	0	0	0	0	0	0	0
Bacteria;Proteobacteria;Gammaproteobacteria;Cellvibrionales;__	Bacteria	Proteobacteria	Gammaproteobacteria	Cellvibrionales	__	0	42	0	6	0	29	9	22	34	4	5	0	0	0	6	0	0	0	0	0	0	0	0	0	0	0	0	0	0	0	0	0	0	0	0	0	0	0	0	0	0	0	0	0
Bacteria;Proteobacteria;Alphaproteobacteria;Caedibacterales;Caedibacteraceae	Bacteria	Proteobacteria	Alphaproteobacteria	Caedibacterales	Caedibacteraceae	0	0	4	3	0	28	0	0	19	0	0	5	0	0	5	13	24	0	0	6	0	0	0	6	6	10	8	6	10	0	0	0	0	0	0	0	0	0	0	0	0	3	0	0
Bacteria;Bacteroidota;Bacteroidia;Bacteroidetes VC2.1 Bac22;uncultured bacterium	Bacteria	Bacteroidota	Bacteroidia	Bacteroidetes VC2.1 Bac22	uncultured bacterium	0	0	0	3	0	0	0	0	0	0	0	0	0	0	151	0	0	0	0	0	0	0	0	0	0	0	0	0	0	0	0	0	0	0	0	0	0	0	0	0	0	0	0	0
Bacteria;Bacteroidota;Kryptonia;Kryptoniales;BSV26	Bacteria	Bacteroidota	Kryptonia	Kryptoniales	BSV26	7	56	37	7	3	0	0	20	0	0	6	0	0	9	0	0	0	0	0	0	0	0	0	0	0	0	0	0	0	0	0	0	0	0	0	0	0	0	0	0	0	0	0	0
Bacteria;Verrucomicrobiota;Omnitrophia;__;__	Bacteria	Verrucomicrobiota	Omnitrophia	__	__	0	39	37	38	0	3	6	4	7	3	5	0	0	6	5	0	0	0	0	0	0	0	0	0	0	0	0	0	0	0	0	0	0	0	0	0	0	0	0	0	0	0	0	0
Bacteria;Firmicutes;Bacilli;Paenibacillales;Paenibacillaceae	Bacteria	Firmicutes	Bacilli	Paenibacillales	Paenibacillaceae	4	0	0	54	0	0	0	0	0	0	0	0	0	13	0	0	0	0	0	0	0	0	0	0	0	0	0	0	0	0	9	0	26	5	0	25	5	0	0	5	0	0	0	0
Bacteria;Entotheonellaeota;Entotheonellia;Entotheonellales;Entotheonellaceae	Bacteria	Entotheonellaeota	Entotheonellia	Entotheonellales	Entotheonellaceae	12	9	52	17	0	7	6	32	0	0	0	0	0	10	0	0	0	0	0	0	0	0	0	0	0	0	0	0	0	0	0	0	0	0	0	0	0	0	0	0	0	0	0	0
Bacteria;Firmicutes;Clostridia;Peptostreptococcales-Tissierellales;Peptostreptococcaceae	Bacteria	Firmicutes	Clostridia	Peptostreptococcales-Tissierellales	Peptostreptococcaceae	0	0	0	0	2	0	0	3	2	0	0	0	0	0	0	0	0	0	0	0	0	0	0	0	0	0	0	0	0	9	41	12	21	0	6	0	4	38	4	0	2	0	0	0
Bacteria;Nitrospirota;__;__;__	Bacteria	Nitrospirota	__	__	__	21	31	44	21	0	3	0	6	3	0	0	0	0	10	0	0	0	0	0	0	0	0	0	0	0	0	0	0	0	0	0	0	0	0	0	0	0	0	0	0	0	0	0	0
Bacteria;Elusimicrobiota;Lineage IIa;uncultured bacterium;__	Bacteria	Elusimicrobiota	Lineage IIa	uncultured bacterium	__	15	38	51	9	4	2	0	13	0	0	0	0	0	6	0	0	0	0	0	0	0	0	0	0	0	0	0	0	0	0	0	0	0	0	0	0	0	0	0	0	0	0	0	0
Bacteria;Patescibacteria;Berkelbacteria;uncultured bacterium;__	Bacteria	Patescibacteria	Berkelbacteria	uncultured bacterium	__	34	9	40	32	3	0	3	8	0	0	0	0	0	7	0	0	0	0	0	0	0	0	0	0	0	0	0	0	0	0	0	0	0	0	0	0	0	0	0	0	0	0	0	0
Bacteria;Proteobacteria;Gammaproteobacteria;Methylococcales;Methylomonadaceae	Bacteria	Proteobacteria	Gammaproteobacteria	Methylococcales	Methylomonadaceae	0	0	2	0	0	103	0	3	6	3	0	0	0	0	0	0	0	0	16	0	0	0	0	0	0	0	0	0	0	0	0	0	0	0	0	0	0	0	0	0	0	0	0	0
Bacteria;Proteobacteria;Alphaproteobacteria;Holosporales;Holosporaceae	Bacteria	Proteobacteria	Alphaproteobacteria	Holosporales	Holosporaceae	0	43	12	0	0	10	0	0	6	0	0	0	0	8	4	3	0	0	0	27	0	0	0	0	4	0	0	0	13	0	0	0	0	0	0	0	0	0	0	0	0	0	0	0
Bacteria;Verrucomicrobiota;Verrucomicrobiae;__;__	Bacteria	Verrucomicrobiota	Verrucomicrobiae	__	__	0	20	73	0	2	8	8	9	0	0	4	0	0	0	5	0	0	0	0	0	0	0	0	0	0	0	0	0	0	0	0	0	0	0	0	0	0	0	0	0	0	0	0	0
Bacteria;Planctomycetota;Planctomycetes;Planctomycetales;uncultured	Bacteria	Planctomycetota	Planctomycetes	Planctomycetales	uncultured	2	17	61	17	0	0	0	4	0	0	0	3	0	20	0	0	0	0	0	0	0	0	0	0	0	0	0	0	0	0	0	0	0	0	0	0	0	3	0	0	0	0	0	0
Bacteria;Patescibacteria;Parcubacteria;Candidatus Adlerbacteria;__	Bacteria	Patescibacteria	Parcubacteria	Candidatus Adlerbacteria	__	27	8	0	70	0	0	0	6	4	0	0	0	0	8	2	0	0	0	0	0	0	0	0	0	0	0	0	0	0	0	0	0	0	0	0	0	0	0	0	0	0	0	0	0
Bacteria;Proteobacteria;Gammaproteobacteria;Oceanospirillales;Pseudohongiellaceae	Bacteria	Proteobacteria	Gammaproteobacteria	Oceanospirillales	Pseudohongiellaceae	11	0	0	3	0	28	0	0	0	0	0	0	0	0	6	0	0	0	0	65	0	0	0	0	0	0	0	0	0	0	0	0	0	0	0	0	0	2	0	6	0	2	0	0
Bacteria;Desulfobacterota;Desulfobulbia;__;__	Bacteria	Desulfobacterota	Desulfobulbia	__	__	8	24	37	17	8	0	4	0	7	0	10	3	0	4	0	0	0	0	0	0	0	0	0	0	0	0	0	0	0	0	0	0	0	0	0	0	0	0	0	0	0	0	0	0
Bacteria;NKB15;__;__;__	Bacteria	NKB15	__	__	__	0	46	12	10	3	7	3	8	5	5	0	0	0	14	9	0	0	0	0	0	0	0	0	0	0	0	0	0	0	0	0	0	0	0	0	0	0	0	0	0	0	0	0	0
Bacteria;Patescibacteria;Parcubacteria;Candidatus Brennerbacteria;Parcubacteria group bacterium GW2011_GWA2_42_14	Bacteria	Patescibacteria	Parcubacteria	Candidatus Brennerbacteria	Parcubacteria group bacterium GW2011_GWA2_42_14	20	38	11	23	6	6	10	5	0	0	0	0	0	2	0	0	0	0	0	0	0	0	0	0	0	0	0	0	0	0	0	0	0	0	0	0	0	0	0	0	0	0	0	0
Bacteria;Myxococcota;Polyangia;Polyangiales;__	Bacteria	Myxococcota	Polyangia	Polyangiales	__	0	0	4	0	0	0	0	0	8	0	0	11	0	0	54	0	0	0	0	2	0	0	0	0	3	0	0	37	0	0	0	0	0	0	0	0	0	0	0	0	0	0	0	0
Bacteria;Desulfobacterota;uncultured;__;__	Bacteria	Desulfobacterota	uncultured	__	__	20	26	0	22	0	3	6	7	0	0	0	0	0	25	9	0	0	0	0	0	0	0	0	0	0	0	0	0	0	0	0	0	0	0	0	0	0	0	0	0	0	0	0	0
Bacteria;Chloroflexi;JG30-KF-CM66;uncultured bacterium;__	Bacteria	Chloroflexi	JG30-KF-CM66	uncultured bacterium	__	0	15	20	3	0	3	3	0	0	0	5	0	54	13	0	0	0	0	0	0	0	0	0	0	0	0	0	0	0	0	0	0	0	0	0	0	0	0	0	0	0	0	0	0
Bacteria;WOR-1;uncultured bacterium;__;__	Bacteria	WOR-1	uncultured bacterium	__	__	37	20	16	5	8	2	0	6	4	6	0	0	0	12	0	0	0	0	0	0	0	0	0	0	0	0	0	0	0	0	0	0	0	0	0	0	0	0	0	0	0	0	0	0
Bacteria;Acidobacteriota;Acidobacteriae;Subgroup 2;uncultured bacterium	Bacteria	Acidobacteriota	Acidobacteriae	Subgroup 2	uncultured bacterium	16	15	48	15	0	9	0	11	0	0	0	0	0	0	0	0	0	0	0	0	0	0	0	0	0	0	0	0	0	0	0	0	0	0	0	0	0	0	0	0	0	0	0	0
Bacteria;Cyanobacteria;Sericytochromatia;uncultured bacterium;__	Bacteria	Cyanobacteria	Sericytochromatia	uncultured bacterium	__	0	15	31	7	3	5	0	4	18	0	0	0	0	8	0	21	2	0	0	0	0	0	0	0	0	0	0	0	0	0	0	0	0	0	0	0	0	0	0	0	0	0	0	0
Bacteria;Patescibacteria;Parcubacteria;Candidatus Nomurabacteria;uncultured bacterium	Bacteria	Patescibacteria	Parcubacteria	Candidatus Nomurabacteria	uncultured bacterium	0	0	0	0	0	0	0	11	0	0	0	0	0	0	6	0	10	0	0	2	0	19	43	0	0	0	0	13	10	0	0	0	0	0	0	0	0	0	0	0	0	0	0	0
Bacteria;Bacteroidota;Bacteroidia;Flavobacteriales;Cryomorphaceae	Bacteria	Bacteroidota	Bacteroidia	Flavobacteriales	Cryomorphaceae	0	4	0	0	0	9	0	0	10	0	0	0	0	0	0	83	0	0	0	0	0	0	0	0	0	0	0	0	7	0	0	0	0	0	0	0	0	0	0	0	0	0	0	0
Bacteria;Firmicutes;Clostridia;Peptostreptococcales-Tissierellales;Anaerococcus	Bacteria	Firmicutes	Clostridia	Peptostreptococcales-Tissierellales	Anaerococcus	0	0	0	0	0	0	0	0	0	0	0	0	0	0	0	0	0	0	0	0	0	0	0	0	0	0	0	0	0	5	0	4	0	0	0	0	9	34	0	0	10	0	0	3
Bacteria;Bacteroidota;Bacteroidia;Bacteroidales;Dysgonomonadaceae	Bacteria	Bacteroidota	Bacteroidia	Bacteroidales	Dysgonomonadaceae	0	0	0	0	0	0	0	30	0	0	0	0	0	0	0	0	0	0	0	0	0	0	0	0	0	0	0	0	0	3	0	0	0	0	0	0	0	0	0	0	0	0	9	40
Bacteria;Patescibacteria;Parcubacteria;Candidatus Jorgensenbacteria;__	Bacteria	Patescibacteria	Parcubacteria	Candidatus Jorgensenbacteria	__	5	26	25	22	0	0	7	10	2	0	7	0	0	3	3	0	0	0	0	0	0	0	0	0	0	0	0	0	0	0	0	0	0	0	0	0	0	0	0	0	0	0	0	0
Bacteria;Firmicutes;Clostridia;Peptostreptococcales-Tissierellales;Finegoldia	Bacteria	Firmicutes	Clostridia	Peptostreptococcales-Tissierellales	Finegoldia	0	0	0	0	0	0	0	0	0	0	2	0	0	0	0	0	0	0	0	0	0	0	0	0	0	0	0	0	0	0	0	0	0	0	0	0	0	91	0	0	0	0	0	0
Bacteria;Planctomycetota;Planctomycetes;Isosphaerales;Isosphaeraceae	Bacteria	Planctomycetota	Planctomycetes	Isosphaerales	Isosphaeraceae	0	70	6	0	0	19	0	0	7	0	0	6	0	0	0	0	0	0	0	0	0	0	0	0	0	0	0	0	0	0	0	0	0	0	0	0	0	0	0	0	0	0	0	0
Bacteria;Dependentiae;Babeliae;Babeliales;uncultured bacterium	Bacteria	Dependentiae	Babeliae	Babeliales	uncultured bacterium	11	50	0	0	6	8	3	17	8	2	0	0	0	0	2	0	0	0	0	0	0	0	0	0	0	0	0	0	0	0	0	0	0	0	0	0	0	0	0	0	0	0	0	0
Bacteria;Calditrichota;Calditrichia;Calditrichales;Calditrichaceae	Bacteria	Calditrichota	Calditrichia	Calditrichales	Calditrichaceae	0	0	0	3	0	47	0	5	47	0	0	2	0	0	0	0	0	0	0	0	0	0	0	0	0	0	0	0	0	0	0	0	0	0	0	0	0	0	0	0	0	0	0	0
Bacteria;WOR-1;__;__;__	Bacteria	WOR-1	__	__	__	9	5	51	10	2	0	0	0	2	0	11	3	0	9	2	0	0	0	0	0	0	0	0	0	0	0	0	0	0	0	0	0	0	0	0	0	0	0	0	0	0	0	0	0
Bacteria;Firmicutes;Clostridia;__;__	Bacteria	Firmicutes	Clostridia	__	__	0	45	33	0	3	5	0	0	0	0	4	0	0	6	3	0	0	0	0	0	0	0	0	0	0	0	0	0	0	0	0	0	0	0	0	0	0	0	0	0	2	0	0	0
Bacteria;Cyanobacteria;Vampirivibrionia;__;__	Bacteria	Cyanobacteria	Vampirivibrionia	__	__	0	34	34	14	3	0	0	0	4	0	0	0	0	3	8	0	0	0	0	0	0	0	0	0	0	0	0	0	0	0	0	0	0	0	0	0	0	0	0	0	0	0	0	0
Bacteria;Cyanobacteria;Vampirivibrionia;Vampirovibrionales;__	Bacteria	Cyanobacteria	Vampirivibrionia	Vampirovibrionales	__	0	0	0	9	6	0	3	0	62	0	3	6	0	9	0	0	0	0	0	0	0	0	0	0	0	0	0	0	0	0	0	0	0	0	0	0	0	0	0	0	0	0	0	0
Bacteria;Elusimicrobiota;Elusimicrobia;MVP-88;uncultured bacterium	Bacteria	Elusimicrobiota	Elusimicrobia	MVP-88	uncultured bacterium	0	21	52	5	0	0	6	12	0	0	0	0	0	0	2	0	0	0	0	0	0	0	0	0	0	0	0	0	0	0	0	0	0	0	0	0	0	0	0	0	0	0	0	0
Bacteria;Margulisbacteria;uncultured bacterium;__;__	Bacteria	Margulisbacteria	uncultured bacterium	__	__	0	27	0	0	0	0	0	0	0	0	3	0	0	7	0	0	0	0	0	5	0	0	0	0	8	0	45	3	0	0	0	0	0	0	0	0	0	0	0	0	0	0	0	0
Bacteria;Elusimicrobiota;Lineage IIa;__;__	Bacteria	Elusimicrobiota	Lineage IIa	__	__	0	65	4	7	0	0	0	7	0	2	6	0	0	3	3	0	0	0	0	0	0	0	0	0	0	0	0	0	0	0	0	0	0	0	0	0	0	0	0	0	0	0	0	0
Bacteria;Patescibacteria;ABY1;Candidatus Falkowbacteria;__	Bacteria	Patescibacteria	ABY1	Candidatus Falkowbacteria	__	4	32	14	18	5	0	5	3	5	0	0	0	0	11	0	0	0	0	0	0	0	0	0	0	0	0	0	0	0	0	0	0	0	0	0	0	0	0	0	0	0	0	0	0
Bacteria;Actinobacteriota;Acidimicrobiia;Microtrichales;uncultured	Bacteria	Actinobacteriota	Acidimicrobiia	Microtrichales	uncultured	37	22	28	5	0	0	4	0	0	0	0	0	0	0	0	0	0	0	0	0	0	0	0	0	0	0	0	0	0	0	0	0	0	0	0	0	0	0	0	0	0	0	0	0
Bacteria;Cyanobacteria;Cyanobacteriia;Cyanobacteriales;Gloeocapsaceae	Bacteria	Cyanobacteria	Cyanobacteriia	Cyanobacteriales	Gloeocapsaceae	0	0	0	0	0	17	0	0	3	0	0	5	0	47	23	0	0	0	0	0	0	0	0	0	0	0	0	0	0	0	0	0	0	0	0	0	0	0	0	0	0	0	0	0
Bacteria;Patescibacteria;Parcubacteria;Candidatus Yanofskybacteria;__	Bacteria	Patescibacteria	Parcubacteria	Candidatus Yanofskybacteria	__	10	6	21	15	0	3	5	0	0	0	0	0	29	5	0	0	0	0	0	0	0	0	0	0	0	0	0	0	0	0	0	0	0	0	0	0	0	0	0	0	0	0	0	0
Bacteria;Proteobacteria;Gammaproteobacteria;Acidiferrobacterales;Acidiferrobacteraceae	Bacteria	Proteobacteria	Gammaproteobacteria	Acidiferrobacterales	Acidiferrobacteraceae	15	30	30	4	0	0	0	9	0	0	0	0	0	5	0	0	0	0	0	0	0	0	0	0	0	0	0	0	0	0	0	0	0	0	0	0	0	0	0	0	0	0	0	0
Bacteria;TX1A-33;uncultured bacterium;__;__	Bacteria	TX1A-33	uncultured bacterium	__	__	0	30	0	0	8	0	4	0	0	0	0	0	0	4	0	0	0	0	0	0	0	0	0	0	41	6	0	0	0	0	0	0	0	0	0	0	0	0	0	0	0	0	0	0
Bacteria;Actinobacteriota;Thermoleophilia;Gaiellales;uncultured	Bacteria	Actinobacteriota	Thermoleophilia	Gaiellales	uncultured	2	54	0	2	5	0	0	0	0	0	0	2	0	0	0	0	0	0	0	0	0	0	0	0	0	3	0	0	0	0	0	0	0	0	0	0	0	0	0	0	4	0	0	9
Bacteria;Planctomycetota;Planctomycetes;Planctomycetales;Schlesneriaceae	Bacteria	Planctomycetota	Planctomycetes	Planctomycetales	Schlesneriaceae	0	8	8	0	0	3	0	8	0	0	0	0	0	4	3	0	0	0	0	0	0	5	0	0	0	47	0	0	4	0	0	0	0	0	0	0	0	0	0	0	0	0	0	0
Bacteria;Proteobacteria;Gammaproteobacteria;Cellvibrionales;Spongiibacteraceae	Bacteria	Proteobacteria	Gammaproteobacteria	Cellvibrionales	Spongiibacteraceae	0	41	9	0	3	0	0	25	0	0	6	0	0	6	0	0	0	0	0	0	0	0	0	0	0	0	0	0	0	0	0	0	0	0	0	0	0	0	0	0	0	0	0	0
Bacteria;Deinococcota;Deinococci;Deinococcales;Trueperaceae	Bacteria	Deinococcota	Deinococci	Deinococcales	Trueperaceae	0	13	4	0	0	17	3	0	6	0	0	22	0	8	16	0	0	0	0	0	0	0	0	0	0	0	0	0	0	0	0	0	0	0	0	0	0	0	0	0	0	0	0	0
Bacteria;Acidobacteriota;Subgroup 5;uncultured bacterium;__	Bacteria	Acidobacteriota	Subgroup 5	uncultured bacterium	__	20	14	30	0	0	5	0	11	0	0	0	0	0	8	0	0	0	0	0	0	0	0	0	0	0	0	0	0	0	0	0	0	0	0	0	0	0	0	0	0	0	0	0	0
Bacteria;Firmicutes;Clostridia;Clostridiales;Caloramatoraceae	Bacteria	Firmicutes	Clostridia	Clostridiales	Caloramatoraceae	0	0	26	0	0	0	0	16	16	0	8	17	0	0	0	0	0	0	0	0	0	0	0	0	0	0	0	0	0	0	4	0	0	0	0	0	0	0	0	0	0	0	0	0
Bacteria;Proteobacteria;Gammaproteobacteria;uncultured;__	Bacteria	Proteobacteria	Gammaproteobacteria	uncultured	__	0	0	13	2	0	8	2	22	4	0	0	0	0	0	5	0	0	0	0	7	0	0	3	0	0	10	0	7	4	0	0	0	0	0	0	0	0	0	0	0	0	0	0	0
Bacteria;Firmicutes;Clostridia;Eubacteriales;Eubacteriaceae	Bacteria	Firmicutes	Clostridia	Eubacteriales	Eubacteriaceae	0	0	0	0	0	20	0	7	7	0	13	12	0	2	6	0	0	0	0	0	0	0	0	0	0	0	0	0	0	0	0	0	0	0	0	0	0	7	0	0	2	4	0	0
Bacteria;Proteobacteria;Gammaproteobacteria;Enterobacterales;Morganellaceae	Bacteria	Proteobacteria	Gammaproteobacteria	Enterobacterales	Morganellaceae	0	0	7	0	0	4	0	0	0	0	0	0	0	0	0	0	0	0	0	0	0	0	0	0	0	0	0	0	0	7	16	11	12	0	5	7	0	0	0	0	0	0	0	0
Bacteria;Gemmatimonadota;BD2-11 terrestrial group;__;__	Bacteria	Gemmatimonadota	BD2-11 terrestrial group	__	__	9	38	0	4	3	0	0	5	0	0	8	0	0	16	0	0	0	0	0	0	0	0	0	0	0	0	0	0	0	0	0	0	0	0	0	0	0	0	0	0	0	0	0	0
Bacteria;Actinobacteriota;Actinobacteria;Frankiales;uncultured	Bacteria	Actinobacteriota	Actinobacteria	Frankiales	uncultured	0	0	0	0	0	28	0	13	17	7	0	17	0	0	0	0	0	0	0	0	0	0	0	0	0	0	0	0	0	0	0	0	0	0	0	0	0	0	0	0	0	0	0	0
Bacteria;Patescibacteria;ABY1;Candidatus Komeilibacteria;uncultured bacterium	Bacteria	Patescibacteria	ABY1	Candidatus Komeilibacteria	uncultured bacterium	5	25	0	32	4	0	2	0	0	0	0	0	0	13	0	0	0	0	0	0	0	0	0	0	0	0	0	0	0	0	0	0	0	0	0	0	0	0	0	0	0	0	0	0
Bacteria;Cyanobacteria;Cyanobacteriia;Pseudanabaenales;Pseudanabaenaceae	Bacteria	Cyanobacteria	Cyanobacteriia	Pseudanabaenales	Pseudanabaenaceae	0	0	0	0	0	0	0	23	16	0	0	0	0	9	2	0	0	0	5	0	0	0	0	14	0	0	2	0	0	0	0	0	0	0	0	0	0	9	0	0	0	0	0	0
Bacteria;Cyanobacteria;Cyanobacteriia;Cyanobacteriales;__	Bacteria	Cyanobacteria	Cyanobacteriia	Cyanobacteriales	__	0	0	0	0	0	0	0	0	0	0	0	13	0	0	3	0	0	0	0	0	0	0	0	0	0	0	0	0	0	0	0	0	0	0	0	0	0	0	0	6	0	0	0	0
Bacteria;Desulfobacterota;uncultured;uncultured bacterium;__	Bacteria	Desulfobacterota	uncultured	uncultured bacterium	__	12	15	10	6	6	4	0	0	0	0	6	0	0	16	0	0	0	0	0	0	0	0	0	0	0	0	0	0	0	0	0	0	0	0	0	0	0	0	0	0	0	0	0	0
Bacteria;Gemmatimonadota;Longimicrobia;Longimicrobiales;Longimicrobiaceae	Bacteria	Gemmatimonadota	Longimicrobia	Longimicrobiales	Longimicrobiaceae	0	33	42	0	0	0	0	0	0	0	0	0	0	0	0	0	0	0	0	0	0	0	0	0	0	0	0	0	0	0	0	0	0	0	0	0	0	0	0	0	0	0	0	0
Bacteria;Firmicutes;Negativicutes;Acidaminococcales;Acidaminococcaceae	Bacteria	Firmicutes	Negativicutes	Acidaminococcales	Acidaminococcaceae	0	0	0	0	4	30	0	0	0	0	0	3	0	0	0	0	0	0	0	0	0	0	0	0	0	0	0	0	0	6	6	3	3	0	0	0	0	6	0	0	0	0	4	0
Bacteria;Proteobacteria;Alphaproteobacteria;Tistrellales;Geminicoccaceae	Bacteria	Proteobacteria	Alphaproteobacteria	Tistrellales	Geminicoccaceae	0	18	42	0	0	0	0	0	3	0	0	3	0	0	0	0	0	0	0	0	0	0	0	0	0	0	0	0	0	0	0	0	0	0	0	0	0	4	2	0	0	0	0	0
Bacteria;Firmicutes;Clostridia;Peptostreptococcales-Tissierellales;Sporanaerobacter	Bacteria	Firmicutes	Clostridia	Peptostreptococcales-Tissierellales	Sporanaerobacter	0	0	0	0	0	0	0	0	0	0	0	0	0	0	0	0	0	0	0	0	0	0	0	0	0	0	0	0	0	11	13	7	12	9	3	12	4	0	0	0	0	0	0	0
Bacteria;Proteobacteria;Alphaproteobacteria;Rhodospirillales;Magnetospiraceae	Bacteria	Proteobacteria	Alphaproteobacteria	Rhodospirillales	Magnetospiraceae	35	20	0	5	3	3	0	0	0	0	0	0	0	5	0	0	0	0	0	0	0	0	0	0	0	0	0	0	0	0	0	0	0	0	0	0	0	0	0	0	0	0	0	0
Bacteria;Sva0485;__;__;__	Bacteria	Sva0485	__	__	__	12	24	10	15	6	0	0	0	3	0	0	0	0	0	0	0	0	0	0	0	0	0	0	0	0	0	0	0	0	0	0	0	0	0	0	0	0	0	0	0	0	0	0	0
Bacteria;Verrucomicrobiota;Chlamydiae;Chlamydiales;__	Bacteria	Verrucomicrobiota	Chlamydiae	Chlamydiales	__	0	20	10	0	9	3	3	4	0	0	0	0	0	0	8	0	0	0	0	11	0	0	0	0	0	0	0	0	0	0	0	0	0	0	0	0	0	0	0	0	0	0	0	0
Bacteria;Firmicutes;Clostridia;Peptostreptococcales-Tissierellales;Anaerovoracaceae	Bacteria	Firmicutes	Clostridia	Peptostreptococcales-Tissierellales	Anaerovoracaceae	0	0	0	0	0	11	0	2	12	0	0	0	0	0	0	0	0	0	0	0	0	0	0	0	0	0	0	0	0	2	3	0	0	0	0	0	0	6	4	8	8	0	0	0
Bacteria;Planctomycetota;Pla3 lineage;__;__	Bacteria	Planctomycetota	Pla3 lineage	__	__	0	0	48	10	0	2	0	7	0	0	0	0	0	0	0	0	0	0	0	0	0	0	0	0	0	0	0	0	0	0	0	0	0	0	0	0	0	0	0	0	0	0	0	0
Bacteria;Abditibacteriota;Abditibacteria;Abditibacteriales;Abditibacteriaceae	Bacteria	Abditibacteriota	Abditibacteria	Abditibacteriales	Abditibacteriaceae	7	0	2	21	2	9	0	4	15	0	0	0	0	0	6	0	0	0	0	0	0	0	0	0	0	0	0	0	0	0	0	0	0	0	0	0	0	0	0	0	0	0	0	0
Bacteria;Acidobacteriota;Acidobacteriae;Bryobacterales;Bryobacteraceae	Bacteria	Acidobacteriota	Acidobacteriae	Bryobacterales	Bryobacteraceae	0	9	13	0	0	14	0	0	0	0	5	0	0	4	2	0	0	0	0	7	0	0	0	0	0	0	0	0	0	0	0	0	0	0	0	0	0	0	0	8	0	0	0	0
Bacteria;Actinobacteriota;Actinobacteria;Kineosporiales;Kineosporiaceae	Bacteria	Actinobacteriota	Actinobacteria	Kineosporiales	Kineosporiaceae	0	0	0	0	0	15	0	0	8	0	0	0	0	0	8	0	0	0	0	0	0	0	0	35	0	0	0	0	0	0	0	0	0	0	0	0	0	0	0	0	0	0	0	0
Bacteria;Bacteroidota;Bacteroidia;Bacteroidales;Bacteroidetes BD2-2	Bacteria	Bacteroidota	Bacteroidia	Bacteroidales	Bacteroidetes BD2-2	0	0	0	0	0	9	0	0	36	0	0	7	0	0	14	0	0	0	0	0	0	0	0	0	0	0	0	0	0	0	0	0	0	0	0	0	0	0	0	0	0	0	0	0
Bacteria;Patescibacteria;Gracilibacteria;uncultured organism;__	Bacteria	Patescibacteria	Gracilibacteria	uncultured organism	__	0	5	14	8	8	2	3	0	12	0	6	4	0	0	4	0	0	0	0	0	0	0	0	0	0	0	0	0	0	0	0	0	0	0	0	0	0	0	0	0	0	0	0	0
Bacteria;Proteobacteria;Gammaproteobacteria;Burkholderiales;Procabacteriaceae	Bacteria	Proteobacteria	Gammaproteobacteria	Burkholderiales	Procabacteriaceae	0	0	0	6	0	31	0	0	2	0	0	0	0	0	5	0	0	0	10	0	0	0	0	0	2	10	0	0	0	0	0	0	0	0	0	0	0	0	0	0	0	0	0	0
Bacteria;Planctomycetota;BD7-11;__;__	Bacteria	Planctomycetota	BD7-11	__	__	0	0	43	4	0	0	0	0	9	0	4	0	0	5	0	0	0	0	0	0	0	0	0	0	0	0	0	0	0	0	0	0	0	0	0	0	0	0	0	0	0	0	0	0
Bacteria;Planctomycetota;vadinHA49;__;__	Bacteria	Planctomycetota	vadinHA49	__	__	0	30	0	0	4	3	0	7	0	0	3	0	0	7	4	3	0	0	0	0	0	0	0	0	0	0	2	2	0	0	0	0	0	0	0	0	0	0	0	0	0	0	0	0
Bacteria;Elusimicrobiota;Endomicrobia;Endomicrobiales;Endomicrobiaceae	Bacteria	Elusimicrobiota	Endomicrobia	Endomicrobiales	Endomicrobiaceae	0	18	13	17	4	2	0	0	4	0	0	0	0	3	3	0	0	0	0	0	0	0	0	0	0	0	0	0	0	0	0	0	0	0	0	0	0	0	0	0	0	0	0	0
Bacteria;Acidobacteriota;Subgroup 5;uncultured Acidobacteria bacterium;__	Bacteria	Acidobacteriota	Subgroup 5	uncultured Acidobacteria bacterium	__	0	16	19	0	2	0	0	13	0	0	0	0	0	12	0	0	0	0	0	0	0	0	0	0	0	0	0	0	0	0	0	0	0	0	0	0	0	0	0	0	0	0	0	0
Bacteria;Patescibacteria;ABY1;Candidatus Falkowbacteria;uncultured bacterium	Bacteria	Patescibacteria	ABY1	Candidatus Falkowbacteria	uncultured bacterium	0	17	9	4	0	4	3	0	5	0	8	0	0	12	0	0	0	0	0	0	0	0	0	0	0	0	0	0	0	0	0	0	0	0	0	0	0	0	0	0	0	0	0	0
Bacteria;Patescibacteria;Parcubacteria;GW2011-GWA2-46-7;uncultured bacterium	Bacteria	Patescibacteria	Parcubacteria	GW2011-GWA2-46-7	uncultured bacterium	23	8	0	22	0	5	0	0	0	0	0	0	0	0	4	0	0	0	0	0	0	0	0	0	0	0	0	0	0	0	0	0	0	0	0	0	0	0	0	0	0	0	0	0
Bacteria;Proteobacteria;Gammaproteobacteria;KI89A clade;__	Bacteria	Proteobacteria	Gammaproteobacteria	KI89A clade	__	0	0	0	0	0	7	0	2	0	0	0	0	0	0	2	7	24	0	0	18	0	2	0	0	0	0	0	0	0	0	0	0	0	0	0	0	0	0	0	0	0	0	0	0
Bacteria;Verrucomicrobiota;Verrucomicrobiae;S-BQ2-57 soil group;uncultured bacterium	Bacteria	Verrucomicrobiota	Verrucomicrobiae	S-BQ2-57 soil group	uncultured bacterium	22	17	14	0	0	0	0	3	0	0	0	0	0	6	0	0	0	0	0	0	0	0	0	0	0	0	0	0	0	0	0	0	0	0	0	0	0	0	0	0	0	0	0	0
Bacteria;Firmicutes;Bacilli;Erysipelotrichales;Erysipelotrichaceae	Bacteria	Firmicutes	Bacilli	Erysipelotrichales	Erysipelotrichaceae	0	0	0	0	0	0	0	31	0	0	5	5	0	0	0	0	0	0	0	0	0	0	0	0	0	0	0	0	0	3	0	0	5	0	3	0	0	0	5	0	0	0	0	4
Bacteria;Proteobacteria;Gammaproteobacteria;Acidithiobacillales;Acidithiobacillaceae	Bacteria	Proteobacteria	Gammaproteobacteria	Acidithiobacillales	Acidithiobacillaceae	6	0	33	8	0	4	0	0	0	4	0	0	0	0	6	0	0	0	0	0	0	0	0	0	0	0	0	0	0	0	0	0	0	0	0	0	0	0	0	0	0	0	0	0
Bacteria;Spirochaetota;Spirochaetia;Spirochaetales;Spirochaetaceae	Bacteria	Spirochaetota	Spirochaetia	Spirochaetales	Spirochaetaceae	0	0	0	3	0	18	0	0	15	0	6	5	0	0	14	0	0	0	0	0	0	0	0	0	0	0	0	0	0	0	0	0	0	0	0	0	0	0	0	0	0	0	0	0
Bacteria;Acidobacteriota;Subgroup 5;__;__	Bacteria	Acidobacteriota	Subgroup 5	__	__	0	27	0	19	0	0	0	0	0	0	0	0	0	13	0	0	0	0	0	0	0	0	0	0	0	0	0	0	0	0	0	0	0	0	0	0	0	0	0	0	0	0	0	0
Bacteria;Chloroflexi;KD4-96;uncultured bacterium;__	Bacteria	Chloroflexi	KD4-96	uncultured bacterium	__	21	13	25	0	0	0	0	0	0	0	0	0	0	0	0	0	0	0	0	0	0	0	0	0	0	0	0	0	0	0	0	0	0	0	0	0	0	0	0	0	0	0	0	0
Bacteria;Desulfobacterota;Desulfobacteria;Desulfobacterales;__	Bacteria	Desulfobacterota	Desulfobacteria	Desulfobacterales	__	0	13	40	0	0	3	3	0	0	0	0	0	0	0	0	0	0	0	0	0	0	0	0	0	0	0	0	0	0	0	0	0	0	0	0	0	0	0	0	0	0	0	0	0
Bacteria;Firmicutes;Desulfotomaculia;__;__	Bacteria	Firmicutes	Desulfotomaculia	__	__	32	4	10	8	0	0	0	0	0	0	0	0	0	5	0	0	0	0	0	0	0	0	0	0	0	0	0	0	0	0	0	0	0	0	0	0	0	0	0	0	0	0	0	0
Bacteria;Nitrospirota;Nitrospiria;Nitrospirales;__	Bacteria	Nitrospirota	Nitrospiria	Nitrospirales	__	0	9	0	25	0	0	5	0	0	0	0	0	0	13	7	0	0	0	0	0	0	0	0	0	0	0	0	0	0	0	0	0	0	0	0	0	0	0	0	0	0	0	0	0
Bacteria;Patescibacteria;Dojkabacteria;uncultured bacterium;__	Bacteria	Patescibacteria	Dojkabacteria	uncultured bacterium	__	0	0	0	5	0	4	10	6	8	0	0	0	0	7	11	0	0	0	0	7	0	0	0	0	0	0	0	0	0	0	0	0	0	0	0	0	0	0	0	0	0	0	0	0
Bacteria;Proteobacteria;Alphaproteobacteria;Azospirillales;Azospirillaceae	Bacteria	Proteobacteria	Alphaproteobacteria	Azospirillales	Azospirillaceae	0	0	0	0	0	0	0	0	0	0	0	0	0	2	0	7	0	0	0	0	0	0	0	0	0	0	0	0	0	0	2	0	0	0	0	4	0	3	40	0	0	0	0	0
Bacteria;Acidobacteriota;Subgroup 21;uncultured bacterium;__	Bacteria	Acidobacteriota	Subgroup 21	uncultured bacterium	__	0	8	8	31	0	0	0	0	3	0	0	0	0	3	4	0	0	0	0	0	0	0	0	0	0	0	0	0	0	0	0	0	0	0	0	0	0	0	0	0	0	0	0	0
Bacteria;Chloroflexi;Dehalococcoidia;__;__	Bacteria	Chloroflexi	Dehalococcoidia	__	__	11	7	15	17	0	0	0	7	0	0	0	0	0	0	0	0	0	0	0	0	0	0	0	0	0	0	0	0	0	0	0	0	0	0	0	0	0	0	0	0	0	0	0	0
Bacteria;Proteobacteria;Gammaproteobacteria;Oceanospirillales;Alcanivoracaceae	Bacteria	Proteobacteria	Gammaproteobacteria	Oceanospirillales	Alcanivoracaceae	0	9	15	0	2	2	0	0	22	0	0	0	0	0	7	0	0	0	0	0	0	0	0	0	0	0	0	0	0	0	0	0	0	0	0	0	0	0	0	0	0	0	0	0
Bacteria;Armatimonadota;Armatimonadia;Armatimonadales;uncultured bacterium	Bacteria	Armatimonadota	Armatimonadia	Armatimonadales	uncultured bacterium	24	0	3	0	0	6	2	0	3	0	0	4	0	0	10	0	0	0	0	0	0	0	0	0	0	0	0	0	0	0	0	0	0	0	0	0	0	0	0	4	0	0	0	0
Bacteria;Patescibacteria;__;__;__	Bacteria	Patescibacteria	__	__	__	0	16	0	15	7	0	0	0	0	0	3	0	0	15	0	0	0	0	0	0	0	0	0	0	0	0	0	0	0	0	0	0	0	0	0	0	0	0	0	0	0	0	0	0
Bacteria;Proteobacteria;Gammaproteobacteria;KF-JG30-C25;uncultured bacterium	Bacteria	Proteobacteria	Gammaproteobacteria	KF-JG30-C25	uncultured bacterium	0	0	56	0	0	0	0	0	0	0	0	0	0	0	0	0	0	0	0	0	0	0	0	0	0	0	0	0	0	0	0	0	0	0	0	0	0	0	0	0	0	0	0	0
Bacteria;Cyanobacteria;Cyanobacteriia;Phormidesmiales;Nodosilineaceae	Bacteria	Cyanobacteria	Cyanobacteriia	Phormidesmiales	Nodosilineaceae	0	0	0	0	0	0	0	14	0	0	0	0	0	35	0	0	0	0	0	0	0	0	0	0	0	0	0	0	0	0	0	0	0	0	0	0	0	0	0	0	6	0	0	0
Bacteria;Desulfobacterota;Syntrophia;__;__	Bacteria	Desulfobacterota	Syntrophia	__	__	0	21	34	0	0	0	0	0	0	0	0	0	0	0	0	0	0	0	0	0	0	0	0	0	0	0	0	0	0	0	0	0	0	0	0	0	0	0	0	0	0	0	0	0
Bacteria;Proteobacteria;Gammaproteobacteria;Burkholderiales;SC-I-84	Bacteria	Proteobacteria	Gammaproteobacteria	Burkholderiales	SC-I-84	8	15	14	0	0	0	0	0	0	0	0	0	0	18	0	0	0	0	0	0	0	0	0	0	0	0	0	0	0	0	0	0	0	0	0	0	0	0	0	0	0	0	0	0
Bacteria;Verrucomicrobiota;Verrucomicrobiae;Chthoniobacterales;Terrimicrobiaceae	Bacteria	Verrucomicrobiota	Verrucomicrobiae	Chthoniobacterales	Terrimicrobiaceae	0	0	0	0	0	0	0	0	0	0	0	0	0	9	0	0	0	0	0	0	0	0	0	0	0	0	0	0	0	0	0	0	0	0	0	0	0	0	0	24	12	0	2	0
Bacteria;Firmicutes;Clostridia;Peptostreptococcales-Tissierellales;Gallicola	Bacteria	Firmicutes	Clostridia	Peptostreptococcales-Tissierellales	Gallicola	0	0	0	0	0	0	0	38	0	0	16	0	0	0	0	0	0	0	0	0	0	0	0	0	0	0	0	0	0	0	0	0	0	0	0	0	0	0	0	0	0	0	0	0
Bacteria;Acidobacteriota;Holophagae;Subgroup 7;uncultured bacterium	Bacteria	Acidobacteriota	Holophagae	Subgroup 7	uncultured bacterium	0	5	35	6	0	0	0	3	0	0	0	0	0	4	0	0	0	0	0	0	0	0	0	0	0	0	0	0	0	0	0	0	0	0	0	0	0	0	0	0	0	0	0	0
Bacteria;Patescibacteria;Parcubacteria;Candidatus Vogelbacteria;__	Bacteria	Patescibacteria	Parcubacteria	Candidatus Vogelbacteria	__	29	0	0	16	0	2	0	0	2	0	0	0	0	2	2	0	0	0	0	0	0	0	0	0	0	0	0	0	0	0	0	0	0	0	0	0	0	0	0	0	0	0	0	0
Bacteria;Planctomycetota;Pla3 lineage;uncultured bacterium;__	Bacteria	Planctomycetota	Pla3 lineage	uncultured bacterium	__	6	4	25	6	0	0	5	0	0	0	3	0	0	4	0	0	0	0	0	0	0	0	0	0	0	0	0	0	0	0	0	0	0	0	0	0	0	0	0	0	0	0	0	0
Bacteria;Actinobacteriota;Actinobacteria;Corynebacteriales;Dietziaceae	Bacteria	Actinobacteriota	Actinobacteria	Corynebacteriales	Dietziaceae	0	0	0	0	0	0	0	44	0	0	0	0	0	0	0	0	0	0	0	0	0	0	0	0	0	0	0	0	0	0	0	0	0	0	0	4	0	0	0	0	4	0	0	0
Bacteria;Actinobacteriota;Actinobacteria;Frankiales;Frankiaceae	Bacteria	Actinobacteriota	Actinobacteria	Frankiales	Frankiaceae	0	0	22	0	0	0	11	0	0	0	0	6	0	0	12	0	0	0	0	0	0	0	0	0	0	0	0	0	0	0	0	0	0	0	0	0	0	0	0	0	0	0	0	0
Bacteria;Firmicutes;Bacilli;Brevibacillales;Brevibacillaceae	Bacteria	Firmicutes	Bacilli	Brevibacillales	Brevibacillaceae	0	0	0	0	0	0	0	0	0	0	0	0	0	0	0	0	0	0	0	0	0	0	0	0	0	0	0	0	0	0	0	0	7	0	0	0	0	44	0	0	0	0	0	0
Bacteria;Proteobacteria;Gammaproteobacteria;Cardiobacteriales;Wohlfahrtiimonadaceae	Bacteria	Proteobacteria	Gammaproteobacteria	Cardiobacteriales	Wohlfahrtiimonadaceae	0	0	0	0	0	0	0	0	0	0	0	0	0	11	0	0	0	0	0	0	0	0	0	0	0	0	0	0	0	0	0	0	0	0	0	0	0	6	0	0	0	0	0	18
Bacteria;Proteobacteria;Gammaproteobacteria;PLTA13;uncultured bacterium	Bacteria	Proteobacteria	Gammaproteobacteria	PLTA13	uncultured bacterium	0	9	27	9	3	0	0	3	0	0	0	0	0	0	0	0	0	0	0	0	0	0	0	0	0	0	0	0	0	0	0	0	0	0	0	0	0	0	0	0	0	0	0	0
Bacteria;Proteobacteria;Gammaproteobacteria;Thiotrichales;Thiotrichaceae	Bacteria	Proteobacteria	Gammaproteobacteria	Thiotrichales	Thiotrichaceae	0	0	0	0	0	0	0	0	2	0	2	0	0	0	0	0	0	0	0	0	0	0	0	0	0	47	0	0	0	0	0	0	0	0	0	0	0	0	0	0	0	0	0	0
Bacteria;Myxococcota;Polyangia;Polyangiales;BIrii41	Bacteria	Myxococcota	Polyangia	Polyangiales	BIrii41	4	8	17	5	0	0	0	4	3	0	4	0	0	5	0	0	0	0	0	0	0	0	0	0	0	0	0	0	0	0	0	0	0	0	0	0	0	0	0	0	0	0	0	0
Bacteria;Firmicutes;Clostridia;Peptostreptococcales-Tissierellales;Peptoniphilus	Bacteria	Firmicutes	Clostridia	Peptostreptococcales-Tissierellales	Peptoniphilus	0	0	0	0	0	0	0	0	0	0	0	0	0	0	0	0	0	0	0	0	0	0	0	0	0	0	0	0	0	0	0	0	11	0	2	2	0	22	0	0	0	0	3	0
Bacteria;Planctomycetota;Pla4 lineage;__;__	Bacteria	Planctomycetota	Pla4 lineage	__	__	0	18	24	2	0	0	0	4	0	0	0	0	0	0	0	0	0	0	0	0	0	0	0	0	0	0	0	0	0	0	0	0	0	0	0	0	0	0	0	0	0	0	0	0
Bacteria;Proteobacteria;Alphaproteobacteria;Micropepsales;Micropepsaceae	Bacteria	Proteobacteria	Alphaproteobacteria	Micropepsales	Micropepsaceae	0	10	9	0	0	0	0	5	3	0	0	0	0	10	2	0	0	0	0	0	0	0	0	0	0	0	0	0	0	0	0	0	0	0	0	0	0	0	0	6	0	2	0	0
Bacteria;Proteobacteria;Gammaproteobacteria;Tenderiales;Tenderiaceae	Bacteria	Proteobacteria	Gammaproteobacteria	Tenderiales	Tenderiaceae	18	8	9	0	0	0	2	9	0	0	0	0	0	0	0	0	0	0	0	0	0	0	0	0	0	0	0	0	0	0	0	0	0	0	0	0	0	0	0	0	0	0	0	0
Bacteria;Cyanobacteria;Vampirivibrionia;Caenarcaniphilales;uncultured bacterium	Bacteria	Cyanobacteria	Vampirivibrionia	Caenarcaniphilales	uncultured bacterium	3	11	18	9	0	0	0	0	0	0	0	0	0	3	0	0	0	0	0	0	0	0	0	0	0	0	0	0	0	0	0	0	0	0	0	0	0	0	0	0	0	0	0	0
Bacteria;Acidobacteriota;Acidobacteriae;Paludibaculum;uncultured bacterium	Bacteria	Acidobacteriota	Acidobacteriae	Paludibaculum	uncultured bacterium	25	0	9	0	0	0	0	0	0	0	0	0	0	6	0	0	0	0	0	3	0	0	0	0	0	0	0	0	0	0	0	0	0	0	0	0	0	0	0	0	0	0	0	0
Bacteria;Armatimonadota;Armatimonadia;Armatimonadales;__	Bacteria	Armatimonadota	Armatimonadia	Armatimonadales	__	0	0	0	0	0	2	0	0	0	0	0	0	0	0	7	0	4	0	0	0	0	0	0	7	0	0	0	0	23	0	0	0	0	0	0	0	0	0	0	0	0	0	0	0
Bacteria;Firmicutes;Clostridia;Oscillospirales;Oscillospiraceae	Bacteria	Firmicutes	Clostridia	Oscillospirales	Oscillospiraceae	0	0	0	0	0	13	0	0	0	0	0	8	0	0	3	3	0	0	0	0	0	0	0	0	0	0	0	0	0	0	0	0	0	0	0	0	0	9	0	0	3	0	0	0
Bacteria;Proteobacteria;Alphaproteobacteria;Rickettsiales;Anaplasmataceae	Bacteria	Proteobacteria	Alphaproteobacteria	Rickettsiales	Anaplasmataceae	0	0	0	7	0	12	0	0	12	0	0	6	0	0	4	0	0	0	0	0	0	0	0	0	2	0	0	0	0	0	0	0	0	0	0	0	0	0	0	0	0	0	0	0
Bacteria;Chloroflexi;Dehalococcoidia;S085;uncultured bacterium	Bacteria	Chloroflexi	Dehalococcoidia	S085	uncultured bacterium	0	4	9	16	0	2	0	3	0	2	6	0	0	0	0	0	0	0	0	0	0	0	0	0	0	0	0	0	0	0	0	0	0	0	0	0	0	0	0	0	0	0	0	0
Bacteria;Nitrospirota;4-29-1;uncultured bacterium;__	Bacteria	Nitrospirota	4-29-1	uncultured bacterium	__	0	13	25	2	0	0	0	0	0	0	2	0	0	0	0	0	0	0	0	0	0	0	0	0	0	0	0	0	0	0	0	0	0	0	0	0	0	0	0	0	0	0	0	0
Bacteria;Acidobacteriota;__;__;__	Bacteria	Acidobacteriota	__	__	__	0	8	0	13	6	0	0	14	0	0	0	0	0	0	0	0	0	0	0	0	0	0	0	0	0	0	0	0	0	0	0	0	0	0	0	0	0	0	0	0	0	0	0	0
Bacteria;Actinobacteriota;Thermoleophilia;Solirubrobacterales;67-14	Bacteria	Actinobacteriota	Thermoleophilia	Solirubrobacterales	67-14	8	9	15	0	0	0	0	0	0	0	0	0	0	9	0	0	0	0	0	0	0	0	0	0	0	0	0	0	0	0	0	0	0	0	0	0	0	0	0	0	0	0	0	0
Bacteria;Proteobacteria;Alphaproteobacteria;Rhodospirillales;Rhodospirillaceae	Bacteria	Proteobacteria	Alphaproteobacteria	Rhodospirillales	Rhodospirillaceae	0	6	0	0	0	0	0	0	3	0	0	0	0	5	0	0	0	0	0	27	0	0	0	0	0	0	0	0	0	0	0	0	0	0	0	0	0	0	0	0	0	0	0	0
Bacteria;Proteobacteria;Gammaproteobacteria;CCD24;uncultured bacterium	Bacteria	Proteobacteria	Gammaproteobacteria	CCD24	uncultured bacterium	26	9	0	0	0	0	2	4	0	0	0	0	0	0	0	0	0	0	0	0	0	0	0	0	0	0	0	0	0	0	0	0	0	0	0	0	0	0	0	0	0	0	0	0
Bacteria;Verrucomicrobiota;Verrucomicrobiae;Verrucomicrobiales;Akkermansiaceae	Bacteria	Verrucomicrobiota	Verrucomicrobiae	Verrucomicrobiales	Akkermansiaceae	0	0	9	0	0	12	0	0	15	0	0	0	0	0	5	0	0	0	0	0	0	0	0	0	0	0	0	0	0	0	0	0	0	0	0	0	0	0	0	0	0	0	0	0
Bacteria;Actinobacteriota;Actinobacteria;Frankiales;uncultured bacterium	Bacteria	Actinobacteriota	Actinobacteria	Frankiales	uncultured bacterium	0	0	40	0	0	0	0	0	0	0	0	0	0	0	0	0	0	0	0	0	0	0	0	0	0	0	0	0	0	0	0	0	0	0	0	0	0	0	0	0	0	0	0	0
Bacteria;Bacteroidota;Bacteroidia;Bacteroidales;Rikenellaceae	Bacteria	Bacteroidota	Bacteroidia	Bacteroidales	Rikenellaceae	0	0	29	0	0	5	0	0	4	0	0	2	0	0	0	0	0	0	0	0	0	0	0	0	0	0	0	0	0	0	0	0	0	0	0	0	0	0	0	0	0	0	0	0
Bacteria;Patescibacteria;Parcubacteria;Candidatus Adlerbacteria;uncultured bacterium	Bacteria	Patescibacteria	Parcubacteria	Candidatus Adlerbacteria	uncultured bacterium	13	11	0	8	0	0	0	0	0	0	0	0	0	8	0	0	0	0	0	0	0	0	0	0	0	0	0	0	0	0	0	0	0	0	0	0	0	0	0	0	0	0	0	0
Bacteria;Proteobacteria;Gammaproteobacteria;Enterobacterales;__	Bacteria	Proteobacteria	Gammaproteobacteria	Enterobacterales	__	0	0	0	0	0	0	7	0	0	33	0	0	0	0	0	0	0	0	0	0	0	0	0	0	0	0	0	0	0	0	0	0	0	0	0	0	0	0	0	0	0	0	0	0
Bacteria;Patescibacteria;Parcubacteria;Candidatus Liptonbacteria;__	Bacteria	Patescibacteria	Parcubacteria	Candidatus Liptonbacteria	__	0	11	0	15	2	7	0	0	0	0	0	0	0	4	0	0	0	0	0	0	0	0	0	0	0	0	0	0	0	0	0	0	0	0	0	0	0	0	0	0	0	0	0	0
Bacteria;Firmicutes;Bacilli;Lactobacillales;Vagococcaceae	Bacteria	Firmicutes	Bacilli	Lactobacillales	Vagococcaceae	0	0	0	0	0	0	0	0	0	0	0	0	0	0	0	0	0	0	0	0	0	0	0	0	0	0	0	0	0	0	0	0	10	0	0	0	0	0	0	0	0	0	0	0
Bacteria;Proteobacteria;Alphaproteobacteria;Rickettsiales;Candidatus Midichloria	Bacteria	Proteobacteria	Alphaproteobacteria	Rickettsiales	Candidatus Midichloria	0	0	0	0	0	0	0	0	0	0	0	0	0	0	0	0	0	0	0	0	0	0	38	0	0	0	0	0	0	0	0	0	0	0	0	0	0	0	0	0	0	0	0	0
Bacteria;GAL15;uncultured bacterium;__;__	Bacteria	GAL15	uncultured bacterium	__	__	0	7	4	8	0	0	2	7	0	2	0	0	0	7	0	0	0	0	0	0	0	0	0	0	0	0	0	0	0	0	0	0	0	0	0	0	0	0	0	0	0	0	0	0
Bacteria;Acidobacteriota;Vicinamibacteria;Subgroup 17;__	Bacteria	Acidobacteriota	Vicinamibacteria	Subgroup 17	__	25	0	3	5	0	0	0	0	0	0	0	0	0	3	0	0	0	0	0	0	0	0	0	0	0	0	0	0	0	0	0	0	0	0	0	0	0	0	0	0	0	0	0	0
Bacteria;Acidobacteriota;Vicinamibacteria;__;__	Bacteria	Acidobacteriota	Vicinamibacteria	__	__	0	16	11	6	0	0	0	3	0	0	0	0	0	0	0	0	0	0	0	0	0	0	0	0	0	0	0	0	0	0	0	0	0	0	0	0	0	0	0	0	0	0	0	0
Bacteria;Chloroflexi;Dehalococcoidia;S085;__	Bacteria	Chloroflexi	Dehalococcoidia	S085	__	0	0	18	6	0	0	0	7	0	3	0	0	0	0	2	0	0	0	0	0	0	0	0	0	0	0	0	0	0	0	0	0	0	0	0	0	0	0	0	0	0	0	0	0
Bacteria;Proteobacteria;Alphaproteobacteria;Azospirillales;uncultured	Bacteria	Proteobacteria	Alphaproteobacteria	Azospirillales	uncultured	0	19	0	0	0	0	3	9	0	0	0	0	0	4	0	0	0	0	0	0	0	0	0	0	0	0	0	0	0	0	0	0	0	0	0	0	0	0	0	0	0	0	0	0
Bacteria;Bacteroidota;Rhodothermia;Rhodothermales;Rhodothermaceae	Bacteria	Bacteroidota	Rhodothermia	Rhodothermales	Rhodothermaceae	9	0	0	6	0	0	13	0	0	0	0	0	0	0	6	0	0	0	0	0	0	0	0	0	0	0	0	0	0	0	0	0	0	0	0	0	0	0	0	0	0	0	0	0
Bacteria;Campilobacterota;Campylobacteria;Campylobacterales;Sulfurimonadaceae	Bacteria	Campilobacterota	Campylobacteria	Campylobacterales	Sulfurimonadaceae	0	0	0	0	0	0	0	0	31	0	0	0	0	0	0	0	0	0	0	0	0	0	0	0	0	0	0	0	0	0	0	0	3	0	0	0	0	0	0	0	0	0	0	0
Bacteria;Planctomycetota;vadinHA49;uncultured organism;__	Bacteria	Planctomycetota	vadinHA49	uncultured organism	__	0	0	0	0	0	0	0	0	0	0	0	0	0	34	0	0	0	0	0	0	0	0	0	0	0	0	0	0	0	0	0	0	0	0	0	0	0	0	0	0	0	0	0	0
Bacteria;Verrucomicrobiota;Chlamydiae;LD1-PA32;__	Bacteria	Verrucomicrobiota	Chlamydiae	LD1-PA32	__	3	9	11	8	3	0	0	0	0	0	0	0	0	0	0	0	0	0	0	0	0	0	0	0	0	0	0	0	0	0	0	0	0	0	0	0	0	0	0	0	0	0	0	0
Bacteria;Bdellovibrionota;Oligoflexia;__;__	Bacteria	Bdellovibrionota	Oligoflexia	__	__	0	10	16	4	0	3	0	0	0	0	0	0	0	0	0	0	0	0	0	0	0	0	0	0	0	0	0	0	0	0	0	0	0	0	0	0	0	0	0	0	0	0	0	0
Bacteria;Elusimicrobiota;Lineage IIc;__;__	Bacteria	Elusimicrobiota	Lineage IIc	__	__	0	11	0	8	0	0	0	8	0	0	0	0	0	6	0	0	0	0	0	0	0	0	0	0	0	0	0	0	0	0	0	0	0	0	0	0	0	0	0	0	0	0	0	0
Bacteria;Patescibacteria;Parcubacteria;Candidatus Campbellbacteria;__	Bacteria	Patescibacteria	Parcubacteria	Candidatus Campbellbacteria	__	0	0	0	0	0	4	0	0	0	0	0	0	0	0	2	0	0	0	0	0	0	0	0	0	4	0	23	0	0	0	0	0	0	0	0	0	0	0	0	0	0	0	0	0
Bacteria;Bacteroidota;Bacteroidia;Bacteroidales;SB-5	Bacteria	Bacteroidota	Bacteroidia	Bacteroidales	SB-5	0	4	2	0	7	8	8	0	0	0	0	0	0	3	0	0	0	0	0	0	0	0	0	0	0	0	0	0	0	0	0	0	0	0	0	0	0	0	0	0	0	0	0	0
Bacteria;Proteobacteria;Gammaproteobacteria;Ga0077536;__	Bacteria	Proteobacteria	Gammaproteobacteria	Ga0077536	__	0	6	12	0	0	0	0	0	0	0	0	0	0	0	0	0	0	0	0	13	0	0	0	0	0	0	0	0	0	0	0	0	0	0	0	0	0	0	0	0	0	0	0	0
Bacteria;Cyanobacteria;Cyanobacteriia;Phormidesmiales;Phormidesmiaceae	Bacteria	Cyanobacteria	Cyanobacteriia	Phormidesmiales	Phormidesmiaceae	0	0	0	0	0	7	0	3	0	0	0	0	0	0	0	0	0	0	12	0	0	0	0	3	0	0	0	0	0	0	0	0	0	0	0	0	0	0	5	0	0	0	0	0
Bacteria;Dependentiae;Babeliae;Babeliales;__	Bacteria	Dependentiae	Babeliae	Babeliales	__	10	5	0	5	3	0	0	0	0	0	0	0	0	5	2	0	0	0	0	0	0	0	0	0	0	0	0	0	0	0	0	0	0	0	0	0	0	0	0	0	0	0	0	0
Bacteria;Hydrogenedentes;Hydrogenedentia;Hydrogenedentiales;Hydrogenedensaceae	Bacteria	Hydrogenedentes	Hydrogenedentia	Hydrogenedentiales	Hydrogenedensaceae	15	3	12	0	0	0	0	0	0	0	0	0	0	0	0	0	0	0	0	0	0	0	0	0	0	0	0	0	0	0	0	0	0	0	0	0	0	0	0	0	0	0	0	0
Bacteria;Methylomirabilota;Methylomirabilia;Rokubacteriales;__	Bacteria	Methylomirabilota	Methylomirabilia	Rokubacteriales	__	0	16	0	0	0	0	0	0	7	7	0	0	0	0	0	0	0	0	0	0	0	0	0	0	0	0	0	0	0	0	0	0	0	0	0	0	0	0	0	0	0	0	0	0
Bacteria;NKB15;uncultured organism;__;__	Bacteria	NKB15	uncultured organism	__	__	0	7	0	0	0	0	0	9	0	0	3	0	0	7	4	0	0	0	0	0	0	0	0	0	0	0	0	0	0	0	0	0	0	0	0	0	0	0	0	0	0	0	0	0
Bacteria;Proteobacteria;Gammaproteobacteria;Enterobacterales;Hafniaceae	Bacteria	Proteobacteria	Gammaproteobacteria	Enterobacterales	Hafniaceae	0	0	0	17	0	0	0	0	0	7	0	0	0	0	0	0	0	0	0	0	0	0	0	0	0	0	0	0	0	0	0	0	0	0	0	6	0	0	0	0	0	0	0	0
Bacteria;Firmicutes;Negativicutes;Veillonellales-Selenomonadales;uncultured	Bacteria	Firmicutes	Negativicutes	Veillonellales-Selenomonadales	uncultured	0	0	0	0	0	0	0	0	0	0	0	0	0	0	0	0	0	0	0	0	0	0	0	0	0	0	0	0	0	0	10	0	7	0	7	5	0	0	0	0	0	0	0	0
Bacteria;Acidobacteriota;Subgroup 18;uncultured bacterium;__	Bacteria	Acidobacteriota	Subgroup 18	uncultured bacterium	__	0	11	8	0	0	0	0	0	0	0	6	0	0	3	0	0	0	0	0	0	0	0	0	0	0	0	0	0	0	0	0	0	0	0	0	0	0	0	0	0	0	0	0	0
Bacteria;Actinobacteriota;Thermoleophilia;Solirubrobacterales;__	Bacteria	Actinobacteriota	Thermoleophilia	Solirubrobacterales	__	0	8	0	0	0	0	0	0	0	0	0	0	0	0	0	0	0	0	0	0	0	0	0	0	0	0	0	0	0	0	0	0	0	0	0	0	0	20	0	0	0	0	0	0
Bacteria;Chloroflexi;Ktedonobacteria;C0119;uncultured bacterium	Bacteria	Chloroflexi	Ktedonobacteria	C0119	uncultured bacterium	0	3	0	0	0	0	0	25	0	0	0	0	0	0	0	0	0	0	0	0	0	0	0	0	0	0	0	0	0	0	0	0	0	0	0	0	0	0	0	0	0	0	0	0
Bacteria;Elusimicrobiota;Elusimicrobia;MVP-88;__	Bacteria	Elusimicrobiota	Elusimicrobia	MVP-88	__	9	12	0	0	0	0	0	0	0	0	0	0	0	7	0	0	0	0	0	0	0	0	0	0	0	0	0	0	0	0	0	0	0	0	0	0	0	0	0	0	0	0	0	0
Bacteria;Patescibacteria;Parcubacteria;Paceibacterales;Paceibacteraceae	Bacteria	Patescibacteria	Parcubacteria	Paceibacterales	Paceibacteraceae	0	5	4	11	0	0	0	3	0	0	0	0	0	5	0	0	0	0	0	0	0	0	0	0	0	0	0	0	0	0	0	0	0	0	0	0	0	0	0	0	0	0	0	0
Bacteria;Proteobacteria;Alphaproteobacteria;NRL2;__	Bacteria	Proteobacteria	Alphaproteobacteria	NRL2	__	0	0	6	6	0	9	0	0	0	0	0	7	0	0	0	0	0	0	0	0	0	0	0	0	0	0	0	0	0	0	0	0	0	0	0	0	0	0	0	0	0	0	0	0
Bacteria;Actinobacteriota;Acidimicrobiia;Microtrichales;__	Bacteria	Actinobacteriota	Acidimicrobiia	Microtrichales	__	0	0	4	0	5	0	0	8	0	0	0	0	0	10	0	0	0	0	0	0	0	0	0	0	0	0	0	0	0	0	0	0	0	0	0	0	0	0	0	0	0	0	0	0
Bacteria;Chloroflexi;Chloroflexia;Chloroflexales;Roseiflexaceae	Bacteria	Chloroflexi	Chloroflexia	Chloroflexales	Roseiflexaceae	11	4	0	4	0	3	0	0	0	0	0	0	0	5	0	0	0	0	0	0	0	0	0	0	0	0	0	0	0	0	0	0	0	0	0	0	0	0	0	0	0	0	0	0
Bacteria;Chloroflexi;P2-11E;uncultured bacterium;__	Bacteria	Chloroflexi	P2-11E	uncultured bacterium	__	0	0	11	0	0	4	0	0	0	2	0	0	0	10	0	0	0	0	0	0	0	0	0	0	0	0	0	0	0	0	0	0	0	0	0	0	0	0	0	0	0	0	0	0
Bacteria;Firmicutes;Clostridia;Peptostreptococcales-Tissierellales;__	Bacteria	Firmicutes	Clostridia	Peptostreptococcales-Tissierellales	__	0	8	0	0	0	0	0	6	0	0	0	0	0	0	0	0	0	0	0	0	0	2	0	0	0	0	0	0	0	0	0	0	11	0	0	0	0	0	0	0	0	0	0	0
Bacteria;Acidobacteriota;Vicinamibacteria;Subgroup 17;uncultured bacterium	Bacteria	Acidobacteriota	Vicinamibacteria	Subgroup 17	uncultured bacterium	23	0	0	0	0	0	0	0	0	0	3	0	0	0	0	0	0	0	0	0	0	0	0	0	0	0	0	0	0	0	0	0	0	0	0	0	0	0	0	0	0	0	0	0
Bacteria;Actinobacteriota;Actinobacteria;Micrococcales;Dermacoccaceae	Bacteria	Actinobacteriota	Actinobacteria	Micrococcales	Dermacoccaceae	0	3	0	0	0	0	0	0	0	0	0	0	0	0	0	0	0	0	0	0	0	0	0	0	0	0	0	0	0	6	12	0	5	0	0	0	0	0	0	0	0	0	0	0
Bacteria;Cyanobacteria;Sericytochromatia;__;__	Bacteria	Cyanobacteria	Sericytochromatia	__	__	0	11	0	8	0	0	0	0	0	0	0	0	0	4	3	0	0	0	0	0	0	0	0	0	0	0	0	0	0	0	0	0	0	0	0	0	0	0	0	0	0	0	0	0
Bacteria;DTB120;uncultured bacterium;__;__	Bacteria	DTB120	uncultured bacterium	__	__	0	6	12	4	0	0	0	0	4	0	0	0	0	0	0	0	0	0	0	0	0	0	0	0	0	0	0	0	0	0	0	0	0	0	0	0	0	0	0	0	0	0	0	0
Bacteria;Actinobacteriota;Actinobacteria;Frankiales;__	Bacteria	Actinobacteriota	Actinobacteria	Frankiales	__	20	0	5	0	0	0	0	0	0	0	0	0	0	0	0	0	0	0	0	0	0	0	0	0	0	0	0	0	0	0	0	0	0	0	0	0	0	0	0	0	0	0	0	0
Bacteria;FCPU426;__;__;__	Bacteria	FCPU426	__	__	__	0	0	16	5	0	2	0	0	0	0	0	0	0	0	2	0	0	0	0	0	0	0	0	0	0	0	0	0	0	0	0	0	0	0	0	0	0	0	0	0	0	0	0	0
Bacteria;Patescibacteria;Gracilibacteria;Candidatus Abawacabacteria;__	Bacteria	Patescibacteria	Gracilibacteria	Candidatus Abawacabacteria	__	0	0	0	0	0	0	0	0	13	0	0	12	0	0	0	0	0	0	0	0	0	0	0	0	0	0	0	0	0	0	0	0	0	0	0	0	0	0	0	0	0	0	0	0
Bacteria;Acidobacteriota;Acidobacteriae;Subgroup 15;uncultured bacterium	Bacteria	Acidobacteriota	Acidobacteriae	Subgroup 15	uncultured bacterium	0	0	9	5	0	0	0	10	0	0	0	0	0	0	0	0	0	0	0	0	0	0	0	0	0	0	0	0	0	0	0	0	0	0	0	0	0	0	0	0	0	0	0	0
Bacteria;Bacteroidota;Bacteroidia;Sphingobacteriales;Lentimicrobiaceae	Bacteria	Bacteroidota	Bacteroidia	Sphingobacteriales	Lentimicrobiaceae	0	0	15	0	0	0	0	0	0	0	0	7	0	0	0	0	0	0	0	0	0	0	0	0	0	0	0	0	0	0	0	0	0	0	0	0	0	0	0	0	0	0	0	0
Bacteria;Chloroflexi;Anaerolineae;RBG-13-54-9;uncultured bacterium	Bacteria	Chloroflexi	Anaerolineae	RBG-13-54-9	uncultured bacterium	10	0	14	0	0	0	0	0	0	0	0	0	0	0	0	0	0	0	0	0	0	0	0	0	0	0	0	0	0	0	0	0	0	0	0	0	0	0	0	0	0	0	0	0
Bacteria;Patescibacteria;Microgenomatia;Candidatus Pacebacteria;uncultured bacterium	Bacteria	Patescibacteria	Microgenomatia	Candidatus Pacebacteria	uncultured bacterium	0	0	0	16	0	0	0	0	0	0	0	0	0	0	8	0	0	0	0	0	0	0	0	0	0	0	0	0	0	0	0	0	0	0	0	0	0	0	0	0	0	0	0	0
Bacteria;Proteobacteria;Gammaproteobacteria;CHAB-XI-27;__	Bacteria	Proteobacteria	Gammaproteobacteria	CHAB-XI-27	__	0	2	10	8	0	0	4	0	0	0	0	0	0	0	0	0	0	0	0	0	0	0	0	0	0	0	0	0	0	0	0	0	0	0	0	0	0	0	0	0	0	0	0	0
Bacteria;Bacteroidota;Bacteroidia;Sphingobacteriales;ST-12K33	Bacteria	Bacteroidota	Bacteroidia	Sphingobacteriales	ST-12K33	0	0	0	0	0	4	0	0	3	0	0	0	0	0	0	0	0	0	0	0	0	0	0	0	0	0	0	0	0	0	0	0	0	0	0	0	0	0	0	0	7	0	0	0
Bacteria;Chloroflexi;Anaerolineae;Anaerolineales;Anaerolineaceae	Bacteria	Chloroflexi	Anaerolineae	Anaerolineales	Anaerolineaceae	0	4	5	5	0	0	0	4	0	0	0	0	0	5	0	0	0	0	0	0	0	0	0	0	0	0	0	0	0	0	0	0	0	0	0	0	0	0	0	0	0	0	0	0
Bacteria;Deinococcota;Deinococci;Thermales;Thermaceae	Bacteria	Deinococcota	Deinococci	Thermales	Thermaceae	0	0	0	0	0	0	0	0	0	0	0	0	0	0	0	0	0	0	0	0	0	0	0	0	0	0	0	0	0	0	0	0	0	0	5	0	0	0	18	0	0	0	0	0
Bacteria;Patescibacteria;Parcubacteria;Candidatus Portnoybacteria;uncultured bacterium	Bacteria	Patescibacteria	Parcubacteria	Candidatus Portnoybacteria	uncultured bacterium	0	7	0	7	3	0	0	0	0	0	0	0	0	6	0	0	0	0	0	0	0	0	0	0	0	0	0	0	0	0	0	0	0	0	0	0	0	0	0	0	0	0	0	0
Bacteria;Planctomycetota;Planctomycetes;uncultured;uncultured bacterium	Bacteria	Planctomycetota	Planctomycetes	uncultured	uncultured bacterium	0	6	0	0	0	0	0	0	0	0	0	0	0	0	2	0	0	0	0	0	0	0	0	0	0	0	0	0	15	0	0	0	0	0	0	0	0	0	0	0	0	0	0	0
Bacteria;Cyanobacteria;Cyanobacteriia;Cyanobacteriales;Coleofasciculaceae	Bacteria	Cyanobacteria	Cyanobacteriia	Cyanobacteriales	Coleofasciculaceae	0	0	0	0	0	0	0	0	0	0	0	4	0	18	0	0	0	0	0	0	0	0	0	0	0	0	0	0	0	0	0	0	0	0	0	0	0	0	0	0	0	0	0	0
Bacteria;Myxococcota;Myxococcia;Myxococcales;Anaeromyxobacteraceae	Bacteria	Myxococcota	Myxococcia	Myxococcales	Anaeromyxobacteraceae	5	0	9	5	0	0	0	0	3	0	0	0	0	0	0	0	0	0	0	0	0	0	0	0	0	0	0	0	0	0	0	0	0	0	0	0	0	0	0	0	0	0	0	0
Bacteria;Patescibacteria;Dojkabacteria;__;__	Bacteria	Patescibacteria	Dojkabacteria	__	__	0	0	0	0	0	0	18	0	0	4	0	0	0	0	0	0	0	0	0	0	0	0	0	0	0	0	0	0	0	0	0	0	0	0	0	0	0	0	0	0	0	0	0	0
Bacteria;Margulisbacteria;uncultured marine cyanobacterium;__;__	Bacteria	Margulisbacteria	uncultured marine cyanobacterium	__	__	0	0	8	0	10	0	0	0	0	0	0	0	0	3	0	0	0	0	0	0	0	0	0	0	0	0	0	0	0	0	0	0	0	0	0	0	0	0	0	0	0	0	0	0
Bacteria;Myxococcota;Polyangia;Polyangiales;Eel-36e1D6	Bacteria	Myxococcota	Polyangia	Polyangiales	Eel-36e1D6	8	0	0	8	0	0	0	0	0	0	5	0	0	0	0	0	0	0	0	0	0	0	0	0	0	0	0	0	0	0	0	0	0	0	0	0	0	0	0	0	0	0	0	0
Bacteria;NB1-j;__;__;__	Bacteria	NB1-j	__	__	__	0	3	2	2	0	0	0	0	0	0	0	0	0	0	0	0	0	0	0	0	0	0	0	0	0	0	0	0	0	0	0	0	0	0	0	0	0	0	0	0	0	0	0	0
Bacteria;Patescibacteria;Microgenomatia;Candidatus Woykebacteria;Candidatus Woykebacteria bacterium RIFCSPLOWO2_01_FULL_43_14	Bacteria	Patescibacteria	Microgenomatia	Candidatus Woykebacteria	Candidatus Woykebacteria bacterium RIFCSPLOWO2_01_FULL_43_14	0	0	15	3	0	0	0	0	0	0	0	0	0	3	0	0	0	0	0	0	0	0	0	0	0	0	0	0	0	0	0	0	0	0	0	0	0	0	0	0	0	0	0	0
Bacteria;Proteobacteria;Gammaproteobacteria;CCM19a;uncultured bacterium	Bacteria	Proteobacteria	Gammaproteobacteria	CCM19a	uncultured bacterium	0	0	0	0	0	0	0	0	0	0	0	0	0	0	0	0	0	0	0	3	0	0	0	0	0	0	0	0	0	0	0	0	0	0	0	0	0	0	0	0	0	0	0	0
Bacteria;Proteobacteria;Gammaproteobacteria;Ga0077536;uncultured bacterium	Bacteria	Proteobacteria	Gammaproteobacteria	Ga0077536	uncultured bacterium	0	0	9	0	0	2	0	0	0	0	0	0	0	0	0	0	0	0	0	2	0	0	0	0	0	8	0	0	0	0	0	0	0	0	0	0	0	0	0	0	0	0	0	0
Bacteria;Proteobacteria;__;__;__	Bacteria	Proteobacteria	__	__	__	0	0	0	0	0	4	0	0	0	0	0	0	0	2	0	0	0	0	0	0	0	0	0	0	0	6	3	2	4	0	0	0	0	0	0	0	0	0	0	0	0	0	0	0
Bacteria;Acidobacteriota;Holophagae;Acanthopleuribacterales;Acanthopleuribacteraceae	Bacteria	Acidobacteriota	Holophagae	Acanthopleuribacterales	Acanthopleuribacteraceae	20	0	0	0	0	0	0	0	0	0	0	0	0	0	0	0	0	0	0	0	0	0	0	0	0	0	0	0	0	0	0	0	0	0	0	0	0	0	0	0	0	0	0	0
Bacteria;Actinobacteriota;Coriobacteriia;Coriobacteriales;Atopobiaceae	Bacteria	Actinobacteriota	Coriobacteriia	Coriobacteriales	Atopobiaceae	0	0	0	0	0	0	0	0	0	0	0	0	0	0	0	0	0	0	0	0	0	0	0	0	0	0	0	0	0	0	7	0	5	0	0	4	0	0	0	0	0	0	0	0
Bacteria;Latescibacterota;__;__;__	Bacteria	Latescibacterota	__	__	__	0	0	12	4	0	0	0	4	0	0	0	0	0	0	0	0	0	0	0	0	0	0	0	0	0	0	0	0	0	0	0	0	0	0	0	0	0	0	0	0	0	0	0	0
Bacteria;Patescibacteria;ABY1;Candidatus Kerfeldbacteria;uncultured bacterium	Bacteria	Patescibacteria	ABY1	Candidatus Kerfeldbacteria	uncultured bacterium	18	0	0	0	2	0	0	0	0	0	0	0	0	0	0	0	0	0	0	0	0	0	0	0	0	0	0	0	0	0	0	0	0	0	0	0	0	0	0	0	0	0	0	0
Bacteria;Proteobacteria;Gammaproteobacteria;Pasteurellales;Pasteurellaceae	Bacteria	Proteobacteria	Gammaproteobacteria	Pasteurellales	Pasteurellaceae	0	0	8	0	0	0	0	0	0	0	0	0	0	0	0	0	0	0	0	0	0	0	0	0	0	0	0	0	0	0	0	0	0	0	0	0	0	0	0	4	0	0	0	0
Bacteria;Acidobacteriota;Blastocatellia;DS-100;__	Bacteria	Acidobacteriota	Blastocatellia	DS-100	__	0	4	15	0	0	0	0	0	0	0	0	0	0	0	0	0	0	0	0	0	0	0	0	0	0	0	0	0	0	0	0	0	0	0	0	0	0	0	0	0	0	0	0	0
Bacteria;Armatimonadota;Chthonomonadetes;Chthonomonadales;uncultured bacterium	Bacteria	Armatimonadota	Chthonomonadetes	Chthonomonadales	uncultured bacterium	0	0	12	0	0	0	0	0	0	0	2	0	0	5	0	0	0	0	0	0	0	0	0	0	0	0	0	0	0	0	0	0	0	0	0	0	0	0	0	0	0	0	0	0
Bacteria;Desulfobacterota;Syntrophia;Syntrophales;Syntrophaceae	Bacteria	Desulfobacterota	Syntrophia	Syntrophales	Syntrophaceae	0	6	0	7	0	0	0	6	0	0	0	0	0	0	0	0	0	0	0	0	0	0	0	0	0	0	0	0	0	0	0	0	0	0	0	0	0	0	0	0	0	0	0	0
Bacteria;Firmicutes;Clostridia;Peptostreptococcales-Tissierellales;W5053	Bacteria	Firmicutes	Clostridia	Peptostreptococcales-Tissierellales	W5053	0	0	0	0	0	0	0	17	0	0	0	0	0	0	0	0	0	0	0	0	0	0	0	0	0	0	0	0	0	0	2	0	0	0	0	0	0	0	0	0	0	0	0	0
Bacteria;MBNT15;uncultured bacterium;__;__	Bacteria	MBNT15	uncultured bacterium	__	__	6	13	0	0	0	0	0	0	0	0	0	0	0	0	0	0	0	0	0	0	0	0	0	0	0	0	0	0	0	0	0	0	0	0	0	0	0	0	0	0	0	0	0	0
Bacteria;Proteobacteria;Alphaproteobacteria;Kiloniellales;Fodinicurvataceae	Bacteria	Proteobacteria	Alphaproteobacteria	Kiloniellales	Fodinicurvataceae	0	0	0	0	0	11	0	0	0	0	0	0	0	0	0	0	0	0	0	8	0	0	0	0	0	0	0	0	0	0	0	0	0	0	0	0	0	0	0	0	0	0	0	0
Bacteria;Proteobacteria;Alphaproteobacteria;Rickettsiales;Candidatus Hepatincola	Bacteria	Proteobacteria	Alphaproteobacteria	Rickettsiales	Candidatus Hepatincola	0	0	0	19	0	0	0	0	0	0	0	0	0	0	0	0	0	0	0	0	0	0	0	0	0	0	0	0	0	0	0	0	0	0	0	0	0	0	0	0	0	0	0	0
Bacteria;Acidobacteriota;Blastocatellia;Pyrinomonadales;Pyrinomonadaceae	Bacteria	Acidobacteriota	Blastocatellia	Pyrinomonadales	Pyrinomonadaceae	0	8	0	2	0	0	0	0	0	0	2	0	0	6	0	0	0	0	0	0	0	0	0	0	0	0	0	0	0	0	0	0	0	0	0	0	0	0	0	0	0	0	0	0
Bacteria;Actinobacteriota;Acidimicrobiia;IMCC26256;uncultured bacterium	Bacteria	Actinobacteriota	Acidimicrobiia	IMCC26256	uncultured bacterium	0	0	16	0	0	0	0	0	0	0	0	0	0	2	0	0	0	0	0	0	0	0	0	0	0	0	0	0	0	0	0	0	0	0	0	0	0	0	0	0	0	0	0	0
Bacteria;Actinobacteriota;Actinobacteria;Micrococcales;Sanguibacteraceae	Bacteria	Actinobacteriota	Actinobacteria	Micrococcales	Sanguibacteraceae	0	0	0	0	0	4	0	0	0	0	0	0	0	0	0	0	0	0	0	0	0	0	0	0	0	0	0	0	0	0	0	0	4	0	0	0	0	0	0	10	0	0	0	0
Bacteria;Actinobacteriota;MB-A2-108;uncultured bacterium;__	Bacteria	Actinobacteriota	MB-A2-108	uncultured bacterium	__	0	10	0	4	4	0	0	0	0	0	0	0	0	0	0	0	0	0	0	0	0	0	0	0	0	0	0	0	0	0	0	0	0	0	0	0	0	0	0	0	0	0	0	0
Bacteria;Bacteroidota;Kapabacteria;Kapabacteriales;__	Bacteria	Bacteroidota	Kapabacteria	Kapabacteriales	__	0	0	10	0	0	0	0	0	3	0	0	2	0	0	0	0	0	0	0	0	0	0	0	0	0	0	0	0	0	0	0	0	0	0	0	0	0	0	0	0	0	0	0	0
Bacteria;Chloroflexi;__;__;__	Bacteria	Chloroflexi	__	__	__	4	4	0	3	0	0	0	0	0	0	0	0	0	5	2	0	0	0	0	0	0	0	0	0	0	0	0	0	0	0	0	0	0	0	0	0	0	0	0	0	0	0	0	0
Bacteria;Firmicutes;Clostridia;Peptostreptococcales-Tissierellales;Helcococcus	Bacteria	Firmicutes	Clostridia	Peptostreptococcales-Tissierellales	Helcococcus	0	0	0	0	0	0	0	9	0	0	0	0	0	0	0	0	0	0	0	0	0	0	0	0	0	0	0	0	0	0	4	2	0	0	3	0	0	0	0	0	0	0	0	0
Bacteria;Firmicutes;Clostridia;Peptostreptococcales-Tissierellales;Tepidimicrobium	Bacteria	Firmicutes	Clostridia	Peptostreptococcales-Tissierellales	Tepidimicrobium	0	0	0	0	0	0	0	0	0	0	0	0	0	0	0	0	0	0	0	0	0	0	0	0	0	0	0	0	0	0	2	2	5	0	6	3	0	0	0	0	0	0	0	0
Bacteria;Patescibacteria;Parcubacteria;Candidatus Giovannonibacteria;__	Bacteria	Patescibacteria	Parcubacteria	Candidatus Giovannonibacteria	__	0	0	11	0	0	0	0	7	0	0	0	0	0	0	0	0	0	0	0	0	0	0	0	0	0	0	0	0	0	0	0	0	0	0	0	0	0	0	0	0	0	0	0	0
Bacteria;Actinobacteriota;Actinobacteria;Micrococcales;Beutenbergiaceae	Bacteria	Actinobacteriota	Actinobacteria	Micrococcales	Beutenbergiaceae	0	0	0	0	0	0	0	0	0	0	0	0	0	0	0	0	0	0	0	0	0	0	0	0	0	0	0	0	0	0	0	0	0	0	0	0	0	11	0	0	0	0	6	0
Bacteria;Bacteroidota;Bacteroidia;Flavobacteriales;__	Bacteria	Bacteroidota	Bacteroidia	Flavobacteriales	__	0	0	3	14	0	0	0	0	0	0	0	0	0	0	0	0	0	0	0	0	0	0	0	0	0	0	0	0	0	0	0	0	0	0	0	0	0	0	0	0	0	0	0	0
Bacteria;Acidobacteriota;AT-s3-28;__;__	Bacteria	Acidobacteriota	AT-s3-28	__	__	16	0	0	0	0	0	0	0	0	0	0	0	0	0	0	0	0	0	0	0	0	0	0	0	0	0	0	0	0	0	0	0	0	0	0	0	0	0	0	0	0	0	0	0
Bacteria;Acidobacteriota;Subgroup 11;uncultured bacterium;__	Bacteria	Acidobacteriota	Subgroup 11	uncultured bacterium	__	0	2	14	0	0	0	0	0	0	0	0	0	0	0	0	0	0	0	0	0	0	0	0	0	0	0	0	0	0	0	0	0	0	0	0	0	0	0	0	0	0	0	0	0
Bacteria;Actinobacteriota;Thermoleophilia;Gaiellales;Gaiellaceae	Bacteria	Actinobacteriota	Thermoleophilia	Gaiellales	Gaiellaceae	0	10	0	6	0	0	0	0	0	0	0	0	0	0	0	0	0	0	0	0	0	0	0	0	0	0	0	0	0	0	0	0	0	0	0	0	0	0	0	0	0	0	0	0
Bacteria;Chloroflexi;Chloroflexia;Kallotenuales;AKIW781	Bacteria	Chloroflexi	Chloroflexia	Kallotenuales	AKIW781	0	0	0	0	0	0	0	0	3	0	0	0	0	4	9	0	0	0	0	0	0	0	0	0	0	0	0	0	0	0	0	0	0	0	0	0	0	0	0	0	0	0	0	0
Bacteria;Patescibacteria;Berkelbacteria;__;__	Bacteria	Patescibacteria	Berkelbacteria	__	__	0	0	0	0	0	0	0	3	3	0	0	0	0	8	2	0	0	0	0	0	0	0	0	0	0	0	0	0	0	0	0	0	0	0	0	0	0	0	0	0	0	0	0	0
Bacteria;Proteobacteria;Gammaproteobacteria;Burkholderiales;B1-7BS	Bacteria	Proteobacteria	Gammaproteobacteria	Burkholderiales	B1-7BS	0	9	0	0	0	0	0	7	0	0	0	0	0	0	0	0	0	0	0	0	0	0	0	0	0	0	0	0	0	0	0	0	0	0	0	0	0	0	0	0	0	0	0	0
Bacteria;Actinobacteriota;Actinobacteria;Actinomycetales;Actinomycetaceae	Bacteria	Actinobacteriota	Actinobacteria	Actinomycetales	Actinomycetaceae	0	0	0	0	0	0	0	15	0	0	0	0	0	0	0	0	0	0	0	0	0	0	0	0	0	0	0	0	0	0	0	0	0	0	0	0	0	0	0	0	0	0	0	0
Bacteria;Actinobacteriota;Actinobacteria;Frankiales;Sporichthyaceae	Bacteria	Actinobacteriota	Actinobacteria	Frankiales	Sporichthyaceae	0	0	12	0	0	0	0	0	0	3	0	0	0	0	0	0	0	0	0	0	0	0	0	0	0	0	0	0	0	0	0	0	0	0	0	0	0	0	0	0	0	0	0	0
Bacteria;Desulfobacterota;Desulfuromonadia;__;__	Bacteria	Desulfobacterota	Desulfuromonadia	__	__	0	0	13	0	0	0	0	0	2	0	0	0	0	0	0	0	0	0	0	0	0	0	0	0	0	0	0	0	0	0	0	0	0	0	0	0	0	0	0	0	0	0	0	0
Bacteria;Firmicutes;Clostridia;Hungateiclostridiaceae;Fastidiosipila	Bacteria	Firmicutes	Clostridia	Hungateiclostridiaceae	Fastidiosipila	0	0	0	0	0	0	0	13	0	0	0	0	0	0	0	0	0	0	0	0	0	0	0	0	0	0	0	0	0	0	2	0	0	0	0	0	0	0	0	0	0	0	0	0
Bacteria;Patescibacteria;Microgenomatia;Candidatus Levybacteria;uncultured bacterium	Bacteria	Patescibacteria	Microgenomatia	Candidatus Levybacteria	uncultured bacterium	0	0	0	10	2	3	0	0	0	0	0	0	0	0	0	0	0	0	0	0	0	0	0	0	0	0	0	0	0	0	0	0	0	0	0	0	0	0	0	0	0	0	0	0
Bacteria;Proteobacteria;Gammaproteobacteria;R7C24;uncultured bacterium	Bacteria	Proteobacteria	Gammaproteobacteria	R7C24	uncultured bacterium	7	4	0	0	4	0	0	0	0	0	0	0	0	0	0	0	0	0	0	0	0	0	0	0	0	0	0	0	0	0	0	0	0	0	0	0	0	0	0	0	0	0	0	0
Bacteria;Actinobacteriota;Actinobacteria;Frankiales;Nakamurellaceae	Bacteria	Actinobacteriota	Actinobacteria	Frankiales	Nakamurellaceae	0	0	10	0	0	0	0	0	4	0	0	0	0	0	0	0	0	0	0	0	0	0	0	0	0	0	0	0	0	0	0	0	0	0	0	0	0	0	0	0	0	0	0	0
Bacteria;Actinobacteriota;Thermoleophilia;uncultured;uncultured bacterium	Bacteria	Actinobacteriota	Thermoleophilia	uncultured	uncultured bacterium	0	5	0	4	0	0	0	0	0	0	0	0	0	5	0	0	0	0	0	0	0	0	0	0	0	0	0	0	0	0	0	0	0	0	0	0	0	0	0	0	0	0	0	0
Bacteria;Nitrospirota;Leptospirillia;Leptospirillales;__	Bacteria	Nitrospirota	Leptospirillia	Leptospirillales	__	0	0	9	0	0	0	0	5	0	0	0	0	0	0	0	0	0	0	0	0	0	0	0	0	0	0	0	0	0	0	0	0	0	0	0	0	0	0	0	0	0	0	0	0
Bacteria;Proteobacteria;Gammaproteobacteria;CHAB-XI-27;uncultured bacterium	Bacteria	Proteobacteria	Gammaproteobacteria	CHAB-XI-27	uncultured bacterium	0	0	0	6	0	5	0	0	0	0	0	0	0	3	0	0	0	0	0	0	0	0	0	0	0	0	0	0	0	0	0	0	0	0	0	0	0	0	0	0	0	0	0	0
Bacteria;Proteobacteria;Gammaproteobacteria;Ectothiorhodospirales;__	Bacteria	Proteobacteria	Gammaproteobacteria	Ectothiorhodospirales	__	0	9	0	0	0	0	0	0	0	0	0	0	0	0	0	5	0	0	0	0	0	0	0	0	0	0	0	0	0	0	0	0	0	0	0	0	0	0	0	0	0	0	0	0
Bacteria;Verrucomicrobiota;Chlamydiae;__;__	Bacteria	Verrucomicrobiota	Chlamydiae	__	__	0	0	0	10	0	0	0	0	0	0	0	0	0	4	0	0	0	0	0	0	0	0	0	0	0	0	0	0	0	0	0	0	0	0	0	0	0	0	0	0	0	0	0	0
Bacteria;Verrucomicrobiota;Verrucomicrobiae;Chthoniobacterales;01D2Z36	Bacteria	Verrucomicrobiota	Verrucomicrobiae	Chthoniobacterales	01D2Z36	0	0	0	0	0	0	0	0	0	0	0	0	0	0	0	0	0	0	0	0	0	0	0	0	0	0	0	0	0	0	0	0	0	0	0	0	0	0	7	0	5	0	0	0
Bacteria;Acidobacteriota;Acidobacteriae;PAUC26f;uncultured bacterium	Bacteria	Acidobacteriota	Acidobacteriae	PAUC26f	uncultured bacterium	0	0	13	0	0	0	0	0	0	0	0	0	0	0	0	0	0	0	0	0	0	0	0	0	0	0	0	0	0	0	0	0	0	0	0	0	0	0	0	0	0	0	0	0
Bacteria;Bacteroidota;Bacteroidia;Cytophagales;Raineyaceae	Bacteria	Bacteroidota	Bacteroidia	Cytophagales	Raineyaceae	0	0	0	0	0	0	0	0	0	0	0	0	0	9	0	0	0	0	4	0	0	0	0	0	0	0	0	0	0	0	0	0	0	0	0	0	0	0	0	0	0	0	0	0
Bacteria;Firmicutes;Bacilli;Thermoactinomycetales;Thermoactinomycetaceae	Bacteria	Firmicutes	Bacilli	Thermoactinomycetales	Thermoactinomycetaceae	0	0	0	0	0	0	0	0	0	0	0	0	0	0	0	0	0	0	0	0	0	0	0	0	0	0	0	0	0	0	3	0	0	4	0	2	0	0	0	0	0	0	0	4
Bacteria;Methylomirabilota;Methylomirabilia;Rokubacteriales;WX65	Bacteria	Methylomirabilota	Methylomirabilia	Rokubacteriales	WX65	0	6	0	5	0	0	0	2	0	0	0	0	0	0	0	0	0	0	0	0	0	0	0	0	0	0	0	0	0	0	0	0	0	0	0	0	0	0	0	0	0	0	0	0
Bacteria;Myxococcota;Polyangia;mle1-27;uncultured bacterium	Bacteria	Myxococcota	Polyangia	mle1-27	uncultured bacterium	0	0	0	0	0	0	0	0	0	0	0	0	0	0	0	0	11	0	0	0	0	0	0	0	0	0	0	0	2	0	0	0	0	0	0	0	0	0	0	0	0	0	0	0
Bacteria;Actinobacteriota;Actinobacteria;Micrococcales;Micrococcales Incertae Sedis	Bacteria	Actinobacteriota	Actinobacteria	Micrococcales	Micrococcales Incertae Sedis	0	0	0	0	0	0	0	0	0	0	0	0	0	0	0	0	0	0	0	0	0	0	0	0	0	0	0	0	0	0	0	0	0	0	0	0	0	0	12	0	0	0	0	0
Bacteria;Actinobacteriota;Actinobacteria;Streptomycetales;Streptomycetaceae	Bacteria	Actinobacteriota	Actinobacteria	Streptomycetales	Streptomycetaceae	0	0	7	0	0	0	0	0	0	0	0	0	0	0	0	0	0	0	0	0	0	0	0	0	0	0	0	0	0	0	0	0	0	0	0	0	0	5	0	0	0	0	0	0
Bacteria;Bacteroidota;Bacteroidia;Bacteroidales;Porphyromonadaceae	Bacteria	Bacteroidota	Bacteroidia	Bacteroidales	Porphyromonadaceae	0	0	0	0	0	0	0	0	0	0	0	0	0	0	0	0	0	0	0	0	0	0	0	0	0	0	0	0	0	0	0	0	0	0	0	0	0	7	0	3	0	0	0	0
Bacteria;Desulfobacterota;Desulfuromonadia;Bradymonadales;uncultured bacterium	Bacteria	Desulfobacterota	Desulfuromonadia	Bradymonadales	uncultured bacterium	0	0	0	5	0	0	0	0	5	0	0	0	0	2	0	0	0	0	0	0	0	0	0	0	0	0	0	0	0	0	0	0	0	0	0	0	0	0	0	0	0	0	0	0
Bacteria;Verrucomicrobiota;Chlamydiae;LD1-PA32;uncultured organism	Bacteria	Verrucomicrobiota	Chlamydiae	LD1-PA32	uncultured organism	0	0	6	0	0	0	0	6	0	0	0	0	0	0	0	0	0	0	0	0	0	0	0	0	0	0	0	0	0	0	0	0	0	0	0	0	0	0	0	0	0	0	0	0
Bacteria;Actinobacteriota;Actinobacteria;0319-7L14;uncultured bacterium	Bacteria	Actinobacteriota	Actinobacteria	0319-7L14	uncultured bacterium	0	0	0	11	0	0	0	0	0	0	0	0	0	0	0	0	0	0	0	0	0	0	0	0	0	0	0	0	0	0	0	0	0	0	0	0	0	0	0	0	0	0	0	0
Bacteria;Desulfobacterota;Desulfovibrionia;Desulfovibrionales;Desulfomicrobiaceae	Bacteria	Desulfobacterota	Desulfovibrionia	Desulfovibrionales	Desulfomicrobiaceae	0	0	0	0	0	0	0	4	0	0	0	0	0	0	0	0	0	0	0	0	0	0	0	0	0	0	0	0	0	0	0	0	0	0	0	0	0	0	0	0	0	0	0	2
Bacteria;Firmicutes;Bacilli;Staphylococcales;Gemellaceae	Bacteria	Firmicutes	Bacilli	Staphylococcales	Gemellaceae	0	5	0	0	0	0	0	0	0	0	0	0	0	0	0	0	0	0	0	0	0	0	0	0	0	0	0	0	0	0	0	0	0	0	0	0	0	6	0	0	0	0	0	0
Bacteria;Firmicutes;Clostridia;Peptostreptococcales-Tissierellales;Anaerosalibacter	Bacteria	Firmicutes	Clostridia	Peptostreptococcales-Tissierellales	Anaerosalibacter	0	0	0	0	0	0	0	0	0	0	0	0	0	0	0	0	0	0	0	0	0	0	0	0	0	0	0	0	0	0	0	0	4	5	0	2	0	0	0	0	0	0	0	0
Bacteria;Firmicutes;Negativicutes;Veillonellales-Selenomonadales;Selenomonadaceae	Bacteria	Firmicutes	Negativicutes	Veillonellales-Selenomonadales	Selenomonadaceae	0	0	0	0	0	0	0	0	0	0	0	0	0	0	0	0	0	0	0	0	0	0	0	0	0	0	0	0	0	0	0	0	0	5	0	6	0	0	0	0	0	0	0	0
Bacteria;Patescibacteria;Parcubacteria;Candidatus Zambryskibacteria;__	Bacteria	Patescibacteria	Parcubacteria	Candidatus Zambryskibacteria	__	0	0	0	9	0	0	2	0	0	0	0	0	0	0	0	0	0	0	0	0	0	0	0	0	0	0	0	0	0	0	0	0	0	0	0	0	0	0	0	0	0	0	0	0
Bacteria;Proteobacteria;Gammaproteobacteria;Francisellales;Francisellaceae	Bacteria	Proteobacteria	Gammaproteobacteria	Francisellales	Francisellaceae	0	8	0	0	0	0	0	0	0	0	0	0	0	0	3	0	0	0	0	0	0	0	0	0	0	0	0	0	0	0	0	0	0	0	0	0	0	0	0	0	0	0	0	0
Bacteria;Proteobacteria;Gammaproteobacteria;Oceanospirillales;Oleiphilaceae	Bacteria	Proteobacteria	Gammaproteobacteria	Oceanospirillales	Oleiphilaceae	0	0	9	0	0	0	0	0	0	0	0	0	0	0	2	0	0	0	0	0	0	0	0	0	0	0	0	0	0	0	0	0	0	0	0	0	0	0	0	0	0	0	0	0
Bacteria;Sumerlaeota;Sumerlaeia;Sumerlaeales;Sumerlaeaceae	Bacteria	Sumerlaeota	Sumerlaeia	Sumerlaeales	Sumerlaeaceae	0	0	0	5	0	0	0	0	2	0	0	0	0	0	0	0	0	0	0	0	4	0	0	0	0	0	0	0	0	0	0	0	0	0	0	0	0	0	0	0	0	0	0	0
Bacteria;Firmicutes;Moorellia;__;__	Bacteria	Firmicutes	Moorellia	__	__	0	6	0	0	0	0	0	0	0	0	0	0	0	4	0	0	0	0	0	0	0	0	0	0	0	0	0	0	0	0	0	0	0	0	0	0	0	0	0	0	0	0	0	0
Bacteria;Proteobacteria;Gammaproteobacteria;Cellvibrionales;Porticoccaceae	Bacteria	Proteobacteria	Gammaproteobacteria	Cellvibrionales	Porticoccaceae	0	0	0	0	0	0	0	10	0	0	0	0	0	0	0	0	0	0	0	0	0	0	0	0	0	0	0	0	0	0	0	0	0	0	0	0	0	0	0	0	0	0	0	0
Bacteria;Proteobacteria;Gammaproteobacteria;EC3;uncultured bacterium	Bacteria	Proteobacteria	Gammaproteobacteria	EC3	uncultured bacterium	0	10	0	0	0	0	0	0	0	0	0	0	0	0	0	0	0	0	0	0	0	0	0	0	0	0	0	0	0	0	0	0	0	0	0	0	0	0	0	0	0	0	0	0
Bacteria;Schekmanbacteria;uncultured bacterium;__;__	Bacteria	Schekmanbacteria	uncultured bacterium	__	__	0	0	10	0	0	0	0	0	0	0	0	0	0	0	0	0	0	0	0	0	0	0	0	0	0	0	0	0	0	0	0	0	0	0	0	0	0	0	0	0	0	0	0	0
Bacteria;Desulfobacterota;Desulfuromonadia;Bradymonadales;__	Bacteria	Desulfobacterota	Desulfuromonadia	Bradymonadales	__	0	0	0	0	0	0	0	0	0	0	0	0	0	0	2	0	0	0	0	7	0	0	0	0	0	0	0	0	0	0	0	0	0	0	0	0	0	0	0	0	0	0	0	0
Bacteria;Patescibacteria;ABY1;Candidatus Magasanikbacteria;Candidatus Uhrbacteria bacterium RIFCSPHIGHO2_02_FULL_57_19	Bacteria	Patescibacteria	ABY1	Candidatus Magasanikbacteria	Candidatus Uhrbacteria bacterium RIFCSPHIGHO2_02_FULL_57_19	0	0	0	9	0	0	0	0	0	0	0	0	0	0	0	0	0	0	0	0	0	0	0	0	0	0	0	0	0	0	0	0	0	0	0	0	0	0	0	0	0	0	0	0
Bacteria;Patescibacteria;Parcubacteria;GWA2-38-13b;uncultured deep-sea bacterium	Bacteria	Patescibacteria	Parcubacteria	GWA2-38-13b	uncultured deep-sea bacterium	0	0	9	0	0	0	0	0	0	0	0	0	0	0	0	0	0	0	0	0	0	0	0	0	0	0	0	0	0	0	0	0	0	0	0	0	0	0	0	0	0	0	0	0
Bacteria;Patescibacteria;Saccharimonadia;Saccharimonadales;YM	Bacteria	Patescibacteria	Saccharimonadia	Saccharimonadales	YM	0	5	0	4	0	0	0	0	0	0	0	0	0	0	0	0	0	0	0	0	0	0	0	0	0	0	0	0	0	0	0	0	0	0	0	0	0	0	0	0	0	0	0	0
Bacteria;Planctomycetota;Planctomycetes;__;__	Bacteria	Planctomycetota	Planctomycetes	__	__	0	3	4	2	0	0	0	0	0	0	0	0	0	0	0	0	0	0	0	0	0	0	0	0	0	0	0	0	0	0	0	0	0	0	0	0	0	0	0	0	0	0	0	0
Bacteria;Proteobacteria;Alphaproteobacteria;Rhizobiales;KF-JG30-B3	Bacteria	Proteobacteria	Alphaproteobacteria	Rhizobiales	KF-JG30-B3	0	0	6	3	0	0	0	0	0	0	0	0	0	0	0	0	0	0	0	0	0	0	0	0	0	0	0	0	0	0	0	0	0	0	0	0	0	0	0	0	0	0	0	0
Bacteria;Proteobacteria;Gammaproteobacteria;Orbales;Orbaceae	Bacteria	Proteobacteria	Gammaproteobacteria	Orbales	Orbaceae	0	0	0	5	0	0	4	0	0	0	0	0	0	0	0	0	0	0	0	0	0	0	0	0	0	0	0	0	0	0	0	0	0	0	0	0	0	0	0	0	0	0	0	0
Bacteria;Acidobacteriota;Vicinamibacteria;Subgroup 9;uncultured bacterium	Bacteria	Acidobacteriota	Vicinamibacteria	Subgroup 9	uncultured bacterium	0	0	0	8	0	0	0	0	0	0	0	0	0	0	0	0	0	0	0	0	0	0	0	0	0	0	0	0	0	0	0	0	0	0	0	0	0	0	0	0	0	0	0	0
Bacteria;Actinobacteriota;Actinobacteria;Frankiales;Acidothermaceae	Bacteria	Actinobacteriota	Actinobacteria	Frankiales	Acidothermaceae	0	0	8	0	0	0	0	0	0	0	0	0	0	0	0	0	0	0	0	0	0	0	0	0	0	0	0	0	0	0	0	0	0	0	0	0	0	0	0	0	0	0	0	0
Bacteria;Actinobacteriota;Actinobacteria;Micrococcales;__	Bacteria	Actinobacteriota	Actinobacteria	Micrococcales	__	0	2	0	0	0	0	0	0	4	0	0	0	0	0	0	0	0	0	0	0	0	0	0	0	0	0	0	0	0	0	0	0	0	0	2	0	0	0	0	0	0	0	0	0
Bacteria;Actinobacteriota;__;__;__	Bacteria	Actinobacteriota	__	__	__	0	0	0	8	0	0	0	0	0	0	0	0	0	0	0	0	0	0	0	0	0	0	0	0	0	0	0	0	0	0	0	0	0	0	0	0	0	0	0	0	0	0	0	0
Bacteria;Desulfobacterota;Desulfobacteria;Desulfobacterales;uncultured	Bacteria	Desulfobacterota	Desulfobacteria	Desulfobacterales	uncultured	0	0	0	6	0	0	0	0	0	0	2	0	0	0	0	0	0	0	0	0	0	0	0	0	0	0	0	0	0	0	0	0	0	0	0	0	0	0	0	0	0	0	0	0
Bacteria;Patescibacteria;ABY1;Candidatus Jacksonbacteria;__	Bacteria	Patescibacteria	ABY1	Candidatus Jacksonbacteria	__	0	5	0	3	0	0	0	0	0	0	0	0	0	0	0	0	0	0	0	0	0	0	0	0	0	0	0	0	0	0	0	0	0	0	0	0	0	0	0	0	0	0	0	0
Bacteria;Patescibacteria;Gracilibacteria;Candidatus Peregrinibacteria bacterium GW2011_GWA2_47_7;__	Bacteria	Patescibacteria	Gracilibacteria	Candidatus Peregrinibacteria bacterium GW2011_GWA2_47_7	__	0	6	2	0	0	0	0	0	0	0	0	0	0	0	0	0	0	0	0	0	0	0	0	0	0	0	0	0	0	0	0	0	0	0	0	0	0	0	0	0	0	0	0	0
Bacteria;Proteobacteria;Alphaproteobacteria;Defluviicoccales;uncultured	Bacteria	Proteobacteria	Alphaproteobacteria	Defluviicoccales	uncultured	0	0	0	0	0	0	0	0	3	0	0	0	0	0	0	0	0	0	0	0	0	0	0	0	0	0	0	0	0	0	0	0	0	0	0	0	0	0	0	0	0	0	0	0
Bacteria;Verrucomicrobiota;Lentisphaeria;Victivallales;__	Bacteria	Verrucomicrobiota	Lentisphaeria	Victivallales	__	0	0	0	0	0	0	0	0	8	0	0	0	0	0	0	0	0	0	0	0	0	0	0	0	0	0	0	0	0	0	0	0	0	0	0	0	0	0	0	0	0	0	0	0
Bacteria;Acidobacteriota;Subgroup 25;uncultured bacterium;__	Bacteria	Acidobacteriota	Subgroup 25	uncultured bacterium	__	7	0	0	0	0	0	0	0	0	0	0	0	0	0	0	0	0	0	0	0	0	0	0	0	0	0	0	0	0	0	0	0	0	0	0	0	0	0	0	0	0	0	0	0
Bacteria;Actinobacteriota;Rubrobacteria;Rubrobacterales;Rubrobacteriaceae	Bacteria	Actinobacteriota	Rubrobacteria	Rubrobacterales	Rubrobacteriaceae	0	0	0	0	0	5	0	0	0	0	0	0	0	0	2	0	0	0	0	0	0	0	0	0	0	0	0	0	0	0	0	0	0	0	0	0	0	0	0	0	0	0	0	0
Bacteria;Aquificota;Desulfurobacteriia;Desulfurobacteriales;Desulfurobacteriaceae	Bacteria	Aquificota	Desulfurobacteriia	Desulfurobacteriales	Desulfurobacteriaceae	0	7	0	0	0	0	0	0	0	0	0	0	0	0	0	0	0	0	0	0	0	0	0	0	0	0	0	0	0	0	0	0	0	0	0	0	0	0	0	0	0	0	0	0
Bacteria;FCPU426;uncultured bacterium;__;__	Bacteria	FCPU426	uncultured bacterium	__	__	0	2	0	5	0	0	0	0	0	0	0	0	0	0	0	0	0	0	0	0	0	0	0	0	0	0	0	0	0	0	0	0	0	0	0	0	0	0	0	0	0	0	0	0
Bacteria;Firmicutes;Clostridia;Peptococcales;Peptococcaceae	Bacteria	Firmicutes	Clostridia	Peptococcales	Peptococcaceae	0	0	0	0	0	0	0	0	0	0	0	0	0	0	0	0	0	0	0	0	0	0	0	0	0	0	0	0	0	0	3	0	0	0	0	4	0	0	0	0	0	0	0	0
Bacteria;Patescibacteria;CPR2;__;__	Bacteria	Patescibacteria	CPR2	__	__	0	0	0	0	7	0	0	0	0	0	0	0	0	0	0	0	0	0	0	0	0	0	0	0	0	0	0	0	0	0	0	0	0	0	0	0	0	0	0	0	0	0	0	0
Bacteria;Patescibacteria;Parcubacteria;Candidatus Colwellbacteria;__	Bacteria	Patescibacteria	Parcubacteria	Candidatus Colwellbacteria	__	0	0	0	0	0	0	0	4	0	3	0	0	0	0	0	0	0	0	0	0	0	0	0	0	0	0	0	0	0	0	0	0	0	0	0	0	0	0	0	0	0	0	0	0
Bacteria;Proteobacteria;Alphaproteobacteria;Kordiimonadales;__	Bacteria	Proteobacteria	Alphaproteobacteria	Kordiimonadales	__	0	0	0	5	0	0	0	0	2	0	0	0	0	0	0	0	0	0	0	0	0	0	0	0	0	0	0	0	0	0	0	0	0	0	0	0	0	0	0	0	0	0	0	0
Bacteria;Verrucomicrobiota;Verrucomicrobiae;Chthoniobacterales;Xiphinematobacteraceae	Bacteria	Verrucomicrobiota	Verrucomicrobiae	Chthoniobacterales	Xiphinematobacteraceae	0	0	0	0	0	0	0	0	0	0	0	0	0	0	0	0	0	0	0	0	0	0	0	0	0	0	0	0	0	0	0	0	0	0	0	0	0	0	7	0	0	0	0	0
Bacteria;Acidobacteriota;Acidobacteriae;__;__	Bacteria	Acidobacteriota	Acidobacteriae	__	__	0	0	6	0	0	0	0	0	0	0	0	0	0	0	0	0	0	0	0	0	0	0	0	0	0	0	0	0	0	0	0	0	0	0	0	0	0	0	0	0	0	0	0	0
Bacteria;Actinobacteriota;Actinobacteria;Corynebacteriales;__	Bacteria	Actinobacteriota	Actinobacteria	Corynebacteriales	__	0	0	0	0	0	0	0	0	0	0	0	0	0	6	0	0	0	0	0	0	0	0	0	0	0	0	0	0	0	0	0	0	0	0	0	0	0	0	0	0	0	0	0	0
Bacteria;Actinobacteriota;Actinobacteria;Micrococcales;Demequinaceae	Bacteria	Actinobacteriota	Actinobacteria	Micrococcales	Demequinaceae	0	0	6	0	0	0	0	0	0	0	0	0	0	0	0	0	0	0	0	0	0	0	0	0	0	0	0	0	0	0	0	0	0	0	0	0	0	0	0	0	0	0	0	0
Bacteria;Armatimonadota;Chthonomonadetes;Chthonomonadales;Chthonomonadaceae	Bacteria	Armatimonadota	Chthonomonadetes	Chthonomonadales	Chthonomonadaceae	0	0	0	0	0	0	0	0	0	0	6	0	0	0	0	0	0	0	0	0	0	0	0	0	0	0	0	0	0	0	0	0	0	0	0	0	0	0	0	0	0	0	0	0
Bacteria;Armatimonadota;Fimbriimonadia;Fimbriimonadales;uncultured bacterium	Bacteria	Armatimonadota	Fimbriimonadia	Fimbriimonadales	uncultured bacterium	0	0	0	0	0	0	0	0	0	0	0	0	0	6	0	0	0	0	0	0	0	0	0	0	0	0	0	0	0	0	0	0	0	0	0	0	0	0	0	0	0	0	0	0
Bacteria;Bacteroidota;Bacteroidia;SM1A07;__	Bacteria	Bacteroidota	Bacteroidia	SM1A07	__	0	0	0	0	0	0	0	0	0	0	0	0	0	0	0	0	0	0	0	0	0	0	0	0	0	0	0	0	0	0	0	0	0	0	0	0	0	0	0	6	0	0	0	0
Bacteria;Elusimicrobiota;Endomicrobia;Endomicrobiales;__	Bacteria	Elusimicrobiota	Endomicrobia	Endomicrobiales	__	0	0	0	3	0	0	0	0	0	3	0	0	0	0	0	0	0	0	0	0	0	0	0	0	0	0	0	0	0	0	0	0	0	0	0	0	0	0	0	0	0	0	0	0
Bacteria;Firmicutes;Bacilli;RF39;uncultured bacterium	Bacteria	Firmicutes	Bacilli	RF39	uncultured bacterium	0	0	0	0	0	3	0	0	0	0	0	3	0	0	0	0	0	0	0	0	0	0	0	0	0	0	0	0	0	0	0	0	0	0	0	0	0	0	0	0	0	0	0	0
Bacteria;Firmicutes;Clostridia;Peptostreptococcales-Tissierellales;Tissierella	Bacteria	Firmicutes	Clostridia	Peptostreptococcales-Tissierellales	Tissierella	0	0	0	0	0	0	0	0	0	0	0	0	0	0	0	0	0	0	0	0	0	0	0	0	0	0	0	0	0	0	0	0	0	0	6	0	0	0	0	0	0	0	0	0
Bacteria;Firmicutes;Moorellia;Moorellales;__	Bacteria	Firmicutes	Moorellia	Moorellales	__	0	0	0	3	3	0	0	0	0	0	0	0	0	0	0	0	0	0	0	0	0	0	0	0	0	0	0	0	0	0	0	0	0	0	0	0	0	0	0	0	0	0	0	0
Bacteria;Firmicutes;Negativicutes;Veillonellales-Selenomonadales;__	Bacteria	Firmicutes	Negativicutes	Veillonellales-Selenomonadales	__	0	0	0	0	0	3	0	0	0	0	0	3	0	0	0	0	0	0	0	0	0	0	0	0	0	0	0	0	0	0	0	0	0	0	0	0	0	0	0	0	0	0	0	0
Bacteria;Patescibacteria;Microgenomatia;Candidatus Levybacteria;Candidatus Levybacteria bacterium RIFCSPLOWO2_01_FULL_37_26	Bacteria	Patescibacteria	Microgenomatia	Candidatus Levybacteria	Candidatus Levybacteria bacterium RIFCSPLOWO2_01_FULL_37_26	0	0	0	6	0	0	0	0	0	0	0	0	0	0	0	0	0	0	0	0	0	0	0	0	0	0	0	0	0	0	0	0	0	0	0	0	0	0	0	0	0	0	0	0
Bacteria;Patescibacteria;Parcubacteria;Candidatus Staskawiczbacteria;__	Bacteria	Patescibacteria	Parcubacteria	Candidatus Staskawiczbacteria	__	0	0	0	0	0	0	0	0	0	0	0	0	0	6	0	0	0	0	0	0	0	0	0	0	0	0	0	0	0	0	0	0	0	0	0	0	0	0	0	0	0	0	0	0
Bacteria;Bdellovibrionota;Oligoflexia;053A03-B-DI-P58;__	Bacteria	Bdellovibrionota	Oligoflexia	053A03-B-DI-P58	__	0	5	0	0	0	0	0	0	0	0	0	0	0	0	0	0	0	0	0	0	0	0	0	0	0	0	0	0	0	0	0	0	0	0	0	0	0	0	0	0	0	0	0	0
Bacteria;Chloroflexi;Dehalococcoidia;MSBL5;__	Bacteria	Chloroflexi	Dehalococcoidia	MSBL5	__	5	0	0	0	0	0	0	0	0	0	0	0	0	0	0	0	0	0	0	0	0	0	0	0	0	0	0	0	0	0	0	0	0	0	0	0	0	0	0	0	0	0	0	0
Bacteria;Chloroflexi;Ktedonobacteria;Ktedonobacterales;Ktedonobacteraceae	Bacteria	Chloroflexi	Ktedonobacteria	Ktedonobacterales	Ktedonobacteraceae	0	0	0	0	0	0	0	0	0	0	0	0	0	0	0	0	0	0	0	0	0	0	0	0	0	0	0	0	0	0	0	0	0	0	0	0	0	0	0	0	0	0	0	0
Bacteria;Chloroflexi;TK10;metagenome;__	Bacteria	Chloroflexi	TK10	metagenome	__	0	0	5	0	0	0	0	0	0	0	0	0	0	0	0	0	0	0	0	0	0	0	0	0	0	0	0	0	0	0	0	0	0	0	0	0	0	0	0	0	0	0	0	0
Bacteria;Cyanobacteria;Cyanobacteriia;Cyanobacteriales;Cyanobacteriaceae	Bacteria	Cyanobacteria	Cyanobacteriia	Cyanobacteriales	Cyanobacteriaceae	0	0	0	0	0	0	0	0	0	0	0	5	0	0	0	0	0	0	0	0	0	0	0	0	0	0	0	0	0	0	0	0	0	0	0	0	0	0	0	0	0	0	0	0
Bacteria;Cyanobacteria;Cyanobacteriia;Synechococcales;Cyanobiaceae	Bacteria	Cyanobacteria	Cyanobacteriia	Synechococcales	Cyanobiaceae	0	0	0	0	0	0	0	0	0	0	0	0	0	0	0	0	0	0	0	0	0	0	0	0	0	0	0	0	0	0	0	0	0	0	0	0	0	0	0	0	0	0	0	0
Bacteria;Desulfobacterota;Desulfobacteria;Desulfobacterales;Desulfosarcinaceae	Bacteria	Desulfobacterota	Desulfobacteria	Desulfobacterales	Desulfosarcinaceae	0	5	0	0	0	0	0	0	0	0	0	0	0	0	0	0	0	0	0	0	0	0	0	0	0	0	0	0	0	0	0	0	0	0	0	0	0	0	0	0	0	0	0	0
Bacteria;Desulfobacterota;Desulfuromonadia;Geobacterales;Geobacteraceae	Bacteria	Desulfobacterota	Desulfuromonadia	Geobacterales	Geobacteraceae	0	0	3	0	0	2	0	0	0	0	0	0	0	0	0	0	0	0	0	0	0	0	0	0	0	0	0	0	0	0	0	0	0	0	0	0	0	0	0	0	0	0	0	0
Bacteria;Desulfobacterota;Syntrophia;Syntrophales;uncultured	Bacteria	Desulfobacterota	Syntrophia	Syntrophales	uncultured	0	0	0	5	0	0	0	0	0	0	0	0	0	0	0	0	0	0	0	0	0	0	0	0	0	0	0	0	0	0	0	0	0	0	0	0	0	0	0	0	0	0	0	0
Bacteria;Firmicutes;Bacilli;Entomoplasmatales;type III	Bacteria	Firmicutes	Bacilli	Entomoplasmatales	type III	0	0	0	0	0	0	0	0	0	0	0	0	0	0	0	0	0	0	0	0	0	0	0	0	0	0	0	0	0	0	0	0	0	0	0	0	0	0	0	0	0	0	0	0
Bacteria;Firmicutes;Clostridia;Clostridia UCG-014;uncultured bacterium	Bacteria	Firmicutes	Clostridia	Clostridia UCG-014	uncultured bacterium	0	0	0	0	0	3	0	0	0	0	0	2	0	0	0	0	0	0	0	0	0	0	0	0	0	0	0	0	0	0	0	0	0	0	0	0	0	0	0	0	0	0	0	0
Bacteria;Hydrothermae;uncultured bacterium;__;__	Bacteria	Hydrothermae	uncultured bacterium	__	__	0	0	5	0	0	0	0	0	0	0	0	0	0	0	0	0	0	0	0	0	0	0	0	0	0	0	0	0	0	0	0	0	0	0	0	0	0	0	0	0	0	0	0	0
Bacteria;Nitrospirota;4-29-1;__;__	Bacteria	Nitrospirota	4-29-1	__	__	0	5	0	0	0	0	0	0	0	0	0	0	0	0	0	0	0	0	0	0	0	0	0	0	0	0	0	0	0	0	0	0	0	0	0	0	0	0	0	0	0	0	0	0
Bacteria;Patescibacteria;Microgenomatia;Candidatus Roizmanbacteria;uncultured bacterium	Bacteria	Patescibacteria	Microgenomatia	Candidatus Roizmanbacteria	uncultured bacterium	0	0	0	5	0	0	0	0	0	0	0	0	0	0	0	0	0	0	0	0	0	0	0	0	0	0	0	0	0	0	0	0	0	0	0	0	0	0	0	0	0	0	0	0
Bacteria;Patescibacteria;Microgenomatia;__;__	Bacteria	Patescibacteria	Microgenomatia	__	__	0	0	0	0	0	0	0	0	5	0	0	0	0	0	0	0	0	0	0	0	0	0	0	0	0	0	0	0	0	0	0	0	0	0	0	0	0	0	0	0	0	0	0	0
Bacteria;Planctomycetota;Brocadiae;Brocadiales;Brocadiaceae	Bacteria	Planctomycetota	Brocadiae	Brocadiales	Brocadiaceae	0	5	0	0	0	0	0	0	0	0	0	0	0	0	0	0	0	0	0	0	0	0	0	0	0	0	0	0	0	0	0	0	0	0	0	0	0	0	0	0	0	0	0	0
Bacteria;Proteobacteria;Alphaproteobacteria;Rhizobiales;Methyloligellaceae	Bacteria	Proteobacteria	Alphaproteobacteria	Rhizobiales	Methyloligellaceae	0	0	3	0	0	0	0	0	0	0	2	0	0	0	0	0	0	0	0	0	0	0	0	0	0	0	0	0	0	0	0	0	0	0	0	0	0	0	0	0	0	0	0	0
Bacteria;Proteobacteria;Gammaproteobacteria;Burkholderiales;uncultured	Bacteria	Proteobacteria	Gammaproteobacteria	Burkholderiales	uncultured	0	5	0	0	0	0	0	0	0	0	0	0	0	0	0	0	0	0	0	0	0	0	0	0	0	0	0	0	0	0	0	0	0	0	0	0	0	0	0	0	0	0	0	0
Bacteria;Proteobacteria;Gammaproteobacteria;R7C24;__	Bacteria	Proteobacteria	Gammaproteobacteria	R7C24	__	0	5	0	0	0	0	0	0	0	0	0	0	0	0	0	0	0	0	0	0	0	0	0	0	0	0	0	0	0	0	0	0	0	0	0	0	0	0	0	0	0	0	0	0
Bacteria;WPS-2;__;__;__	Bacteria	WPS-2	__	__	__	0	0	0	5	0	0	0	0	0	0	0	0	0	0	0	0	0	0	0	0	0	0	0	0	0	0	0	0	0	0	0	0	0	0	0	0	0	0	0	0	0	0	0	0
Bacteria;Bdellovibrionota;Bdellovibrionia;Bacteriovoracales;__	Bacteria	Bdellovibrionota	Bdellovibrionia	Bacteriovoracales	__	0	0	0	4	0	0	0	0	0	0	0	0	0	0	0	0	0	0	0	0	0	0	0	0	0	0	0	0	0	0	0	0	0	0	0	0	0	0	0	0	0	0	0	0
Bacteria;Campilobacterota;Campylobacteria;Campylobacterales;uncultured	Bacteria	Campilobacterota	Campylobacteria	Campylobacterales	uncultured	0	0	0	0	0	0	0	0	0	0	0	0	0	0	0	0	0	0	0	0	0	0	0	0	0	0	0	0	0	0	0	0	0	0	0	4	0	0	0	0	0	0	0	0
Bacteria;Dadabacteria;Dadabacteriia;Dadabacteriales;uncultured bacterium	Bacteria	Dadabacteria	Dadabacteriia	Dadabacteriales	uncultured bacterium	0	4	0	0	0	0	0	0	0	0	0	0	0	0	0	0	0	0	0	0	0	0	0	0	0	0	0	0	0	0	0	0	0	0	0	0	0	0	0	0	0	0	0	0
Bacteria;Desulfobacterota;Desulfuromonadia;PB19;uncultured bacterium	Bacteria	Desulfobacterota	Desulfuromonadia	PB19	uncultured bacterium	0	0	0	4	0	0	0	0	0	0	0	0	0	0	0	0	0	0	0	0	0	0	0	0	0	0	0	0	0	0	0	0	0	0	0	0	0	0	0	0	0	0	0	0
Bacteria;Firmicutes;Clostridia;Hungateiclostridiaceae;__	Bacteria	Firmicutes	Clostridia	Hungateiclostridiaceae	__	0	0	0	0	0	0	0	0	0	0	0	4	0	0	0	0	0	0	0	0	0	0	0	0	0	0	0	0	0	0	0	0	0	0	0	0	0	0	0	0	0	0	0	0
Bacteria;Firmicutes;Clostridia;Monoglobales;Monoglobaceae	Bacteria	Firmicutes	Clostridia	Monoglobales	Monoglobaceae	0	0	0	0	0	0	0	4	0	0	0	0	0	0	0	0	0	0	0	0	0	0	0	0	0	0	0	0	0	0	0	0	0	0	0	0	0	0	0	0	0	0	0	0
Bacteria;Firmicutes;Clostridia;Peptostreptococcales-Tissierellales;Alkaliphilus	Bacteria	Firmicutes	Clostridia	Peptostreptococcales-Tissierellales	Alkaliphilus	0	0	0	0	0	0	0	0	0	0	0	0	0	0	0	0	0	0	0	0	0	0	0	0	0	0	0	0	0	4	0	0	0	0	0	0	0	0	0	0	0	0	0	0
Bacteria;Firmicutes;Clostridia;Peptostreptococcales-Tissierellales;Sedimentibacteraceae	Bacteria	Firmicutes	Clostridia	Peptostreptococcales-Tissierellales	Sedimentibacteraceae	0	0	0	0	0	0	0	0	0	0	0	0	0	0	4	0	0	0	0	0	0	0	0	0	0	0	0	0	0	0	0	0	0	0	0	0	0	0	0	0	0	0	0	0
Bacteria;Nitrospirota;Thermodesulfovibrionia;uncultured;__	Bacteria	Nitrospirota	Thermodesulfovibrionia	uncultured	__	0	0	0	0	0	4	0	0	0	0	0	0	0	0	0	0	0	0	0	0	0	0	0	0	0	0	0	0	0	0	0	0	0	0	0	0	0	0	0	0	0	0	0	0
Bacteria;Patescibacteria;Parcubacteria;Candidatus Ryanbacteria;__	Bacteria	Patescibacteria	Parcubacteria	Candidatus Ryanbacteria	__	0	0	0	0	0	0	0	0	0	0	0	0	0	4	0	0	0	0	0	0	0	0	0	0	0	0	0	0	0	0	0	0	0	0	0	0	0	0	0	0	0	0	0	0
Bacteria;Poribacteria;__;__;__	Bacteria	Poribacteria	__	__	__	0	0	0	0	0	0	0	0	0	0	0	0	0	0	4	0	0	0	0	0	0	0	0	0	0	0	0	0	0	0	0	0	0	0	0	0	0	0	0	0	0	0	0	0
Bacteria;Proteobacteria;Alphaproteobacteria;Caulobacterales;Parvularculaceae	Bacteria	Proteobacteria	Alphaproteobacteria	Caulobacterales	Parvularculaceae	0	0	0	4	0	0	0	0	0	0	0	0	0	0	0	0	0	0	0	0	0	0	0	0	0	0	0	0	0	0	0	0	0	0	0	0	0	0	0	0	0	0	0	0
Bacteria;Proteobacteria;Alphaproteobacteria;Elsterales;uncultured	Bacteria	Proteobacteria	Alphaproteobacteria	Elsterales	uncultured	0	0	4	0	0	0	0	0	0	0	0	0	0	0	0	0	0	0	0	0	0	0	0	0	0	0	0	0	0	0	0	0	0	0	0	0	0	0	0	0	0	0	0	0
Bacteria;Proteobacteria;Alphaproteobacteria;Zavarziniales;uncultured	Bacteria	Proteobacteria	Alphaproteobacteria	Zavarziniales	uncultured	0	2	0	0	0	0	0	0	2	0	0	0	0	0	0	0	0	0	0	0	0	0	0	0	0	0	0	0	0	0	0	0	0	0	0	0	0	0	0	0	0	0	0	0
Bacteria;Proteobacteria;Gammaproteobacteria;Aeromonadales;Succinivibrionaceae	Bacteria	Proteobacteria	Gammaproteobacteria	Aeromonadales	Succinivibrionaceae	0	0	0	0	0	0	0	0	0	0	0	0	0	0	0	0	0	0	0	0	0	0	0	0	0	0	0	0	0	0	0	0	0	0	0	2	0	2	0	0	0	0	0	0
Bacteria;Proteobacteria;Gammaproteobacteria;Alteromonadales;Psychromonadaceae	Bacteria	Proteobacteria	Gammaproteobacteria	Alteromonadales	Psychromonadaceae	0	0	0	0	0	0	0	0	0	0	0	0	0	0	0	0	0	0	0	0	0	0	0	0	0	0	0	0	0	0	4	0	0	0	0	0	0	0	0	0	0	0	0	0
Bacteria;Proteobacteria;Gammaproteobacteria;Oceanospirillales;Marinomonadaceae	Bacteria	Proteobacteria	Gammaproteobacteria	Oceanospirillales	Marinomonadaceae	0	0	0	0	0	0	0	0	4	0	0	0	0	0	0	0	0	0	0	0	0	0	0	0	0	0	0	0	0	0	0	0	0	0	0	0	0	0	0	0	0	0	0	0
Bacteria;Proteobacteria;Gammaproteobacteria;Piscirickettsiales;Piscirickettsiaceae	Bacteria	Proteobacteria	Gammaproteobacteria	Piscirickettsiales	Piscirickettsiaceae	0	0	0	0	0	0	0	0	0	2	0	0	0	0	2	0	0	0	0	0	0	0	0	0	0	0	0	0	0	0	0	0	0	0	0	0	0	0	0	0	0	0	0	0
Bacteria;Synergistota;Synergistia;Synergistales;__	Bacteria	Synergistota	Synergistia	Synergistales	__	0	4	0	0	0	0	0	0	0	0	0	0	0	0	0	0	0	0	0	0	0	0	0	0	0	0	0	0	0	0	0	0	0	0	0	0	0	0	0	0	0	0	0	0
Bacteria;Verrucomicrobiota;Lentisphaeria;Victivallales;Arctic95B-14	Bacteria	Verrucomicrobiota	Lentisphaeria	Victivallales	Arctic95B-14	0	4	0	0	0	0	0	0	0	0	0	0	0	0	0	0	0	0	0	0	0	0	0	0	0	0	0	0	0	0	0	0	0	0	0	0	0	0	0	0	0	0	0	0
Bacteria;Acidobacteriota;Acidobacteriae;Acidobacteriales;uncultured	Bacteria	Acidobacteriota	Acidobacteriae	Acidobacteriales	uncultured	0	3	0	0	0	0	0	0	0	0	0	0	0	0	0	0	0	0	0	0	0	0	0	0	0	0	0	0	0	0	0	0	0	0	0	0	0	0	0	0	0	0	0	0
Bacteria;Acidobacteriota;Acidobacteriae;Paludibaculum;__	Bacteria	Acidobacteriota	Acidobacteriae	Paludibaculum	__	0	0	0	0	0	0	0	0	0	0	0	0	0	0	0	0	0	0	0	0	0	0	0	0	0	0	0	0	3	0	0	0	0	0	0	0	0	0	0	0	0	0	0	0
Bacteria;Actinobacteriota;Actinobacteria;Micromonosporales;Micromonosporaceae	Bacteria	Actinobacteriota	Actinobacteria	Micromonosporales	Micromonosporaceae	0	0	0	0	0	0	0	0	0	0	0	0	0	0	0	0	0	0	0	0	0	0	0	0	0	0	0	0	0	0	0	0	0	0	0	0	0	0	0	0	3	0	0	0
Bacteria;AncK6;uncultured bacterium;__;__	Bacteria	AncK6	uncultured bacterium	__	__	0	0	0	3	0	0	0	0	0	0	0	0	0	0	0	0	0	0	0	0	0	0	0	0	0	0	0	0	0	0	0	0	0	0	0	0	0	0	0	0	0	0	0	0
Bacteria;Armatimonadota;uncultured;uncultured bacterium;__	Bacteria	Armatimonadota	uncultured	uncultured bacterium	__	0	3	0	0	0	0	0	0	0	0	0	0	0	0	0	0	0	0	0	0	0	0	0	0	0	0	0	0	0	0	0	0	0	0	0	0	0	0	0	0	0	0	0	0
Bacteria;Bacteroidota;Bacteroidia;Bacteroidetes VC2.1 Bac22;__	Bacteria	Bacteroidota	Bacteroidia	Bacteroidetes VC2.1 Bac22	__	0	0	0	0	0	0	0	0	0	0	0	0	0	0	0	0	0	0	0	0	0	0	0	3	0	0	0	0	0	0	0	0	0	0	0	0	0	0	0	0	0	0	0	0
Bacteria;Chloroflexi;Chloroflexia;Chloroflexales;Chloroflexaceae	Bacteria	Chloroflexi	Chloroflexia	Chloroflexales	Chloroflexaceae	0	0	0	0	0	0	0	0	0	0	0	3	0	0	0	0	0	0	0	0	0	0	0	0	0	0	0	0	0	0	0	0	0	0	0	0	0	0	0	0	0	0	0	0
Bacteria;Desulfobacterota;Syntrophorhabdia;Syntrophorhabdales;__	Bacteria	Desulfobacterota	Syntrophorhabdia	Syntrophorhabdales	__	0	0	0	3	0	0	0	0	0	0	0	0	0	0	0	0	0	0	0	0	0	0	0	0	0	0	0	0	0	0	0	0	0	0	0	0	0	0	0	0	0	0	0	0
Bacteria;Firmicutes;Clostridia;Peptostreptococcales-Tissierellales;Fenollaria	Bacteria	Firmicutes	Clostridia	Peptostreptococcales-Tissierellales	Fenollaria	0	0	0	0	0	0	0	0	0	0	0	0	0	0	0	0	0	0	0	0	0	0	0	3	0	0	0	0	0	0	0	0	0	0	0	0	0	0	0	0	0	0	0	0
Bacteria;Firmicutes;Clostridia;Peptostreptococcales-Tissierellales;uncultured	Bacteria	Firmicutes	Clostridia	Peptostreptococcales-Tissierellales	uncultured	0	0	0	0	0	0	0	0	0	0	0	0	0	0	0	0	0	0	0	0	0	0	0	0	0	0	0	0	0	0	3	0	0	0	0	0	0	0	0	0	0	0	0	0
Bacteria;Firmicutes;Desulfotomaculia;Desulfotomaculales;Desulfofundulus	Bacteria	Firmicutes	Desulfotomaculia	Desulfotomaculales	Desulfofundulus	0	0	0	0	0	0	0	0	3	0	0	0	0	0	0	0	0	0	0	0	0	0	0	0	0	0	0	0	0	0	0	0	0	0	0	0	0	0	0	0	0	0	0	0
Bacteria;Firmicutes;Limnochordia;Hydrogenispora;uncultured bacterium	Bacteria	Firmicutes	Limnochordia	Hydrogenispora	uncultured bacterium	0	0	0	0	0	0	0	0	0	0	0	0	0	0	0	0	0	0	0	0	0	0	0	0	0	0	0	0	0	0	0	0	0	0	0	0	0	0	0	3	0	0	0	0
Bacteria;Nitrospinota;Nitrospinia;Nitrospinales;Nitrospinaceae	Bacteria	Nitrospinota	Nitrospinia	Nitrospinales	Nitrospinaceae	0	0	0	0	0	0	0	3	0	0	0	0	0	0	0	0	0	0	0	0	0	0	0	0	0	0	0	0	0	0	0	0	0	0	0	0	0	0	0	0	0	0	0	0
Bacteria;Patescibacteria;ABY1;Candidatus Falkowbacteria;uncultured Parcubacteria group bacterium	Bacteria	Patescibacteria	ABY1	Candidatus Falkowbacteria	uncultured Parcubacteria group bacterium	0	0	0	0	0	3	0	0	0	0	0	0	0	0	0	0	0	0	0	0	0	0	0	0	0	0	0	0	0	0	0	0	0	0	0	0	0	0	0	0	0	0	0	0
Bacteria;Patescibacteria;ABY1;Candidatus Kuenenbacteria;__	Bacteria	Patescibacteria	ABY1	Candidatus Kuenenbacteria	__	0	0	0	0	0	3	0	0	0	0	0	0	0	0	0	0	0	0	0	0	0	0	0	0	0	0	0	0	0	0	0	0	0	0	0	0	0	0	0	0	0	0	0	0
Bacteria;Patescibacteria;Microgenomatia;Candidatus Collierbacteria;__	Bacteria	Patescibacteria	Microgenomatia	Candidatus Collierbacteria	__	0	3	0	0	0	0	0	0	0	0	0	0	0	0	0	0	0	0	0	0	0	0	0	0	0	0	0	0	0	0	0	0	0	0	0	0	0	0	0	0	0	0	0	0
Bacteria;Patescibacteria;Microgenomatia;Candidatus Daviesbacteria;uncultured bacterium	Bacteria	Patescibacteria	Microgenomatia	Candidatus Daviesbacteria	uncultured bacterium	0	0	0	0	0	3	0	0	0	0	0	0	0	0	0	0	0	0	0	0	0	0	0	0	0	0	0	0	0	0	0	0	0	0	0	0	0	0	0	0	0	0	0	0
Bacteria;Planctomycetota;Planctomycetes;Planctomycetales;__	Bacteria	Planctomycetota	Planctomycetes	Planctomycetales	__	0	0	0	0	0	0	0	3	0	0	0	0	0	0	0	0	0	0	0	0	0	0	0	0	0	0	0	0	0	0	0	0	0	0	0	0	0	0	0	0	0	0	0	0
Bacteria;Proteobacteria;Alphaproteobacteria;Azospirillales;Azospirillales Incertae Sedis	Bacteria	Proteobacteria	Alphaproteobacteria	Azospirillales	Azospirillales Incertae Sedis	0	0	0	0	0	0	0	0	0	0	0	0	0	0	0	0	0	0	0	0	0	0	0	0	0	0	0	0	0	0	0	0	0	0	0	0	0	0	0	3	0	0	0	0
Bacteria;Proteobacteria;Alphaproteobacteria;Rhizobiales;Methylopilaceae	Bacteria	Proteobacteria	Alphaproteobacteria	Rhizobiales	Methylopilaceae	0	0	0	0	0	0	0	0	0	0	3	0	0	0	0	0	0	0	0	0	0	0	0	0	0	0	0	0	0	0	0	0	0	0	0	0	0	0	0	0	0	0	0	0
Bacteria;Proteobacteria;Gammaproteobacteria;Burkholderiales;Hydrogenophilaceae	Bacteria	Proteobacteria	Gammaproteobacteria	Burkholderiales	Hydrogenophilaceae	0	0	0	0	0	0	0	0	0	0	0	0	0	0	0	0	0	0	0	0	0	0	0	0	0	0	0	0	0	0	0	0	0	0	0	3	0	0	0	0	0	0	0	0
Bacteria;Proteobacteria;Gammaproteobacteria;EPR3968-O8a-Bc78;uncultured bacterium	Bacteria	Proteobacteria	Gammaproteobacteria	EPR3968-O8a-Bc78	uncultured bacterium	0	3	0	0	0	0	0	0	0	0	0	0	0	0	0	0	0	0	0	0	0	0	0	0	0	0	0	0	0	0	0	0	0	0	0	0	0	0	0	0	0	0	0	0
Bacteria;Proteobacteria;Gammaproteobacteria;EV818SWSAP88;uncultured bacterium	Bacteria	Proteobacteria	Gammaproteobacteria	EV818SWSAP88	uncultured bacterium	0	0	0	0	0	0	0	0	0	0	0	0	0	0	0	0	0	0	0	3	0	0	0	0	0	0	0	0	0	0	0	0	0	0	0	0	0	0	0	0	0	0	0	0
Bacteria;Proteobacteria;Gammaproteobacteria;Steroidobacterales;Steroidobacteraceae	Bacteria	Proteobacteria	Gammaproteobacteria	Steroidobacterales	Steroidobacteraceae	0	0	0	0	0	0	0	0	0	0	0	0	0	0	0	0	0	0	0	0	0	0	0	0	0	0	0	0	0	0	0	0	0	0	0	0	0	0	0	0	0	0	3	0
Bacteria;Verrucomicrobiota;__;__;__	Bacteria	Verrucomicrobiota	__	__	__	0	0	0	0	0	0	0	0	0	0	3	0	0	0	0	0	0	0	0	0	0	0	0	0	0	0	0	0	0	0	0	0	0	0	0	0	0	0	0	0	0	0	0	0
Bacteria;Armatimonadota;Fimbriimonadia;Fimbriimonadales;__	Bacteria	Armatimonadota	Fimbriimonadia	Fimbriimonadales	__	0	0	0	0	0	0	0	0	0	0	2	0	0	0	0	0	0	0	0	0	0	0	0	0	0	0	0	0	0	0	0	0	0	0	0	0	0	0	0	0	0	0	0	0
Bacteria;Bacteroidota;Bacteroidia;Chitinophagales;37-13	Bacteria	Bacteroidota	Bacteroidia	Chitinophagales	37-13	0	0	0	0	0	2	0	0	0	0	0	0	0	0	0	0	0	0	0	0	0	0	0	0	0	0	0	0	0	0	0	0	0	0	0	0	0	0	0	0	0	0	0	0
Bacteria;Bacteroidota;SJA-28;uncultured bacterium;__	Bacteria	Bacteroidota	SJA-28	uncultured bacterium	__	0	0	0	0	0	0	0	0	0	0	0	2	0	0	0	0	0	0	0	0	0	0	0	0	0	0	0	0	0	0	0	0	0	0	0	0	0	0	0	0	0	0	0	0
Bacteria;Desulfobacterota;Desulfobulbia;Desulfobulbales;Desulfobulbaceae	Bacteria	Desulfobacterota	Desulfobulbia	Desulfobulbales	Desulfobulbaceae	0	0	0	0	0	2	0	0	0	0	0	0	0	0	0	0	0	0	0	0	0	0	0	0	0	0	0	0	0	0	0	0	0	0	0	0	0	0	0	0	0	0	0	0
Bacteria;Firmicutes;Clostridia;Christensenellales;Christensenellaceae	Bacteria	Firmicutes	Clostridia	Christensenellales	Christensenellaceae	0	0	0	0	0	2	0	0	0	0	0	0	0	0	0	0	0	0	0	0	0	0	0	0	0	0	0	0	0	0	0	0	0	0	0	0	0	0	0	0	0	0	0	0
Bacteria;Firmicutes;Clostridia;Hungateiclostridiaceae;Ruminiclostridium	Bacteria	Firmicutes	Clostridia	Hungateiclostridiaceae	Ruminiclostridium	0	0	0	0	0	0	0	0	2	0	0	0	0	0	0	0	0	0	0	0	0	0	0	0	0	0	0	0	0	0	0	0	0	0	0	0	0	0	0	0	0	0	0	0
Bacteria;Firmicutes;Clostridia;Oscillospirales;Ethanoligenenaceae	Bacteria	Firmicutes	Clostridia	Oscillospirales	Ethanoligenenaceae	0	0	0	0	0	0	0	0	0	0	0	0	0	0	0	0	0	0	0	0	0	0	0	0	0	0	0	0	0	0	0	0	0	0	0	2	0	0	0	0	0	0	0	0
Bacteria;Firmicutes;Thermoanaerobacteria;Thermoanaerobacterales;SRB2	Bacteria	Firmicutes	Thermoanaerobacteria	Thermoanaerobacterales	SRB2	0	0	0	0	0	0	0	0	0	0	0	0	0	0	2	0	0	0	0	0	0	0	0	0	0	0	0	0	0	0	0	0	0	0	0	0	0	0	0	0	0	0	0	0
Bacteria;Myxococcota;Polyangia;Haliangiales;__	Bacteria	Myxococcota	Polyangia	Haliangiales	__	0	0	0	0	0	0	0	0	0	0	0	0	0	0	2	0	0	0	0	0	0	0	0	0	0	0	0	0	0	0	0	0	0	0	0	0	0	0	0	0	0	0	0	0
Bacteria;Patescibacteria;Dojkabacteria;uncultured organism;__	Bacteria	Patescibacteria	Dojkabacteria	uncultured organism	__	0	0	0	0	0	0	0	2	0	0	0	0	0	0	0	0	0	0	0	0	0	0	0	0	0	0	0	0	0	0	0	0	0	0	0	0	0	0	0	0	0	0	0	0
Bacteria;Patescibacteria;Parcubacteria;Candidatus Campbellbacteria;uncultured bacterium	Bacteria	Patescibacteria	Parcubacteria	Candidatus Campbellbacteria	uncultured bacterium	0	0	0	0	0	2	0	0	0	0	0	0	0	0	0	0	0	0	0	0	0	0	0	0	0	0	0	0	0	0	0	0	0	0	0	0	0	0	0	0	0	0	0	0
Bacteria;Patescibacteria;Parcubacteria;Candidatus Wolfebacteria;__	Bacteria	Patescibacteria	Parcubacteria	Candidatus Wolfebacteria	__	0	0	0	0	0	0	2	0	0	0	0	0	0	0	0	0	0	0	0	0	0	0	0	0	0	0	0	0	0	0	0	0	0	0	0	0	0	0	0	0	0	0	0	0
Bacteria;Planctomycetota;Phycisphaerae;CCM11a;__	Bacteria	Planctomycetota	Phycisphaerae	CCM11a	__	0	0	0	2	0	0	0	0	0	0	0	0	0	0	0	0	0	0	0	0	0	0	0	0	0	0	0	0	0	0	0	0	0	0	0	0	0	0	0	0	0	0	0	0
Bacteria;Planctomycetota;Phycisphaerae;MSBL9;SM23-30	Bacteria	Planctomycetota	Phycisphaerae	MSBL9	SM23-30	0	0	0	2	0	0	0	0	0	0	0	0	0	0	0	0	0	0	0	0	0	0	0	0	0	0	0	0	0	0	0	0	0	0	0	0	0	0	0	0	0	0	0	0
Bacteria;Planctomycetota;Phycisphaerae;mle1-8;uncultured bacterium	Bacteria	Planctomycetota	Phycisphaerae	mle1-8	uncultured bacterium	0	0	2	0	0	0	0	0	0	0	0	0	0	0	0	0	0	0	0	0	0	0	0	0	0	0	0	0	0	0	0	0	0	0	0	0	0	0	0	0	0	0	0	0
Bacteria;Proteobacteria;Alphaproteobacteria;Ferrovibrionales;Ferrovibrionaceae	Bacteria	Proteobacteria	Alphaproteobacteria	Ferrovibrionales	Ferrovibrionaceae	0	0	0	0	0	0	0	0	0	0	0	0	0	0	2	0	0	0	0	0	0	0	0	0	0	0	0	0	0	0	0	0	0	0	0	0	0	0	0	0	0	0	0	0
Bacteria;Proteobacteria;Alphaproteobacteria;Ferrovibrionales;uncultured	Bacteria	Proteobacteria	Alphaproteobacteria	Ferrovibrionales	uncultured	0	0	0	0	2	0	0	0	0	0	0	0	0	0	0	0	0	0	0	0	0	0	0	0	0	0	0	0	0	0	0	0	0	0	0	0	0	0	0	0	0	0	0	0
Bacteria;Proteobacteria;Alphaproteobacteria;Rhodospirillales;__	Bacteria	Proteobacteria	Alphaproteobacteria	Rhodospirillales	__	0	0	0	0	0	2	0	0	0	0	0	0	0	0	0	0	0	0	0	0	0	0	0	0	0	0	0	0	0	0	0	0	0	0	0	0	0	0	0	0	0	0	0	0
Bacteria;Proteobacteria;Alphaproteobacteria;uncultured;metagenome	Bacteria	Proteobacteria	Alphaproteobacteria	uncultured	metagenome	0	0	0	0	2	0	0	0	0	0	0	0	0	0	0	0	0	0	0	0	0	0	0	0	0	0	0	0	0	0	0	0	0	0	0	0	0	0	0	0	0	0	0	0
Bacteria;Proteobacteria;Gammaproteobacteria;AT-s2-59;__	Bacteria	Proteobacteria	Gammaproteobacteria	AT-s2-59	__	0	0	0	0	0	2	0	0	0	0	0	0	0	0	0	0	0	0	0	0	0	0	0	0	0	0	0	0	0	0	0	0	0	0	0	0	0	0	0	0	0	0	0	0
Bacteria;Proteobacteria;Gammaproteobacteria;Alteromonadales;Colwelliaceae	Bacteria	Proteobacteria	Gammaproteobacteria	Alteromonadales	Colwelliaceae	0	0	0	0	0	0	0	0	0	0	0	0	0	0	0	0	0	0	0	0	2	0	0	0	0	0	0	0	0	0	0	0	0	0	0	0	0	0	0	0	0	0	0	0
Bacteria;Proteobacteria;Gammaproteobacteria;B2M28;uncultured bacterium	Bacteria	Proteobacteria	Gammaproteobacteria	B2M28	uncultured bacterium	0	0	0	0	0	0	0	0	0	0	0	0	0	2	0	0	0	0	0	0	0	0	0	0	0	0	0	0	0	0	0	0	0	0	0	0	0	0	0	0	0	0	0	0
Bacteria;Proteobacteria;Gammaproteobacteria;eub62A3;__	Bacteria	Proteobacteria	Gammaproteobacteria	eub62A3	__	0	0	0	0	0	0	0	0	0	0	0	2	0	0	0	0	0	0	0	0	0	0	0	0	0	0	0	0	0	0	0	0	0	0	0	0	0	0	0	0	0	0	0	0
Bacteria;Verrucomicrobiota;Lentisphaeria;Lentisphaerales;Lentisphaeraceae	Bacteria	Verrucomicrobiota	Lentisphaeria	Lentisphaerales	Lentisphaeraceae	0	0	0	0	0	0	0	0	0	0	0	0	0	0	2	0	0	0	0	0	0	0	0	0	0	0	0	0	0	0	0	0	0	0	0	0	0	0	0	0	0	0	0	0
[truncated: 19 more columns]

## Sheet: Genus
Suppl_Data_S03
Taxomic assignation and relative abundances for each sample, at the Genus rank
							ING	ING	ING	INST_A	INST_A	INST_A	INST_B	INST_B	INST_B	INST_C	INST_C	INST_C	INST_D	INST_D	INST_D	INST_A	INST_A	INST_A	INST_A	INST_A	INST_B	INST_B	INST_B	INST_C	INST_C	INST_C	INST_D	INST_D	INST_D	FEED_A	FEED_A	FEED_A	FEED_A	FEED_D	FEED_D	FEED_D	FEED_D	CUTIS_A	CUTIS_A	CUTIS_A	CUTIS_A	CUTIS_A	CUTIS_A
							water	water	water	water	water	water	water	water	water	water	water	water	water	water	water	tankbiofilm	tankbiofilm	tankbiofilm	tankbiofilm	tankbiofilm	tankbiofilm	tankbiofilm	tankbiofilm	tankbiofilm	tankbiofilm	tankbiofilm	tankbiofilm	tankbiofilm	tankbiofilm	feed	feed	feed	feed	feed	feed	feed	feed	cutis	cutis	cutis	cutis	cutis	cutis
Taxa		Phylum	Class	Order	Family	Genus	2018-04-26	2018-06-29	2018-09-10	2018-04-26	2018-06-29	2018-09-10	2018-04-26	2018-06-29	2018-09-10	2018-04-26	2018-06-29	2018-09-10	2018-04-26	2018-06-29	2018-09-10	2018-09-10	2018-09-10	2018-09-10	2018-09-10	2018-09-10	2018-09-10	2018-09-10	2018-09-10	2018-09-10	2018-09-10	2018-09-10	2018-09-10	2018-09-10	2018-09-10	2018-09-10	2018-09-10	2018-09-10	2018-09-10	2018-09-10	2018-09-10	2018-09-10	2018-09-10	2018-09-10	2018-09-10	2018-09-10	2018-09-10	2018-09-10	2018-09-10
Bacteria	Bacteria	Firmicutes	Bacilli	Mycoplasmatales	Mycoplasmataceae	Mycoplasma	0	133	26	777	595	541	192	797	863	43	51	120	16	642	235	15	7	0	0	0	0	0	0	3	0	0	0	0	0	5	11	10	16	8	13	7	0	807	4300	7729	17841	9310	13857
Bacteria	Bacteria	Bacteroidota	Bacteroidia	Flavobacteriales	Flavobacteriaceae	Flavobacterium	3497	1593	4069	297716	7412	10951	17043	10678	25547	4788	3622	24243	2221	18434	17303	915	10742	5	496	1971	2553	2489	531	12705	1161	3495	1167	1673	1531	0	3	0	0	0	0	0	4	1233	425	796	1131	284	374
Bacteria	Bacteria	Proteobacteria	Gammaproteobacteria	Pseudomonadales	Pseudomonadaceae	Pseudomonas	753	191	1136	56327	210	94620	13693	497	60063	2781	181	48541	1261	1668	39801	773	2855	15	16	20	0	18	53	91	36	399	5	4	80	39	66	31	57	30	39	40	5	3674	1010	1539	1936	768	623
Bacteria	Bacteria	Proteobacteria	Gammaproteobacteria	Pseudomonadales	Moraxellaceae	Acinetobacter	251	69	405	110555	207	12128	1391	547	91035	910	59	24580	713	236	54513	507	406	39	0	66	6	170	199	28	53	826	0	11	25	51	72	10	86	22	44	66	0	1423	328	688	871	262	244
Bacteria	Bacteria	Proteobacteria	Gammaproteobacteria	Alteromonadales	Alteromonadaceae	Rheinheimera	1342	764	92	217919	390	9053	11564	5214	8861	6269	316	3075	1136	14641	15053	25	13	0	0	0	0	2	0	0	8	36	0	0	70	0	0	0	0	0	0	0	0	5542	297	490	583	346	435
Bacteria	Bacteria	Proteobacteria	Gammaproteobacteria	Aeromonadales	Aeromonadaceae	Aeromonas	0	145	236	7764	831	4822	2133	663	8116	500	361	5373	51	5697	1839	116	202	0	16	116	14	32	44	292	61	952	14	23	114	8	8	7	11	6	6	14	0	4995	6081	15687	16762	17343	22312
Bacteria	Bacteria	Proteobacteria	Gammaproteobacteria	Burkholderiales	Comamonadaceae	Rhodoferax	7156	613	1106	51528	1285	2791	9536	2395	6394	3807	1088	5159	234	5107	7862	5403	16329	0	1635	1726	4557	4253	1436	37847	4144	3292	1054	929	735	0	0	0	0	0	0	0	0	74	0	0	0	0	9
Bacteria	Bacteria	Proteobacteria	Gammaproteobacteria	Burkholderiales	Oxalobacteraceae	Duganella	4703	210	207	129193	718	3198	4716	3122	4557	3401	961	3722	609	3626	10659	7	7	15	0	5	0	0	6	0	0	7	0	0	80	0	0	0	0	0	0	0	0	566	78	30	102	38	48
Bacteria	Bacteria	Proteobacteria	Gammaproteobacteria	Burkholderiales	Comamonadaceae	__	3433	19120	2466	33024	1527	2641	45382	1781	3829	2832	1130	1878	3754	8280	12558	3655	3527	0	1445	652	1161	389	279	4309	3796	1369	536	237	334	0	10	0	0	0	5	6	0	141	71	31	35	11	0
Bacteria	Bacteria	Proteobacteria	Gammaproteobacteria	Burkholderiales	Chromobacteriaceae	Vogesella	0	107	36	127170	136	1850	7088	368	2364	4062	655	1065	387	992	2953	0	0	0	0	0	0	0	0	0	7	0	0	0	0	0	0	0	0	0	0	0	0	0	0	7	0	0	0
Bacteria	Bacteria	Proteobacteria	Gammaproteobacteria	Burkholderiales	Oxalobacteraceae	Undibacterium	360	205	1055	95005	355	987	4640	1157	11929	2336	386	15564	871	4635	5062	10	16	6	0	0	0	0	6	17	56	558	0	0	184	0	0	0	6	0	0	0	0	283	32	130	156	40	31
Bacteria	Bacteria	Firmicutes	Clostridia	Oscillospirales	Ruminococcaceae	__	0	0	0	0	16	6	0	0	0	0	11	0	0	0	0	0	0	0	0	0	0	0	0	0	0	0	0	0	0	0	0	2	0	0	0	0	0	4	0	35669	2297	4175	11341
Bacteria	Bacteria	Bacteroidota	Bacteroidia	Cytophagales	Spirosomaceae	Arcicella	672	21	263	64765	131	257	5776	366	227	1125	256	395	110	649	1332	401	338	0	313	75	7068	102	1390	14167	677	1045	3823	4	1294	0	0	0	0	0	0	0	0	41	4	15	7	13	0
Bacteria	Bacteria	Proteobacteria	Gammaproteobacteria	Burkholderiales	Chitinibacteraceae	Deefgea	25208	2149	212	315	429	696	242	766	1888	797	441	1166	881	41284	748	0	0	0	0	4	0	0	2	7	0	39	0	0	54	0	0	0	0	0	0	0	0	268	1170	3721	5289	3906	4823
Bacteria	Bacteria	Firmicutes	Bacilli	Lactobacillales	Lactobacillaceae	Lactobacillus	0	0	43	0	8	0	2	133	0	0	59	0	0	3	0	0	0	0	0	0	0	0	0	16	0	0	0	0	0	12751	14723	10396	16347	10957	12587	16969	5589	56	0	50	5	5	5
Bacteria	Bacteria	Campilobacterota	Campylobacteria	Campylobacterales	Arcobacteraceae	Pseudarcobacter	7	192	357	12533	940	8132	14442	986	4916	32256	822	3972	108	2857	16700	47	22	19	0	0	0	0	4	0	5	36	0	0	20	0	22	0	10	0	0	0	0	190	34	34	106	45	26
Bacteria	Bacteria	Proteobacteria	Gammaproteobacteria	Burkholderiales	Comamonadaceae	Polaromonas	154	83	208	398	170	4429	14138	1499	21040	27415	612	1842	1279	1722	18160	209	13	0	12	0	0	0	0	36	0	0	0	0	0	0	0	0	0	0	0	0	0	13	0	0	0	0	0
Bacteria	Bacteria	Bacteroidota	Bacteroidia	Cytophagales	Spirosomaceae	Flectobacillus	75	129	21	15143	281	21	9093	393	0	6352	9	26	258	42390	399	0	0	0	0	0	0	0	0	0	12	0	0	0	0	0	0	0	0	0	0	0	0	32	0	0	6	5	0
Bacteria	Bacteria	Proteobacteria	Alphaproteobacteria	Rhodobacterales	Rhodobacteraceae	Pseudorhodobacter	94	755	783	14242	1202	926	2271	1512	1068	789	977	856	0	2299	2481	1544	5917	0	802	769	1026	2213	1596	14822	1062	2804	789	647	99	0	0	0	0	0	0	0	0	60	9	8	18	5	10
Bacteria	Bacteria	Proteobacteria	Gammaproteobacteria	Burkholderiales	Comamonadaceae	Sphaerotilus	65	119	206	2167	78	3114	4900	370	1031	106	85	1884	0	5822	955	2867	3131	9	284	58	44	2820	293	3228	24679	883	0	24	1921	0	0	0	0	0	0	0	0	35	0	0	0	0	0
Bacteria	Bacteria	Bacteroidota	Bacteroidia	Chitinophagales	Chitinophagaceae	uncultured	161	251	2557	103	306	1825	9	580	1684	34	1515	1139	0	1683	2937	3620	8322	5	1161	4995	152	6312	379	4583	460	2219	6062	1295	4292	0	0	0	0	0	0	0	0	70	94	47	61	9	35
Bacteria	Bacteria	Bacteroidota	Bacteroidia	Cytophagales	Spirosomaceae	Emticicia	1099	733	414	35540	528	209	4149	833	145	966	427	318	321	2324	587	108	1047	0	67	260	19	922	58	626	1297	116	345	417	136	0	0	0	0	0	0	0	0	123	62	72	133	93	74
Bacteria	Bacteria	Bacteroidota	Bacteroidia	Chitinophagales	Saprospiraceae	uncultured	683	432	1295	5401	525	1611	4685	1491	1006	407	504	468	417	1918	1231	660	2521	0	342	4446	185	9243	281	693	1386	2622	2232	986	815	0	0	0	0	0	0	0	0	24	32	24	27	23	25
Bacteria	Bacteria	Verrucomicrobiota	Verrucomicrobiae	Verrucomicrobiales	Rubritaleaceae	Luteolibacter	29	279	707	186	792	4412	17	2893	1761	17	1763	1063	0	3248	2821	3009	933	0	3780	3736	1999	2665	284	5196	2299	1112	2637	483	76	0	0	0	0	0	0	0	0	88	46	28	102	15	64
Bacteria	Bacteria	Bacteroidota	Bacteroidia	Chitinophagales	Saprospiraceae	OLB8	0	1030	1861	5	442	627	0	4118	843	0	321	374	0	1290	2068	629	9557	0	8	1626	4	1507	676	545	748	6594	5835	3534	210	0	0	0	0	0	0	0	0	8	12	9	0	7	0
Bacteria	Bacteria	Proteobacteria	Gammaproteobacteria	Burkholderiales	Comamonadaceae	Hydrogenophaga	38	62	416	977	291	1404	128	170	1360	162	266	1153	0	1388	1064	14576	2591	9	43	2441	252	1547	242	4464	2617	527	70	283	841	0	0	0	0	0	0	0	0	25	0	20	21	24	0
Bacteria	Bacteria	Verrucomicrobiota	Omnitrophia	Omnitrophales	Omnitrophaceae	Candidatus Omnitrophus	2438	8989	14490	4486	499	733	1032	1648	970	301	187	84	68	1434	909	0	0	0	0	10	0	0	0	0	0	0	0	0	0	0	0	0	0	0	0	0	0	0	0	0	0	0	0
Bacteria	Bacteria	Proteobacteria	Gammaproteobacteria	Burkholderiales	Oxalobacteraceae	Massilia	2071	40	726	9420	18	992	9445	3798	2963	699	138	2996	52	672	899	41	86	0	0	0	0	11	0	0	9	139	0	0	58	11	12	0	12	0	16	16	0	98	57	110	60	28	148
Bacteria	Bacteria	Firmicutes	Bacilli	Lactobacillales	Streptococcaceae	Streptococcus	0	17	0	0	0	0	7	0	0	0	0	0	0	0	0	0	0	0	0	0	6	0	0	0	0	0	0	0	0	4108	5732	3246	6416	3180	5973	5266	1675	150	5	23	0	13	4
Bacteria	Bacteria	Proteobacteria	Gammaproteobacteria	Enterobacterales	Enterobacteriaceae	Citrobacter	0	0	25	0	0	63	0	0	0	0	0	0	0	0	0	0	0	0	0	0	0	0	0	0	0	0	0	0	3	0	8	0	0	0	0	0	0	17	57	5401	6662	4861	7981
Bacteria	Bacteria	Proteobacteria	Alphaproteobacteria	Rhodobacterales	Rhodobacteraceae	__	100	139	370	1565	758	292	577	902	271	0	493	411	9	1825	847	1107	5857	0	228	771	3171	1610	186	1288	669	3209	2201	763	198	0	0	0	0	0	0	0	0	0	217	147	71	16	0
Bacteria	Bacteria	Firmicutes	Clostridia	Clostridiales	Clostridiaceae	Clostridium sensu stricto 1	0	22	18	921	467	285	46	742	816	737	1282	406	0	1569	456	0	0	0	0	0	0	0	0	0	0	16	0	26	0	0	11	0	6	0	0	0	0	45	130	178	189	132	191
Bacteria	Bacteria	Proteobacteria	Alphaproteobacteria	Sphingomonadales	Sphingomonadaceae	__	68	443	500	1525	436	1411	166	679	476	102	659	258	0	643	393	3296	1917	0	350	1057	60	225	348	11826	0	452	769	284	201	0	0	0	0	0	0	0	0	35	233	163	88	46	0
Bacteria	Bacteria	Proteobacteria	Gammaproteobacteria	Cellvibrionales	Cellvibrionaceae	Cellvibrio	5931	3985	1038	2875	314	276	695	1336	690	422	389	376	264	5276	1358	0	0	0	0	0	0	0	0	0	0	0	0	0	22	0	0	0	0	0	0	0	0	180	112	213	138	94	106
Bacteria	Bacteria	Proteobacteria	Alphaproteobacteria	Rhizobiales	Rhizobiaceae	Ahrensia	0	0	0	0	99	360	0	25	306	0	29	35	0	6	0	3406	6	4	5	32	8556	7	0	15715	0	0	0	0	51	0	0	0	0	0	0	0	0	0	0	0	0	0	0
Bacteria	Bacteria	Proteobacteria	Gammaproteobacteria	Pseudomonadales	Moraxellaceae	Alkanindiges	76	0	298	14104	122	3855	300	372	981	361	184	832	84	149	83	2928	1467	0	11	20	4	4	8	131	168	183	0	0	14	0	0	0	0	0	0	0	0	121	15	31	71	27	12
Bacteria	Bacteria	Bacteroidota	Bacteroidia	Bacteroidales	Paludibacteraceae	Paludibacter	0	20	133	1113	560	2450	499	2361	1979	10	272	2890	0	342	315	10	12	0	2	4	0	3	9	16	0	157	0	2	44	0	0	0	5	0	0	0	0	4352	823	687	2022	550	435
Bacteria	Bacteria	Firmicutes	Bacilli	Lactobacillales	Leuconostocaceae	Weissella	0	0	0	0	0	0	0	0	0	0	0	0	0	0	0	0	0	0	0	0	0	0	0	0	0	0	0	0	0	3831	4559	3020	5297	2419	2356	4085	1245	0	0	8	0	4	6
Bacteria	Bacteria	Proteobacteria	Alphaproteobacteria	Rhizobiales	Rhizobiales Incertae Sedis	uncultured	92	15	124	97	64	362	15	131	266	21	89	116	0	145	298	10232	1418	0	63	886	1481	741	789	824	6079	702	586	68	68	0	0	0	0	0	0	0	0	30	0	0	5	0	0
Bacteria	Bacteria	Proteobacteria	Gammaproteobacteria	Burkholderiales	Methylophilaceae	Methylotenera	195	22912	1059	51	11	113	0	14	85	10	23	29	0	65	25	122	0	0	74	114	8	13	26	95	29	7	11	40	70	0	0	0	0	0	0	0	0	0	0	0	0	0	8
Bacteria	Bacteria	Proteobacteria	Alphaproteobacteria	Rhodobacterales	Rhodobacteraceae	Rhodobacter	55	119	85	1511	79	382	347	378	245	115	235	264	0	531	554	317	527	0	812	2124	1194	241	1358	10132	1305	870	472	218	524	0	0	0	0	0	0	0	0	33	7	0	0	0	0
Bacteria	Bacteria	Verrucomicrobiota	Omnitrophia	Omnitrophales	Omnitrophaceae	__	2145	5751	8637	2745	426	534	739	1149	688	229	188	70	73	723	629	0	0	0	0	0	0	0	0	0	0	0	0	0	0	0	0	0	0	0	0	0	0	0	0	0	0	0	0
Bacteria	Bacteria	Bacteroidota	Bacteroidia	Cytophagales	Microscillaceae	uncultured	99	17	179	57	8	448	17	127	100	3	19	87	0	110	242	128	419	0	106	5919	239	468	102	3283	9504	526	382	267	566	0	0	0	0	0	0	0	0	26	9	16	31	9	13
Bacteria	Bacteria	Patescibacteria	Gracilibacteria	__	__	__	75	203	203	10021	382	919	1708	603	1043	183	547	632	0	1646	1073	279	332	0	65	59	55	710	122	211	1386	409	51	335	56	0	0	0	0	0	0	0	0	26	0	0	33	8	4
Bacteria	Bacteria	Proteobacteria	Alphaproteobacteria	Sphingomonadales	Sphingomonadaceae	Novosphingobium	0	83	32	272	539	334	51	872	148	43	336	294	0	1109	77	1581	831	0	205	149	485	873	161	5579	6044	1530	848	126	81	0	0	0	0	0	0	0	0	0	0	0	0	0	0
Bacteria	Bacteria	Proteobacteria	Gammaproteobacteria	Burkholderiales	Comamonadaceae	uncultured	49	83	431	1212	416	711	41	667	1336	119	228	306	0	582	1397	135	1401	0	151	491	77	4496	386	156	1322	2505	532	907	302	0	0	0	0	0	0	0	0	21	13	0	6	0	13
Bacteria	Bacteria	Proteobacteria	Alphaproteobacteria	Rhizobiales	Rhizobiales Incertae Sedis	Phreatobacter	31	106	241	312	266	482	74	270	1541	7	349	429	0	2044	1216	675	3153	9	19	511	55	1195	2018	1371	1139	1128	673	688	53	0	0	0	0	0	0	0	0	0	0	0	0	3	0
Bacteria	Bacteria	Bacteroidota	Bacteroidia	Flavobacteriales	Weeksellaceae	Chryseobacterium	41	0	92	7367	23	799	1629	42	4595	179	39	262	759	45	74	11	11	0	0	0	0	5	58	8	0	22	0	0	0	4	9	9	9	2	19	0	0	188	204	509	598	151	116
Bacteria	Bacteria	Patescibacteria	Gracilibacteria	JGI 0000069-P22	uncultured bacterium	__	0	4	23	2934	276	1114	0	154	245	41	193	97	0	1336	169	3976	380	0	25	560	149	266	178	3249	2187	105	644	365	0	0	0	0	0	0	0	0	0	14	2	0	3	0	0
Bacteria	Bacteria	Bacteroidota	Bacteroidia	Chitinophagales	Saprospiraceae	Haliscomenobacter	14	19	132	98	144	761	569	514	240	31	136	250	0	472	506	161	1000	0	1156	761	48	906	221	142	5348	1339	2079	1083	534	0	0	0	0	0	0	0	0	6	0	0	0	0	19
Bacteria	Bacteria	Cyanobacteria	Cyanobacteriia	SepB-3	__	__	0	0	0	9	0	152	24	105	89	0	1802	228	0	91	12	895	18	0	7	146	4643	83	10	9501	29	2	17	0	399	0	0	0	0	0	0	0	0	16	0	3	2	0	0
Bacteria	Bacteria	Bacteroidota	Bacteroidia	Flavobacteriales	Crocinitomicaceae	Fluviicola	193	648	586	9759	156	106	635	111	541	163	107	744	224	230	704	13	39	0	3	23	563	53	12	1666	412	28	19	0	47	0	0	0	0	0	0	0	0	40	26	39	58	8	66
Bacteria	Bacteria	Proteobacteria	Gammaproteobacteria	Burkholderiales	Comamonadaceae	Aquabacterium	0	1292	192	1663	86	2477	143	223	3427	32	118	1782	0	1198	4066	18	21	0	0	14	0	0	6	0	1	89	0	0	11	0	0	0	0	0	0	0	0	75	0	0	0	0	0
Bacteria	Bacteria	Proteobacteria	Alphaproteobacteria	Micavibrionales	uncultured	uncultured bacterium	0	24	0	261	71	905	30	75	193	39	21	51	0	19	31	3537	827	0	243	592	545	121	306	5714	1495	512	76	163	34	0	0	0	0	0	0	0	0	215	19	64	80	32	60
Bacteria	Bacteria	Proteobacteria	Alphaproteobacteria	Sphingomonadales	Sphingomonadaceae	Sphingorhabdus	30	366	728	1105	218	761	117	345	422	30	139	178	0	298	184	363	21	0	723	95	6092	169	243	2743	44	237	308	0	217	0	0	0	0	0	0	0	0	14	82	62	15	13	0
Bacteria	Bacteria	Proteobacteria	Alphaproteobacteria	Sphingomonadales	Sphingomonadaceae	Sphingopyxis	27	164	131	6927	718	340	407	174	178	112	689	132	0	256	219	319	289	0	721	1224	0	68	31	2360	19	93	120	81	0	0	0	0	0	0	9	0	0	53	216	150	95	31	9
Bacteria	Bacteria	Proteobacteria	Gammaproteobacteria	Burkholderiales	Comamonadaceae	Rhizobacter	25	6024	248	117	28	60	21	66	55	6	45	6	0	52	2	1995	1968	0	134	109	375	999	55	2787	17	521	0	9	6	0	0	0	0	0	0	0	0	0	0	0	0	0	0
Bacteria	Bacteria	Proteobacteria	Gammaproteobacteria	Burkholderiales	Aquaspirillaceae	Rivicola	0	0	0	0	7	99	5	0	694	0	7	629	0	0	848	0	0	0	0	8	0	0	0	0	0	5	0	0	13	0	9	0	9	0	0	0	0	26	13	254	543	351	576
Bacteria	Bacteria	Chloroflexi	Anaerolineae	RBG-13-54-9	__	__	0	0	263	0	35	1284	0	9	798	0	3	427	0	272	1837	26	131	0	0	3063	0	2025	323	171	747	1177	816	498	606	0	0	0	0	0	0	0	0	0	13	13	15	5	9
Bacteria	Bacteria	Bdellovibrionota	Bdellovibrionia	Bdellovibrionales	Bdellovibrionaceae	OM27 clade	0	28	340	0	2	250	6	66	305	3	13	153	0	58	611	368	6728	0	0	96	3	199	114	23	191	1361	1030	2088	6	0	0	0	0	0	0	0	0	0	0	2	0	0	0
Bacteria	Bacteria	Bacteroidota	Bacteroidia	Cytophagales	Amoebophilaceae	Candidatus Amoebophilus	0	18	18	0	34	106	0	276	19	3	12	11	0	8	17	10361	375	0	143	204	58	0	147	1160	0	560	8	5	6	0	0	0	0	0	0	0	0	0	0	0	0	5	0
Bacteria	Bacteria	Proteobacteria	Gammaproteobacteria	Burkholderiales	Rhodocyclaceae	__	10	30	85	5218	34	1827	63	332	2084	83	79	558	0	193	598	21	0	0	0	0	0	7	11	0	0	38	0	0	20	0	0	0	0	0	0	0	0	304	80	100	230	65	50
Bacteria	Bacteria	Bacteroidota	Bacteroidia	Cytophagales	Spirosomaceae	Rudanella	121	762	1394	3450	89	86	2603	1117	43	171	333	41	100	1734	80	0	0	0	101	6	0	241	16	0	6	50	26	0	0	0	0	0	0	0	0	0	0	0	0	28	20	7	7
Bacteria	Bacteria	Patescibacteria	Parcubacteria	Candidatus Nomurabacteria	__	__	90	206	473	614	232	419	68	2168	426	30	62	135	0	529	344	99	205	0	144	85	21	909	198	2294	1627	375	126	507	110	0	0	0	0	0	0	0	0	0	0	0	0	0	0
Bacteria	Bacteria	Bacteroidota	Bacteroidia	Chitinophagales	Chitinophagaceae	Ferruginibacter	32	34	95	598	97	251	43	707	80	20	138	79	0	248	173	122	4911	0	117	231	4	1226	154	1759	126	317	517	156	100	0	0	0	0	0	0	0	0	8	13	0	6	0	15
Bacteria	Bacteria	Bacteroidota	Bacteroidia	Sphingobacteriales	env.OPS 17	uncultured bacterium	66	179	286	4154	270	709	629	575	429	83	191	167	0	452	644	30	62	0	3	30	414	622	71	673	468	70	552	143	18	0	0	0	0	0	0	0	0	23	15	9	24	10	0
Bacteria	Bacteria	Myxococcota	Polyangia	Haliangiales	Haliangiaceae	Haliangium	54	71	1265	24	29	282	0	99	185	0	87	138	0	103	226	1006	3670	2	68	637	68	441	359	374	373	1150	750	201	173	0	0	0	0	0	0	0	0	0	0	0	0	0	0
Bacteria	Bacteria	Proteobacteria	Alphaproteobacteria	__	__	__	8	81	41	1021	136	1627	16	61	554	13	101	86	107	343	92	2993	507	0	114	407	13	86	44	30	486	2352	227	146	13	0	0	0	0	0	0	0	0	0	0	0	0	0	0
Bacteria	Bacteria	Fusobacteriota	Fusobacteriia	Fusobacteriales	Leptotrichiaceae	Hypnocyclicus	0	89	18	405	3945	153	56	2140	238	0	1886	279	0	1908	47	0	0	0	0	0	0	0	0	0	0	11	0	0	0	0	0	0	0	0	0	0	0	5	0	0	5	0	0
Bacteria	Bacteria	Proteobacteria	Alphaproteobacteria	uncultured	__	__	20	215	9	0	8919	189	5	533	105	0	223	31	0	173	24	177	7	0	0	9	0	9	0	9	0	0	0	11	0	0	0	0	0	0	0	0	0	0	0	0	0	0	0
Bacteria	Bacteria	Proteobacteria	Gammaproteobacteria	Xanthomonadales	Xanthomonadaceae	Arenimonas	167	124	289	575	64	406	86	70	90	20	167	157	0	476	221	3412	438	0	252	1108	329	25	0	491	306	204	797	59	45	0	0	0	0	0	0	0	0	19	10	11	8	0	8
Bacteria	Bacteria	Verrucomicrobiota	Verrucomicrobiae	Verrucomicrobiales	Rubritaleaceae	Rubritalea	109	112	39	1424	980	185	717	767	531	490	396	1539	0	1045	296	0	0	0	3	0	6	7	10	1827	0	6	19	4	7	0	0	0	0	0	0	0	0	21	0	0	10	0	0
Bacteria	Bacteria	Proteobacteria	Gammaproteobacteria	Burkholderiales	Comamonadaceae	Leptothrix	29	123	186	178	339	173	52	609	188	59	268	101	72	889	369	48	880	0	102	313	0	788	283	327	976	2097	541	270	179	0	0	0	0	0	0	0	0	0	0	0	0	0	0
Bacteria	Bacteria	Proteobacteria	Alphaproteobacteria	Sphingomonadales	Sphingomonadaceae	Rhizorhapis	43	46	506	2368	132	844	161	137	265	46	258	135	0	196	157	139	293	0	884	1577	0	82	207	1010	0	306	333	111	42	0	0	0	0	0	0	0	0	0	0	4	6	0	0
Bacteria	Bacteria	Proteobacteria	Gammaproteobacteria	Pseudomonadales	Moraxellaceae	[Agitococcus] lubricus group	110	28	366	1308	264	368	820	1525	683	89	291	314	194	772	424	36	386	0	15	0	15	781	10	143	410	351	83	17	22	0	0	0	0	0	0	0	0	73	0	9	27	31	12
Bacteria	Bacteria	Proteobacteria	Alphaproteobacteria	Rhizobiales	Hyphomicrobiaceae	Hyphomicrobium	52	635	431	28	26	219	0	83	65	0	85	53	0	228	89	2787	727	0	6	300	353	279	45	2050	147	324	408	18	89	0	0	0	0	0	0	0	0	151	17	42	52	26	42
Bacteria	Bacteria	Proteobacteria	Gammaproteobacteria	Salinisphaerales	Solimonadaceae	Panacagrimonas	209	7896	1526	11	0	7	0	7	6	0	0	0	0	23	11	0	0	0	0	0	0	0	0	0	0	0	0	0	0	0	0	0	0	0	0	0	0	0	0	0	0	0	0
Bacteria	Bacteria	Proteobacteria	Gammaproteobacteria	Pseudomonadales	Moraxellaceae	Enhydrobacter	5	0	78	0	0	18	0	0	1763	3	0	797	76	0	670	45	9	0	0	0	0	0	4	4	0	5	0	0	0	11	22	8	0	2	0	0	0	228	53	219	68	26	21
Bacteria	Bacteria	Firmicutes	Clostridia	Peptostreptococcales-Tissierellales	Acidaminobacteraceae	Acidaminobacter	0	8	49	363	9	1339	0	130	2093	0	5	272	0	78	54	0	0	0	0	0	0	0	0	0	0	9	0	0	0	0	0	0	0	0	0	0	0	1425	184	276	456	146	164
Bacteria	Bacteria	Patescibacteria	Parcubacteria	__	__	__	282	355	591	1411	108	1192	209	351	149	71	33	30	0	347	96	623	40	0	1069	325	29	154	43	804	193	252	76	21	87	0	0	0	0	0	0	0	0	0	0	0	0	0	0
Bacteria	Bacteria	Actinobacteriota	Acidimicrobiia	uncultured	__	__	0	142	101	0	268	221	0	264	191	0	352	85	0	882	191	3689	888	0	0	182	6	450	146	430	57	129	179	48	15	0	0	0	0	0	0	0	0	0	7	0	0	0	0
Bacteria	Bacteria	Proteobacteria	Gammaproteobacteria	Burkholderiales	Neisseriaceae	uncultured	34	23	82	1085	79	764	83	815	3139	11	455	798	70	241	347	280	3	0	2	7	0	0	3	0	0	10	0	0	0	3	2	0	0	0	0	0	0	174	7	38	3	13	16
Bacteria	Bacteria	Proteobacteria	Gammaproteobacteria	Vibrionales	Vibrionaceae	Photobacterium	26	0	0	273	0	0	0	0	0	3	0	0	0	0	0	0	0	0	0	0	0	0	0	0	0	0	0	0	0	1779	2560	1199	2546	44	16	34	17	0	0	9	0	0	0
Bacteria	Bacteria	Proteobacteria	Gammaproteobacteria	Burkholderiales	Nitrosomonadaceae	Nitrosomonas	25	136	151	5	78	117	0	35	238	5	22	26	0	68	205	34	2297	0	0	726	0	353	138	13	958	1751	104	410	179	0	0	0	0	0	0	0	0	41	8	27	20	21	17
Bacteria	Bacteria	Bacteroidota	Bacteroidia	Sphingobacteriales	NS11-12 marine group	uncultured bacterium	4	4	28	11	14	599	25	687	289	0	30	147	0	64	167	35	539	0	6	10	385	285	0	2586	2431	0	0	0	4	0	0	0	0	0	0	0	0	10	0	2	5	3	4
Bacteria	Bacteria	Bacteroidota	Bacteroidia	Sphingobacteriales	env.OPS 17	__	0	55	221	1250	133	2360	182	209	282	66	69	401	0	87	173	1713	133	0	26	118	17	106	0	533	77	4	0	0	0	0	0	0	0	0	0	0	0	0	0	17	0	0	0
Bacteria	Bacteria	Bacteroidota	Bacteroidia	Bacteroidales	Williamwhitmaniaceae	Acetobacteroides	0	0	500	0	0	2294	0	191	814	0	9	3009	0	0	445	27	9	0	0	4	0	0	4	0	0	126	0	0	135	0	0	0	0	0	0	0	0	125	25	24	65	5	20
Bacteria	Bacteria	Proteobacteria	Alphaproteobacteria	Sphingomonadales	Sphingomonadaceae	Sphingomonas	20	535	350	2997	58	836	125	64	245	189	179	167	19	297	212	137	90	0	33	49	0	144	28	30	99	130	23	45	31	6	19	0	10	4	5	0	0	16	89	79	72	71	59
Bacteria	Bacteria	Proteobacteria	Alphaproteobacteria	Rhodobacterales	Rhodobacteraceae	uncultured	5	45	64	94	215	265	0	243	176	21	241	163	0	167	265	547	1834	0	20	58	78	235	15	1109	835	651	164	66	11	0	0	0	0	0	0	0	0	0	0	17	0	0	0
Bacteria	Bacteria	Proteobacteria	Alphaproteobacteria	Rhizobiales	Beijerinckiaceae	Bosea	6	337	114	253	338	271	38	612	169	16	358	142	0	715	227	31	451	0	15	906	10	349	0	211	510	203	48	813	245	0	0	0	0	0	4	0	0	16	31	0	13	6	0
Bacteria	Bacteria	Bacteroidota	Bacteroidia	Chitinophagales	Chitinophagaceae	Sediminibacterium	33	178	182	725	322	282	272	79	95	71	59	85	0	281	275	146	966	0	25	114	0	96	14	6	0	1812	680	77	0	0	0	0	0	0	0	0	0	68	4	8	22	16	25
Bacteria	Bacteria	Proteobacteria	Gammaproteobacteria	Burkholderiales	Comamonadaceae	Limnohabitans	0	14	82	780	64	1694	55	150	690	218	1144	900	0	161	843	0	0	0	0	0	0	0	0	0	0	0	0	0	0	0	0	0	0	0	0	0	0	0	9	21	23	0	9
Bacteria	Bacteria	Bacteroidota	Bacteroidia	Flavobacteriales	NS9 marine group	uncultured bacterium	0	8	21	82	21	78	50	80	86	2	16	14	0	127	371	14	581	0	14	587	1427	353	198	439	306	296	1146	348	93	0	0	0	0	0	0	0	0	0	4	5	0	0	0
Bacteria	Bacteria	Acidobacteriota	Blastocatellia	Blastocatellales	Blastocatellaceae	Aridibacter	0	129	82	58	38	92	10	259	81	0	160	60	0	577	130	492	649	2	86	323	0	1083	259	1168	8	251	244	253	24	0	0	0	0	0	0	0	0	33	0	0	14	0	4
Bacteria	Bacteria	Proteobacteria	Alphaproteobacteria	Micavibrionales	uncultured	__	0	1121	35	66	32	128	16	6	83	6	6	9	0	18	3	792	160	0	113	813	141	0	200	1068	1513	92	82	20	26	0	0	0	0	0	0	0	0	13	4	0	4	0	2
Bacteria	Bacteria	Proteobacteria	Alphaproteobacteria	Rhizobiales	__	__	0	32	20	9	211	77	5	145	194	0	244	54	0	254	106	486	1225	0	4	358	7	630	475	574	310	468	430	147	44	0	0	0	0	0	0	0	0	0	0	0	0	0	0
Bacteria	Bacteria	Myxococcota	Polyangia	Polyangiales	Phaselicystidaceae	Phaselicystis	0	9	56	3	15	271	0	67	144	5	20	55	0	67	138	37	471	0	19	314	32	160	141	2918	458	285	425	145	171	0	0	0	0	0	0	0	0	0	0	0	3	4	0
Bacteria	Bacteria	Bacteroidota	Bacteroidia	Chitinophagales	uncultured	__	0	169	488	27	172	416	100	791	319	22	213	229	0	814	419	55	44	0	9	98	0	250	0	112	17	46	128	301	1062	0	0	0	0	0	0	0	0	14	5	3	11	3	9
Bacteria	Bacteria	Proteobacteria	Gammaproteobacteria	Burkholderiales	Comamonadaceae	Acidovorax	120	9	121	2832	54	291	219	31	513	285	15	265	17	90	525	0	9	0	0	13	0	0	0	47	0	30	0	0	10	12	0	0	0	0	0	0	0	130	29	36	70	20	79
Bacteria	Bacteria	Patescibacteria	Gracilibacteria	Absconditabacteriales (SR1)	__	__	0	111	54	1112	268	557	25	322	769	23	408	189	0	989	587	4	0	0	5	0	0	25	54	51	526	133	21	33	6	0	0	0	0	0	0	0	0	15	7	0	0	0	0
Bacteria	Bacteria	Gemmatimonadota	Gemmatimonadetes	Gemmatimonadales	Gemmatimonadaceae	Gemmatimonas	0	16	18	3	10	7	0	8	12	0	30	18	0	58	43	282	668	0	28	403	233	423	20	570	821	1183	922	184	153	0	0	0	0	0	0	0	0	0	0	0	0	0	2
Bacteria	Bacteria	Myxococcota	bacteriap25	uncultured bacterium	__	__	353	1351	1885	489	140	184	111	223	161	43	112	51	0	188	276	0	194	0	0	44	0	0	0	0	44	32	0	52	0	0	0	0	0	0	0	0	0	0	0	0	0	0	0
Bacteria	Bacteria	Proteobacteria	Gammaproteobacteria	Salinisphaerales	Solimonadaceae	uncultured	72	1008	780	2114	77	13	554	186	42	187	72	70	51	584	87	0	0	0	0	0	0	0	0	5	0	0	4	0	3	0	0	0	0	0	0	0	0	0	0	0	9	0	0
Bacteria	Bacteria	Proteobacteria	Gammaproteobacteria	Burkholderiales	Comamonadaceae	Paucibacter	34	0	52	3179	8	48	108	86	285	167	24	200	0	443	861	0	0	0	0	0	0	0	0	0	0	29	0	0	46	0	0	0	0	0	0	0	0	52	0	20	30	0	0
Bacteria	Bacteria	Bacteroidota	Bacteroidia	Chitinophagales	Chitinophagaceae	Terrimonas	19	12	60	240	43	69	0	27	36	9	20	37	0	82	36	25	1392	0	64	578	0	288	52	706	222	1267	90	58	50	0	0	0	0	0	0	0	0	0	7	129	68	11	0
Bacteria	Bacteria	Bdellovibrionota	Bdellovibrionia	Bdellovibrionales	Bdellovibrionaceae	Bdellovibrio	13	268	517	483	66	371	182	166	399	37	4	33	0	102	214	274	219	0	32	200	240	142	46	386	442	173	149	162	35	0	0	0	0	0	0	0	0	43	3	5	8	9	0
Bacteria	Bacteria	Bacteroidota	Bacteroidia	Bacteroidales	Bacteroidaceae	Bacteroides	0	0	99	0	16	1983	0	0	707	0	22	331	0	15	264	29	8	0	0	0	0	0	2	6	0	21	0	0	8	19	9	5	5	5	0	0	0	489	117	84	381	47	31
Bacteria	Bacteria	Acidobacteriota	Vicinamibacteria	Vicinamibacterales	Vicinamibacteraceae	uncultured bacterium	84	289	337	140	3	41	43	44	51	4	29	0	0	123	164	69	744	0	0	263	37	294	100	750	916	302	166	249	182	0	0	0	0	0	0	0	0	0	0	0	0	0	2
Bacteria	Bacteria	Cyanobacteria	Cyanobacteriia	Leptolyngbyales	Leptolyngbyaceae	__	0	6	0	3	17	17	0	63	21	0	21	108	0	429	28	2	3	0	0	637	2991	0	0	923	0	125	0	2	0	0	0	0	0	0	0	0	0	0	0	0	6	2	0
Unassigned	Unassigned	__	__	__	__	__	154	309	742	732	85	177	132	91	139	29	33	55	41	205	200	45	652	0	0	17	0	103	15	32	246	117	71	37	10	0	5	0	0	0	0	5	0	119	42	97	91	26	36
Bacteria	Bacteria	Proteobacteria	Gammaproteobacteria	Burkholderiales	Comamonadaceae	Comamonas	0	0	70	7	0	1244	0	51	1037	97	256	72	0	111	350	25	9	0	0	176	0	0	7	0	0	0	0	0	20	18	62	0	70	25	35	34	10	423	0	84	89	31	59
Bacteria	Bacteria	Proteobacteria	Gammaproteobacteria	Burkholderiales	Sutterellaceae	AAP99	6	42	9	19	71	73	2	90	44	0	85	60	0	359	26	216	795	0	819	293	26	66	317	664	401	144	93	130	17	0	0	0	0	0	0	0	0	0	0	0	0	0	0
Bacteria	Bacteria	Proteobacteria	Gammaproteobacteria	Xanthomonadales	Xanthomonadaceae	Stenotrophomonas	0	0	393	25	0	548	0	0	855	0	0	49	0	0	16	31	18	0	0	0	0	0	0	7	0	0	0	0	0	0	14	6	0	0	0	2	0	291	308	744	434	131	34
Bacteria	Bacteria	Cyanobacteria	Cyanobacteriia	Oxyphotobacteria Incertae Sedis	Unknown Family	Calothrix KVSF5	0	0	0	0	0	0	0	0	0	0	94	7	0	0	0	0	0	0	0	0	0	0	0	4631	0	0	0	0	0	0	0	0	0	0	0	0	0	0	0	0	0	0	0
Bacteria	Bacteria	Proteobacteria	Gammaproteobacteria	Aeromonadales	Aeromonadaceae	__	0	19	29	1900	584	154	73	275	289	66	215	331	0	524	40	0	4	0	0	0	0	0	0	0	0	25	0	0	18	0	0	0	0	0	0	0	0	20	0	0	0	0	0
Bacteria	Bacteria	Proteobacteria	Gammaproteobacteria	Legionellales	Legionellaceae	Legionella	48	162	216	59	22	612	3	116	173	2	155	39	0	82	146	1356	188	0	41	41	30	119	56	53	139	362	49	94	31	0	0	0	0	0	0	0	0	5	2	0	0	0	0
Bacteria	Bacteria	Patescibacteria	Gracilibacteria	Absconditabacteriales (SR1)	uncultured bacterium	__	117	23	0	3106	195	29	150	119	18	3	96	4	173	309	0	0	0	0	13	8	0	0	0	0	0	0	0	0	0	0	0	0	0	0	0	0	0	0	0	0	0	0	0
Bacteria	Bacteria	Patescibacteria	Saccharimonadia	Saccharimonadales	uncultured bacterium	__	27	38	116	685	99	543	137	243	192	28	30	24	0	113	89	705	289	0	0	48	15	10	28	78	548	17	3	3	139	0	4	0	0	0	0	0	0	0	0	9	5	0	2
Bacteria	Bacteria	Bacteroidota	Bacteroidia	Sphingobacteriales	Sphingobacteriaceae	Sphingobacterium	0	0	0	3	5	152	0	66	1463	0	0	97	0	0	26	0	0	0	0	0	0	0	7	0	0	0	0	0	0	2	20	5	25	2	0	54	0	247	145	337	334	80	45
Bacteria	Bacteria	Proteobacteria	Alphaproteobacteria	Caulobacterales	Caulobacteraceae	Brevundimonas	15	81	80	1017	43	239	50	35	336	33	30	116	0	56	122	16	0	0	0	22	0	0	0	0	6	0	18	0	0	3	0	0	0	0	0	0	0	128	362	304	196	88	65
Bacteria	Bacteria	Planctomycetota	Planctomycetes	Pirellulales	Pirellulaceae	Pirellula	0	17	25	0	54	31	0	12	33	4	12	22	0	140	135	74	201	0	111	147	37	409	97	179	160	933	845	262	27	0	0	0	0	0	0	0	0	0	0	0	0	0	0
Bacteria	Bacteria	Verrucomicrobiota	Verrucomicrobiae	Chthoniobacterales	Chthoniobacteraceae	Chthoniobacter	0	6	31	0	50	41	0	56	33	0	34	7	0	73	0	18	31	0	28	49	290	16	0	3030	69	18	17	4	39	0	0	0	0	0	0	0	0	0	6	0	2	0	0
Bacteria	Bacteria	Myxococcota	Polyangia	Polyangiales	Sandaracinaceae	uncultured	0	22	184	25	28	182	12	100	113	0	101	68	0	217	275	272	162	0	69	497	7	356	47	174	202	432	193	97	68	0	0	0	0	0	0	0	0	5	4	5	0	0	0
Bacteria	Bacteria	Planctomycetota	vadinHA49	uncultured bacterium	__	__	15	32	117	38	18	23	6	17	81	19	0	0	0	30	3	130	0	0	0	37	3268	0	0	20	0	0	30	0	0	0	0	0	0	0	0	0	0	0	0	0	0	0	0
Bacteria	Bacteria	Proteobacteria	Gammaproteobacteria	Salinisphaerales	Solimonadaceae	Nevskia	0	3520	193	34	0	0	79	0	8	2	0	0	0	16	3	0	0	0	0	0	0	0	0	2	0	0	0	0	0	0	0	0	0	0	0	0	0	0	0	0	0	0	0
Bacteria	Bacteria	Bacteroidota	Bacteroidia	Flavobacteriales	NS9 marine group	__	0	0	0	0	0	12	16	6	22	0	5	6	0	11	42	6	11	0	0	32	253	15	29	14	3223	7	65	15	64	0	0	0	0	0	0	0	0	0	0	4	0	4	0
Bacteria	Bacteria	Myxococcota	Polyangia	Polyangiales	Polyangiaceae	Pajaroellobacter	0	178	64	766	21	103	125	128	33	14	52	43	0	161	58	153	681	0	16	167	402	144	27	219	91	64	33	43	33	0	0	0	0	0	0	0	0	0	0	0	2	0	0
Bacteria	Bacteria	Bacteroidota	Bacteroidia	Sphingobacteriales	Sphingobacteriaceae	Pedobacter	14	13	27	469	41	476	41	96	800	6	6	48	0	7	28	8	0	0	0	0	2	0	0	0	0	0	0	0	0	0	0	0	8	0	0	4	0	341	71	104	192	59	53
Bacteria	Bacteria	Planctomycetota	OM190	uncultured bacterium	__	__	5	30	165	11	19	102	5	69	93	0	9	22	0	115	118	59	577	0	20	585	107	131	105	132	421	257	437	174	13	0	0	0	0	0	0	0	0	0	0	0	0	0	0
Bacteria	Bacteria	Proteobacteria	Gammaproteobacteria	Pseudomonadales	Moraxellaceae	__	16	16	2243	729	11	19	168	3	57	84	0	49	0	81	218	0	0	0	0	0	0	0	0	0	0	0	0	0	0	0	0	0	0	0	0	0	0	0	5	0	0	0	0
Bacteria	Bacteria	Verrucomicrobiota	Chlamydiae	Chlamydiales	Parachlamydiaceae	Candidatus Protochlamydia	0	1111	133	26	6	564	3	0	44	0	36	19	0	14	18	118	115	0	3	1070	0	136	0	36	23	87	12	0	11	0	0	0	0	0	0	0	0	0	0	0	0	0	0
Bacteria	Bacteria	Bacteroidota	Bacteroidia	Cytophagales	Spirosomaceae	Lacihabitans	32	0	29	2158	132	42	414	46	50	73	27	13	0	114	92	2	0	0	43	5	0	7	0	74	0	71	0	0	16	0	0	0	0	0	0	0	0	2	0	8	0	3	0
Bacteria	Bacteria	Patescibacteria	Parcubacteria	Candidatus Kaiserbacteria	__	__	6	39	3	461	37	112	261	61	120	86	22	15	0	52	26	57	65	0	16	149	69	59	59	208	774	621	0	47	4	0	0	0	0	0	0	0	0	0	0	0	0	0	0
Bacteria	Bacteria	Proteobacteria	Gammaproteobacteria	Burkholderiales	Comamonadaceae	Ideonella	0	0	0	0	0	83	0	0	2204	0	0	556	0	0	312	0	5	0	0	0	17	0	0	65	78	0	0	0	97	0	0	0	0	0	0	0	0	0	0	0	0	0	0
Bacteria	Bacteria	Proteobacteria	Alphaproteobacteria	Sphingomonadales	Sphingomonadaceae	uncultured	0	14	46	113	59	142	0	11	62	0	5	47	0	90	102	671	60	0	16	1371	0	26	70	242	0	43	50	10	27	0	0	0	0	0	0	0	0	0	22	31	26	22	0
Bacteria	Bacteria	Proteobacteria	Gammaproteobacteria	Xanthomonadales	Rhodanobacteraceae	uncultured	14	61	11	53	141	184	28	334	30	4	174	52	0	495	17	18	33	0	366	521	347	5	0	293	6	26	56	3	34	0	0	0	0	0	0	0	0	0	6	2	0	0	0
Bacteria	Bacteria	Proteobacteria	Gammaproteobacteria	Burkholderiales	Rhodocyclaceae	Dechloromonas	0	0	17	2095	11	185	234	33	140	141	10	39	0	112	155	0	0	0	0	0	0	0	0	0	0	0	0	0	7	0	0	0	0	0	0	0	0	61	0	20	21	0	0
Bacteria	Bacteria	Planctomycetota	Planctomycetes	Planctomycetales	Rubinisphaeraceae	SH-PL14	0	3	0	0	0	87	0	2	28	0	4	37	0	25	50	605	325	0	28	31	611	109	32	488	167	38	530	49	9	0	0	0	0	0	0	0	0	0	0	0	0	0	0
Bacteria	Bacteria	Proteobacteria	Alphaproteobacteria	Rickettsiales	SM2D12	uncultured bacterium	0	28	98	185	46	168	237	180	76	35	113	17	0	125	36	15	196	0	23	257	9	133	22	282	682	164	22	74	15	0	0	0	0	0	0	0	0	0	0	3	0	0	0
Bacteria	Bacteria	Proteobacteria	Gammaproteobacteria	Pseudomonadales	Moraxellaceae	Perlucidibaca	0	55	2826	47	0	41	104	0	23	0	0	48	0	36	53	0	2	0	0	0	0	0	0	0	0	0	0	0	0	0	0	0	0	0	0	0	0	0	0	0	0	0	4
Bacteria	Bacteria	Proteobacteria	Gammaproteobacteria	Xanthomonadales	Xanthomonadaceae	Pseudoxanthomonas	0	60	52	0	0	134	0	0	44	0	2	0	0	22	0	10	0	0	0	0	0	0	0	0	0	0	0	0	2	0	0	0	0	0	0	0	0	388	724	355	463	114	63
Bacteria	Bacteria	Proteobacteria	Gammaproteobacteria	Burkholderiales	__	__	0	10	25	68	27	77	202	81	141	231	93	43	17	938	202	0	0	0	0	114	0	46	47	95	350	28	69	5	4	0	0	0	0	0	0	0	0	74	9	10	4	0	0
Bacteria	Bacteria	Cyanobacteria	Cyanobacteriia	Oxyphotobacteria Incertae Sedis	Unknown Family	__	0	0	0	2	11	106	0	89	50	0	27	19	0	9	8	204	76	0	71	1407	125	28	0	36	187	5	726	0	0	0	0	0	0	0	0	0	0	0	0	4	0	0	0
Bacteria	Bacteria	Proteobacteria	Gammaproteobacteria	Beggiatoales	Beggiatoaceae	__	0	0	14	0	0	10	0	57	1707	0	0	1206	0	0	113	0	0	0	0	0	0	0	0	0	0	14	0	0	0	0	0	0	0	0	0	0	0	0	0	0	0	0	0
Bacteria	Bacteria	Verrucomicrobiota	Verrucomicrobiae	Verrucomicrobiales	Verrucomicrobiaceae	uncultured	0	0	73	104	48	200	34	68	48	6	18	131	0	173	118	456	17	0	71	158	36	373	0	663	94	6	24	22	34	0	0	0	0	0	0	0	0	18	0	19	3	0	0
Bacteria	Bacteria	Deinococcota	Deinococci	Deinococcales	Deinococcaceae	Deinococcus	29	0	0	2172	7	138	9	26	77	51	57	11	0	19	197	0	0	0	0	0	0	136	9	37	0	0	2	0	5	0	0	0	0	0	0	0	0	12	19	4	9	8	5
Bacteria	Bacteria	Methylomirabilota	Methylomirabilia	Rokubacteriales	uncultured bacterium	__	137	741	1021	278	78	61	88	168	79	17	42	0	30	250	63	0	0	0	0	0	0	0	0	0	0	0	0	0	0	0	0	0	0	0	0	0	0	0	0	0	0	0	0
Bacteria	Bacteria	Proteobacteria	Alphaproteobacteria	Rhizobiales	Xanthobacteraceae	Bradyrhizobium	0	43	41	0	0	16	0	0	8	0	0	0	0	18	0	0	32	0	0	0	0	0	0	33	0	0	0	0	0	0	0	0	0	0	0	0	0	2642	0	9	32	13	9
Bacteria	Bacteria	Verrucomicrobiota	Verrucomicrobiae	uncultured	__	__	3	458	36	105	92	425	29	97	530	31	110	228	0	80	17	13	17	0	0	7	0	0	6	356	5	0	0	0	0	0	0	0	0	0	0	0	0	64	14	7	66	13	13
Bacteria	Bacteria	Patescibacteria	Gracilibacteria	uncultured bacterium	__	__	0	43	65	538	55	428	22	45	207	82	16	147	0	132	43	0	0	0	94	697	0	145	6	7	151	20	5	30	0	0	0	0	0	0	0	0	0	0	0	0	2	0	0
Bacteria	Bacteria	Bacteroidota	Bacteroidia	Chitinophagales	uncultured	uncultured bacterium	12	243	312	0	10	36	20	92	58	0	74	66	0	317	189	32	357	0	0	169	8	65	8	3	38	147	327	240	102	0	0	0	0	0	0	0	0	20	0	0	0	0	2
Bacteria	Bacteria	Proteobacteria	Gammaproteobacteria	Burkholderiales	Comamonadaceae	Pelomonas	1586	123	20	549	0	26	0	11	64	118	0	14	0	5	406	0	0	0	0	0	0	0	0	0	0	0	0	0	6	0	0	0	0	0	0	0	0	8	0	0	0	0	0
Bacteria	Bacteria	Actinobacteriota	Actinobacteria	Corynebacteriales	Nocardiaceae	Rhodococcus	435	194	394	535	20	416	21	39	156	4	20	86	0	56	280	121	33	0	3	0	0	12	0	5	0	0	0	0	20	4	0	0	0	0	0	0	0	0	12	11	18	5	0
Bacteria	Bacteria	Verrucomicrobiota	Omnitrophia	Omnitrophales	uncultured bacterium	__	370	711	1003	310	16	59	88	96	63	22	20	7	39	58	46	0	0	0	0	0	0	0	0	0	0	0	0	0	0	0	0	0	0	0	0	0	0	0	0	0	0	0	0
Bacteria	Bacteria	Proteobacteria	Gammaproteobacteria	Xanthomonadales	Rhodanobacteraceae	Dyella	0	0	0	0	0	33	0	0	13	0	0	36	0	8	21	55	539	0	0	29	34	0	0	2079	6	0	0	0	52	0	0	0	0	0	0	0	0	0	0	0	0	0	0
Bacteria	Bacteria	Bacteroidota	Bacteroidia	Cytophagales	Hymenobacteraceae	Hymenobacter	0	17	218	1691	0	260	37	50	34	3	13	45	30	11	22	0	3	0	0	0	0	32	0	7	0	0	0	0	0	0	0	0	0	0	0	6	0	5	48	39	22	18	38
Bacteria	Bacteria	Proteobacteria	Gammaproteobacteria	Enterobacterales	Enterobacteriaceae	__	0	0	0	63	12	72	10	27	58	0	97	21	0	13	0	13	8	0	0	0	0	0	0	0	4	22	0	0	0	0	0	0	0	0	0	0	0	25	69	150	132	181	237
Bacteria	Bacteria	Patescibacteria	Parcubacteria	Candidatus Kaiserbacteria	uncultured bacterium	__	24	17	18	921	114	10	189	21	15	134	0	0	0	47	19	77	90	0	0	18	0	5	9	165	716	4	3	3	0	0	0	0	0	0	0	0	0	0	0	0	0	0	0
Bacteria	Bacteria	Proteobacteria	Gammaproteobacteria	Xanthomonadales	Xanthomonadaceae	Thermomonas	0	28	0	178	0	40	12	25	9	9	52	62	0	50	8	294	28	0	2	20	171	29	0	75	17	23	4	0	29	4	0	0	6	0	5	0	0	306	32	156	199	150	131
Bacteria	Bacteria	Proteobacteria	Alphaproteobacteria	Sphingomonadales	Sphingomonadaceae	Porphyrobacter	0	0	0	129	16	173	0	72	51	0	232	41	0	51	46	63	10	0	176	9	9	0	0	1135	0	0	0	0	0	0	0	0	0	0	0	0	0	8	24	107	80	16	12
Bacteria	Bacteria	Deinococcota	Deinococci	Deinococcales	Deinococcaceae	uncultured	0	4	0	0	16	128	11	63	27	0	39	70	0	14	15	995	26	0	75	5	170	23	10	525	46	26	227	0	37	0	0	0	0	0	0	0	0	0	0	0	0	0	0
Bacteria	Bacteria	Proteobacteria	Alphaproteobacteria	Rhizobiales	Rhizobiaceae	Allorhizobium-Neorhizobium-Pararhizobium-Rhizobium	29	8	112	346	28	297	36	15	328	206	9	79	0	72	51	71	6	0	7	21	0	0	0	21	271	38	39	89	3	3	0	0	0	0	0	0	0	83	8	22	33	0	6
Bacteria	Bacteria	__	__	__	__	__	69	299	632	161	52	158	28	51	57	2	46	14	0	95	152	0	0	0	0	36	0	0	0	0	0	0	10	21	8	66	162	12	143	41	43	95	36	0	0	0	0	0	0
Bacteria	Bacteria	Bdellovibrionota	Bdellovibrionia	Bacteriovoracales	Bacteriovoracaceae	Bacteriovorax	5	5	67	96	0	200	14	43	324	10	9	34	0	24	243	9	0	0	0	0	163	5	0	0	113	8	0	41	0	0	0	0	0	0	0	0	0	302	65	54	97	23	54
Bacteria	Bacteria	Proteobacteria	Gammaproteobacteria	Burkholderiales	Rhodocyclaceae	Zoogloea	0	0	0	14	6	362	0	21	613	0	0	28	0	106	1260	0	0	0	0	0	0	0	0	0	0	0	0	0	0	0	0	0	0	0	0	0	0	8	9	2	3	4	0
Bacteria	Bacteria	Proteobacteria	Alphaproteobacteria	Rhodobacterales	Rhodobacteraceae	Defluviimonas	23	0	93	470	16	52	50	33	48	22	31	22	0	49	39	18	34	0	6	50	0	243	69	88	214	610	44	45	22	0	0	0	0	0	0	0	0	0	0	0	6	0	0
Bacteria	Bacteria	Proteobacteria	Gammaproteobacteria	Burkholderiales	Oxalobacteraceae	uncultured	0	0	11	0	0	16	0	22	39	1348	0	713	0	5	106	0	0	0	0	0	0	0	0	0	0	53	0	0	0	0	0	0	0	0	0	0	0	0	0	0	0	0	0
Bacteria	Bacteria	Proteobacteria	Alphaproteobacteria	Rhodobacterales	Rhodobacteraceae	Tabrizicola	47	13	46	26	13	46	0	0	10	22	60	14	0	233	76	171	106	0	12	767	18	19	15	317	26	7	10	0	9	0	0	0	0	0	0	0	0	0	85	47	21	0	5
Bacteria	Bacteria	Proteobacteria	Gammaproteobacteria	Burkholderiales	Rhodocyclaceae	Methyloversatilis	0	11	0	0	0	16	0	0	12	0	5	0	0	0	0	0	1101	0	0	30	0	257	10	152	0	595	0	10	0	0	0	0	0	0	0	0	0	17	0	0	0	0	0
Bacteria	Bacteria	Proteobacteria	Alphaproteobacteria	Rhizobiales	Rhizobiaceae	uncultured	0	0	0	11	9	10	0	6	9	0	22	6	0	51	28	1476	21	0	15	9	39	8	16	115	47	10	31	0	220	0	0	0	0	0	0	0	0	0	0	7	7	0	0
Bacteria	Bacteria	Proteobacteria	Gammaproteobacteria	__	__	__	137	230	330	51	18	119	39	44	106	10	44	11	43	81	76	3	15	0	4	284	0	49	4	7	49	93	272	6	18	0	0	0	0	0	0	0	0	9	0	0	0	0	0
Bacteria	Bacteria	Proteobacteria	Gammaproteobacteria	Burkholderiales	Comamonadaceae	Variovorax	0	627	391	178	11	49	0	16	0	0	0	0	0	40	0	132	0	0	0	36	0	48	14	42	349	31	21	10	0	0	0	0	0	0	0	0	0	0	13	0	0	0	0
Bacteria	Bacteria	Patescibacteria	Saccharimonadia	Saccharimonadales	Saccharimonadaceae	TM7a	0	4	0	1088	14	26	138	40	26	62	68	19	0	38	17	210	0	0	0	0	0	207	0	11	0	0	0	3	33	0	0	0	0	0	0	0	0	0	0	6	0	0	0
Bacteria	Bacteria	Firmicutes	Negativicutes	Veillonellales-Selenomonadales	Sporomusaceae	Pelosinus	0	0	29	13	0	650	12	51	313	0	16	651	0	21	87	0	0	0	0	0	0	0	0	0	0	16	0	0	0	0	0	0	0	0	0	0	0	18	4	0	17	0	8
Bacteria	Bacteria	Proteobacteria	Gammaproteobacteria	Xanthomonadales	Xanthomonadaceae	Lysobacter	19	36	31	128	38	48	45	45	34	4	42	31	0	48	68	497	199	0	17	12	17	23	11	369	34	16	0	10	0	0	0	0	0	0	0	0	0	10	21	0	12	0	0
Bacteria	Bacteria	Proteobacteria	Alphaproteobacteria	Rhizobiales	Devosiaceae	Devosia	0	39	28	1147	0	9	72	16	26	76	7	39	0	128	38	0	0	0	0	17	0	0	16	0	224	0	0	0	0	0	0	3	0	0	0	0	0	0	28	21	12	0	0
Bacteria	Bacteria	Acidobacteriota	Thermoanaerobaculia	Thermoanaerobaculales	Thermoanaerobaculaceae	Subgroup 10	108	15	110	7	10	74	0	32	26	0	60	33	0	29	31	0	9	0	0	1065	0	0	0	19	0	0	254	0	29	0	0	0	0	0	0	0	0	0	0	0	0	0	0
Bacteria	Bacteria	SAR324 clade(Marine group B)	__	__	__	__	0	37	69	8	0	86	0	6	38	0	0	18	0	16	15	201	87	0	0	13	6	76	0	950	176	65	0	2	24	0	0	0	0	0	0	0	0	0	0	0	0	0	0
Bacteria	Bacteria	Firmicutes	Bacilli	Lactobacillales	Streptococcaceae	Lactococcus	0	0	0	457	5	6	2	0	4	19	28	0	0	235	20	0	0	0	0	0	0	0	0	5	0	0	0	0	0	60	70	40	70	51	57	78	25	27	12	50	54	97	90
Bacteria	Bacteria	Firmicutes	Bacilli	Exiguobacterales	Exiguobacteraceae	Exiguobacterium	0	39	0	11	0	1031	0	5	65	0	0	0	0	73	0	69	36	0	0	2	0	0	2	14	0	0	0	0	0	0	0	0	0	0	0	0	0	82	62	138	54	13	7
Bacteria	Bacteria	Proteobacteria	Gammaproteobacteria	Burkholderiales	Comamonadaceae	Curvibacter	0	0	0	979	0	0	26	97	111	0	10	60	0	30	75	9	134	0	0	51	0	13	19	28	0	135	101	0	0	0	0	0	0	0	0	0	0	0	0	0	0	0	0
Bacteria	Bacteria	Myxococcota	Polyangia	Polyangiales	Sandaracinaceae	Sandaracinus	0	46	77	56	20	238	98	49	65	0	25	47	0	60	28	186	219	0	2	23	17	57	20	31	107	273	30	65	3	0	0	0	0	0	0	0	0	0	0	0	0	0	0
Bacteria	Bacteria	Proteobacteria	Gammaproteobacteria	Coxiellales	Coxiellaceae	Coxiella	39	68	30	17	10	47	10	12	28	3	18	2	0	21	31	21	216	0	0	153	2	0	9	0	546	75	425	43	15	0	0	0	0	0	0	0	0	0	0	0	0	0	0
Bacteria	Bacteria	Planctomycetota	Planctomycetes	Pirellulales	Pirellulaceae	uncultured	17	19	68	51	8	33	0	4	0	0	13	0	0	56	10	29	0	0	0	1471	0	0	0	0	19	7	0	0	0	0	0	0	0	0	0	0	0	0	0	0	0	0	0
Bacteria	Bacteria	Cyanobacteria	Cyanobacteriia	Cyanobacteriales	Xenococcaceae	Pleurocapsa PCC-7319	0	0	0	2	24	85	0	34	7	0	349	63	0	63	0	85	0	0	34	4	28	41	0	841	84	0	24	0	3	0	0	0	0	0	0	0	0	0	0	0	0	0	0
Bacteria	Bacteria	Proteobacteria	Gammaproteobacteria	Gammaproteobacteria Incertae Sedis	Unknown Family	uncultured bacterium	50	6	68	305	15	228	95	65	235	38	58	121	0	228	66	8	24	0	5	2	0	0	6	0	13	86	4	0	0	0	0	0	0	0	0	0	0	11	0	9	0	0	0
Bacteria	Bacteria	Bdellovibrionota	Bdellovibrionia	Bacteriovoracales	Bacteriovoracaceae	Peredibacter	10	62	28	60	24	250	15	45	237	9	14	24	0	71	102	226	11	0	16	26	172	6	3	105	69	0	39	4	7	0	0	0	0	0	0	0	0	41	0	9	20	5	0
Bacteria	Bacteria	Firmicutes	Bacilli	Staphylococcales	Staphylococcaceae	Staphylococcus	0	0	56	0	0	12	0	8	0	0	10	0	0	3	15	8	19	0	0	9	0	0	0	10	0	0	0	0	0	107	129	107	130	57	65	142	36	520	44	73	24	0	22
Bacteria	Bacteria	Nitrospirota	Nitrospiria	Nitrospirales	Nitrospiraceae	Nitrospira	96	273	591	105	20	123	18	116	54	5	4	17	0	101	179	0	5	0	0	21	0	0	0	0	0	0	0	0	0	0	0	0	0	0	0	0	0	0	0	0	0	0	0
Bacteria	Bacteria	Bacteroidota	Bacteroidia	Sphingobacteriales	KD3-93	uncultured bacterium	0	0	78	266	37	55	0	31	54	10	62	52	0	65	251	5	59	0	0	90	3	180	56	8	10	98	79	110	6	0	0	0	0	0	0	0	0	0	0	0	0	2	0
Bacteria	Bacteria	Bacteroidota	Bacteroidia	Sphingobacteriales	Sphingobacteriaceae	Solitalea	0	8	6	41	16	1223	23	6	173	5	13	22	0	16	81	0	0	0	0	0	0	0	0	0	0	0	0	0	0	0	0	0	0	0	0	0	0	8	0	0	4	0	3
Bacteria	Bacteria	Proteobacteria	Gammaproteobacteria	Enterobacterales	Enterobacteriaceae	Escherichia-Shigella	48	0	0	0	0	0	0	0	0	0	0	0	0	0	0	0	0	0	0	0	0	0	0	0	0	0	0	0	0	12	13	0	11	0	15	13	0	621	292	35	0	0	0
Bacteria	Bacteria	Proteobacteria	Alphaproteobacteria	Rhizobiales	Beijerinckiaceae	Methylobacterium-Methylorubrum	37	17	170	0	0	400	3	0	38	32	6	25	0	6	194	0	0	0	0	0	0	0	0	5	0	0	0	0	0	0	8	11	13	5	5	0	0	335	10	33	22	13	54
Bacteria	Bacteria	Proteobacteria	Gammaproteobacteria	Enterobacterales	Enterobacteriaceae	Kluyvera	0	0	0	0	0	0	0	0	0	0	0	31	0	0	0	0	0	0	0	0	0	0	0	0	0	0	0	0	0	0	0	0	0	0	0	0	0	0	0	176	116	130	202
Bacteria	Bacteria	Nitrospirota	Leptospirillia	Leptospirillales	Leptospirillaceae	Leptospirillum	89	368	657	98	36	22	32	148	45	0	7	3	0	64	54	0	0	0	0	0	0	0	0	0	0	0	0	0	0	0	0	0	0	0	0	0	0	0	0	0	0	0	0
Bacteria	Bacteria	Verrucomicrobiota	Omnitrophia	Omnitrophales	__	__	95	348	560	182	48	27	40	78	67	16	25	4	0	49	30	0	0	0	0	0	0	0	0	0	0	0	0	0	0	0	0	0	0	0	0	0	0	0	0	0	0	0	0
Bacteria	Bacteria	Bacteroidota	Bacteroidia	Chitinophagales	__	__	0	20	45	0	41	48	0	398	111	0	66	66	0	279	140	0	18	0	0	4	0	139	0	3	0	26	123	0	0	0	0	0	0	0	0	0	0	0	0	0	0	0	0
Bacteria	Bacteria	Armatimonadota	Fimbriimonadia	Fimbriimonadales	Fimbriimonadaceae	__	0	7	0	0	22	16	17	3	62	0	5	10	0	48	2	283	285	0	37	79	37	38	40	272	3	195	49	24	0	0	0	0	0	0	0	0	0	0	0	0	0	0	0
Bacteria	Bacteria	Actinobacteriota	Actinobacteria	Pseudonocardiales	Pseudonocardiaceae	Pseudonocardia	36	1238	244	0	0	0	0	0	0	0	0	0	0	5	0	0	0	0	0	0	0	0	0	0	0	0	0	0	0	0	0	0	0	0	0	0	0	8	0	0	0	0	0
Bacteria	Bacteria	Actinobacteriota	Acidimicrobiia	Microtrichales	Ilumatobacteraceae	CL500-29 marine group	7	8	174	60	0	77	35	66	34	4	40	8	0	132	129	142	24	0	0	77	19	18	6	54	12	89	253	0	26	0	0	0	0	0	0	0	0	16	0	0	0	0	0
Bacteria	Bacteria	Bacteroidota	Bacteroidia	Cytophagales	Spirosomaceae	Runella	0	0	0	13	2	16	6	44	45	0	0	9	0	285	175	0	20	0	0	0	0	818	0	23	0	11	2	0	0	0	0	0	0	0	0	0	0	0	0	3	6	0	0
Bacteria	Bacteria	Actinobacteriota	Actinobacteria	Propionibacteriales	Nocardioidaceae	Nocardioides	41	47	47	339	0	90	24	18	69	30	9	50	0	93	211	142	0	0	2	4	0	35	0	21	0	0	0	0	39	0	0	0	0	0	0	3	0	17	35	29	6	15	0
Bacteria	Bacteria	Bdellovibrionota	Oligoflexia	0319-6G20	uncultured bacterium	__	54	314	387	124	20	70	30	39	75	17	7	4	33	52	39	22	55	0	0	45	0	2	2	4	64	3	0	0	8	0	0	0	0	0	0	0	0	0	0	0	0	0	0
Bacteria	Bacteria	Patescibacteria	Gracilibacteria	Candidatus Peregrinibacteria	__	__	13	119	131	75	105	111	3	16	18	2	30	3	0	118	69	0	23	0	0	522	0	0	0	0	38	39	0	24	0	0	0	0	0	0	0	0	0	0	5	0	0	0	0
Bacteria	Bacteria	Proteobacteria	Alphaproteobacteria	Caulobacterales	Hyphomonadaceae	SWB02	38	51	64	40	6	33	3	34	56	0	10	7	0	53	49	7	246	0	7	608	3	28	11	10	0	19	42	4	4	0	0	0	0	0	0	0	0	0	0	4	0	3	0
Bacteria	Bacteria	SAR324 clade(Marine group B)	uncultured bacterium	__	__	__	7	4	22	3	0	145	0	9	44	3	43	13	0	6	21	308	120	0	30	55	59	17	43	331	104	39	0	0	0	0	0	0	0	0	0	0	0	0	0	0	0	0	0
Bacteria	Bacteria	Bacteroidota	Bacteroidia	Flavobacteriales	Crocinitomicaceae	Crocinitomix	31	9	36	150	4	18	331	29	63	13	5	18	70	28	243	8	192	0	0	0	4	10	0	0	43	0	5	110	2	0	0	0	0	0	0	0	0	0	0	0	0	0	0
Bacteria	Bacteria	Patescibacteria	ABY1	Candidatus Magasanikbacteria	uncultured bacterium	__	0	113	176	211	23	45	2	22	47	7	47	13	0	62	108	0	0	0	0	74	0	31	9	2	108	12	0	278	6	0	0	0	0	0	0	0	0	0	0	0	0	0	0
Bacteria	Bacteria	Verrucomicrobiota	Verrucomicrobiae	Pedosphaerales	Pedosphaeraceae	uncultured	30	27	71	7	5	46	0	36	39	0	9	14	0	27	34	0	56	0	0	216	0	66	30	0	234	235	35	118	31	0	0	0	0	0	0	0	0	0	9	0	0	0	0
Bacteria	Bacteria	Proteobacteria	Alphaproteobacteria	Rickettsiales	Rickettsiaceae	Candidatus Megaira	17	63	42	28	18	155	23	33	65	0	37	13	0	79	59	111	153	0	7	51	0	115	46	0	69	85	25	54	6	0	0	0	0	0	0	0	0	6	0	0	2	0	0
Bacteria	Bacteria	Proteobacteria	Alphaproteobacteria	Reyranellales	Reyranellaceae	Reyranella	14	363	287	18	6	18	0	0	5	0	9	0	0	25	11	0	38	0	0	101	0	0	0	0	0	34	0	6	0	0	0	0	0	0	0	0	0	101	17	33	42	40	69
Bacteria	Bacteria	Bacteroidota	Bacteroidia	Cytophagales	Spirosomaceae	__	0	6	26	18	33	14	11	14	26	0	21	17	0	77	74	2	180	0	34	16	0	144	3	418	24	2	84	6	88	0	0	0	0	0	0	0	0	0	0	4	0	0	0
Bacteria	Bacteria	Patescibacteria	Gracilibacteria	Candidatus Peribacteria	uncultured bacterium	__	141	199	347	235	31	58	38	39	37	16	22	5	0	139	34	0	0	0	0	0	0	0	0	0	0	0	0	0	0	0	0	0	0	0	0	0	0	0	0	0	0	0	0
Bacteria	Bacteria	Proteobacteria	Alphaproteobacteria	Rickettsiales	Rickettsiaceae	Rickettsia	0	17	82	0	44	248	0	114	63	0	70	40	0	57	40	7	0	0	0	48	0	0	0	0	0	482	5	0	4	0	0	0	0	0	0	0	0	0	0	0	0	0	0
Bacteria	Bacteria	Myxococcota	Polyangia	Polyangiales	Polyangiaceae	uncultured	0	54	24	0	22	61	41	32	36	0	30	27	0	38	40	10	343	0	0	151	0	11	9	2	16	259	70	37	6	0	0	0	0	0	0	0	0	0	0	0	0	0	0
Bacteria	Bacteria	Planctomycetota	Phycisphaerae	Tepidisphaerales	Tepidisphaeraceae	uncultured bacterium	0	0	7	45	0	8	6	6	24	0	0	4	0	8	14	18	25	0	0	23	4	250	161	3	298	362	0	21	7	0	0	0	0	0	0	0	0	0	0	0	0	0	0
Bacteria	Bacteria	Myxococcota	Polyangia	Blfdi19	__	__	0	75	79	20	50	48	4	46	53	3	24	9	0	110	36	29	382	0	24	41	7	12	25	11	23	58	82	41	0	0	0	0	0	0	0	0	0	0	0	0	0	0	0
Bacteria	Bacteria	Proteobacteria	Gammaproteobacteria	Salinisphaerales	Solimonadaceae	Hydrocarboniphaga	18	0	0	201	227	30	7	78	77	31	183	2	0	381	27	0	0	0	0	0	0	13	0	0	7	0	0	0	0	0	0	0	0	0	0	0	0	0	0	0	0	0	0
Bacteria	Bacteria	Acidobacteriota	Blastocatellia	Blastocatellales	Blastocatellaceae	JGI 0001001-H03	22	13	131	55	34	6	4	50	19	0	5	0	0	45	0	62	21	0	29	149	250	99	0	171	0	0	0	30	55	0	0	0	0	0	0	0	0	0	0	0	0	0	0
Bacteria	Bacteria	Cyanobacteria	Cyanobacteriia	Oxyphotobacteria Incertae Sedis	Unknown Family	Phormidium CYN64	4	0	0	112	6	86	0	40	4	0	69	19	0	367	13	0	0	0	36	53	0	0	0	4	21	0	0	0	0	0	0	0	0	0	0	0	0	0	155	189	48	5	4
Bacteria	Bacteria	Myxococcota	bacteriap25	__	__	__	59	192	208	148	32	56	22	50	43	7	18	6	0	70	72	2	12	0	0	6	0	71	0	0	68	0	0	6	86	0	0	0	0	0	0	0	0	6	0	0	0	0	3
Bacteria	Bacteria	Proteobacteria	Alphaproteobacteria	Rickettsiales	SM2D12	__	2	9	46	54	7	71	18	5	53	9	9	0	0	24	16	356	15	0	50	316	171	0	0	0	0	0	0	0	0	0	0	0	0	0	0	0	0	5	0	0	0	4	0
Bacteria	Bacteria	WPS-2	uncultured bacterium	__	__	__	0	160	11	8	5	24	45	32	23	0	18	7	0	60	24	185	9	0	7	13	29	208	52	0	170	38	54	46	0	0	0	0	0	0	0	0	0	0	0	0	0	0	0
Bacteria	Bacteria	Verrucomicrobiota	Verrucomicrobiae	Opitutales	Opitutaceae	IMCC26134	0	0	13	0	8	12	0	0	184	5	2	4	0	8	12	57	0	0	0	17	894	0	0	0	3	0	0	0	4	0	0	0	0	0	0	0	0	0	0	0	0	0	0
Bacteria	Bacteria	Patescibacteria	Gracilibacteria	Candidatus Peregrinibacteria	uncultured bacterium	__	0	78	71	76	12	79	5	11	33	10	16	13	0	42	148	16	255	0	0	6	0	12	0	0	24	294	18	5	0	0	0	0	0	0	0	0	0	0	0	0	0	0	0
Bacteria	Bacteria	Bdellovibrionota	Oligoflexia	Silvanigrellales	Silvanigrellaceae	Silvanigrella	0	7	26	97	9	152	10	61	58	11	5	18	0	64	5	5	0	0	21	10	636	0	0	8	0	17	0	0	0	0	0	0	0	0	0	0	0	0	0	0	0	0	0
Bacteria	Bacteria	Patescibacteria	ABY1	Candidatus Uhrbacteria	__	__	18	102	85	164	21	34	7	35	47	20	15	2	0	41	17	0	0	0	0	2	0	0	10	0	0	566	0	25	0	0	0	0	0	0	0	0	0	0	0	0	0	0	0
Bacteria	Bacteria	Cyanobacteria	Cyanobacteriia	__	__	__	0	98	10	17	137	28	0	28	0	0	23	3	0	92	0	55	278	0	46	42	265	0	0	28	0	53	0	0	0	0	0	0	0	0	0	0	0	0	0	0	0	0	0
Bacteria	Bacteria	Firmicutes	Thermoanaerobacteria	Thermoanaerobacterales	Family III	Thermoanaerobacterium	0	0	0	0	0	0	0	0	0	0	0	0	0	0	0	0	0	0	0	0	0	0	0	0	0	0	0	0	0	175	157	142	219	100	109	223	52	0	0	0	0	0	2
Bacteria	Bacteria	Chloroflexi	Anaerolineae	Ardenticatenales	Ardenticatenaceae	uncultured	9	0	23	11	0	101	159	96	42	0	11	20	0	172	110	64	27	0	0	221	0	6	0	8	0	23	25	14	21	0	0	0	0	0	0	0	0	0	0	0	0	0	0
Bacteria	Bacteria	Gemmatimonadota	Gemmatimonadetes	Gemmatimonadales	Gemmatimonadaceae	uncultured	25	50	92	10	0	6	0	16	4	5	2	0	0	26	23	5	345	0	0	172	4	45	4	65	86	22	107	46	12	0	0	0	0	0	0	0	0	3	0	0	0	0	0
Bacteria	Bacteria	Proteobacteria	Gammaproteobacteria	Burkholderiales	Burkholderiaceae	Limnobacter	0	0	0	49	18	181	10	23	46	0	27	0	0	209	33	536	5	0	0	0	4	0	0	0	0	0	0	0	0	0	0	0	0	0	0	0	0	0	0	0	0	0	0
Bacteria	Bacteria	Myxococcota	Polyangia	__	__	__	21	50	50	42	18	37	7	112	66	0	10	31	0	31	52	6	76	0	0	9	3	67	11	0	0	370	77	16	0	0	0	0	0	0	0	0	0	0	0	0	0	0	0
Bacteria	Bacteria	Bacteroidota	Bacteroidia	Bacteroidales	Paludibacteraceae	uncultured	0	0	12	0	0	27	0	117	119	0	0	729	0	0	101	0	0	0	0	0	0	0	0	2	0	0	0	0	0	0	0	0	0	0	0	0	0	0	2	5	0	0	0
Bacteria	Bacteria	Bdellovibrionota	Oligoflexia	Oligoflexales	uncultured	__	74	134	141	68	18	117	25	36	87	2	8	9	34	53	60	82	9	0	0	4	0	0	0	0	132	0	0	0	25	0	0	0	0	0	0	0	0	0	0	0	0	0	0
Bacteria	Bacteria	Cyanobacteria	Cyanobacteriia	Leptolyngbyales	Leptolyngbyaceae	Chamaesiphon PCC-7430	0	0	0	0	231	21	0	50	9	0	43	16	0	14	3	14	11	2	163	14	192	5	0	222	3	0	40	0	0	0	0	0	0	0	0	0	0	61	0	0	0	0	0
Bacteria	Bacteria	Proteobacteria	Gammaproteobacteria	Enterobacterales	Enterobacteriaceae	Raoultella	0	0	0	0	0	0	0	0	0	0	0	0	0	0	0	0	0	0	0	0	0	0	0	0	0	0	0	0	0	0	0	0	0	0	0	0	0	0	0	171	302	158	299
Bacteria	Bacteria	Proteobacteria	Alphaproteobacteria	Rhizobiales	Hyphomicrobiaceae	Pedomicrobium	0	0	0	14	0	469	0	0	32	0	5	30	0	12	20	2	95	0	118	22	71	44	8	103	11	24	14	0	0	0	0	0	0	0	0	0	0	0	0	0	0	0	0
Bacteria	Bacteria	Proteobacteria	Gammaproteobacteria	Burkholderiales	Comamonadaceae	Inhella	78	0	19	938	0	0	0	0	0	12	0	0	0	23	24	0	0	0	0	0	0	0	0	0	0	0	0	0	0	0	0	0	0	0	0	0	0	0	0	0	0	0	0
Bacteria	Bacteria	Proteobacteria	Gammaproteobacteria	Aeromonadales	Aeromonadaceae	Tolumonas	0	0	0	26	425	6	0	120	22	0	179	38	0	250	0	0	0	0	0	0	0	0	0	0	0	0	0	0	0	0	0	0	0	3	0	0	0	0	0	0	0	0	0
Bacteria	Bacteria	Verrucomicrobiota	Verrucomicrobiae	Opitutales	Puniceicoccaceae	Lentimonas	0	13	16	0	15	79	0	15	41	0	21	18	0	59	37	239	0	0	0	27	0	17	47	91	231	25	18	32	12	0	0	0	0	0	0	0	0	0	0	0	4	0	0
Bacteria	Bacteria	Myxococcota	Myxococcia	Myxococcales	Myxococcaceae	P3OB-42	93	169	127	22	10	28	4	35	10	0	11	0	0	39	30	30	121	0	15	90	2	35	6	0	83	9	42	40	3	0	0	0	0	0	0	0	0	0	0	0	0	0	0
Bacteria	Bacteria	Proteobacteria	Gammaproteobacteria	Burkholderiales	Comamonadaceae	Rubrivivax	0	20	0	836	0	0	76	34	0	24	0	0	0	58	0	0	0	0	0	0	0	0	0	0	0	0	0	0	10	0	0	0	0	0	0	0	0	0	0	0	0	0	0
Bacteria	Bacteria	Planctomycetota	Planctomycetes	Gemmatales	Gemmataceae	Fimbriiglobus	13	26	8	5	0	23	0	5	10	0	5	8	0	22	6	191	378	0	41	86	0	16	3	62	30	22	52	0	21	0	0	0	0	0	0	0	0	0	0	0	0	2	0
Bacteria	Bacteria	Proteobacteria	Gammaproteobacteria	Burkholderiales	Comamonadaceae	Methylibium	0	1001	0	0	0	6	0	0	0	0	0	0	0	0	0	0	0	0	0	20	0	0	0	0	0	0	0	0	0	0	0	0	0	0	0	0	0	0	0	0	0	0	0
Bacteria	Bacteria	Proteobacteria	Gammaproteobacteria	EC3	__	__	0	0	5	3	0	103	0	0	9	0	5	0	0	8	7	824	4	0	0	0	0	0	0	23	0	12	6	9	0	0	0	0	0	0	0	0	0	4	0	0	0	0	0
Bacteria	Bacteria	Verrucomicrobiota	Verrucomicrobiae	Verrucomicrobiales	Verrucomicrobiaceae	Prosthecobacter	0	10	0	14	0	97	0	0	15	7	4	0	0	12	0	523	0	0	33	78	107	0	0	0	8	2	64	0	0	0	0	0	0	0	0	0	0	0	0	0	5	0	0
Bacteria	Bacteria	Proteobacteria	Alphaproteobacteria	Rhodospirillales	uncultured	uncultured bacterium	0	0	2	6	5	107	0	0	48	2	0	0	0	18	12	7	12	0	0	17	351	4	9	39	101	0	2	0	0	0	0	0	0	0	0	0	0	95	0	21	34	10	6
Bacteria	Bacteria	Proteobacteria	Alphaproteobacteria	Rhizobiales	Rhizobiaceae	__	12	3	0	57	30	77	27	21	41	26	9	20	0	0	52	259	28	0	0	35	0	139	26	5	34	62	9	19	0	0	0	0	0	0	0	0	0	0	0	0	0	0	0
Bacteria	Bacteria	Cyanobacteria	Cyanobacteriia	Cyanobacteriales	Microcystaceae	Chalicogloea CCALA 975	0	0	0	0	0	49	0	15	7	0	9	17	0	213	20	0	0	0	0	26	0	0	0	0	0	3	0	0	0	0	0	0	0	0	0	0	0	0	125	313	93	13	0
Bacteria	Bacteria	Proteobacteria	Alphaproteobacteria	Rickettsiales	__	__	0	27	38	17	20	371	0	14	61	5	30	27	0	46	21	0	0	0	0	155	0	0	0	7	5	109	0	0	0	0	0	0	0	0	0	0	0	0	0	0	0	0	0
Bacteria	Bacteria	Actinobacteriota	Actinobacteria	Corynebacteriales	Corynebacteriaceae	Corynebacterium	0	0	0	0	0	0	0	490	2	0	24	0	0	0	0	0	0	0	0	0	0	0	0	0	0	0	0	0	0	24	45	27	31	26	19	48	13	112	0	23	10	12	15
Bacteria	Bacteria	Verrucomicrobiota	Chlamydiae	Chlamydiales	cvE6	__	13	27	59	33	3	156	33	11	7	6	0	15	0	40	114	50	0	0	0	348	0	0	0	0	6	0	4	26	0	0	0	0	0	0	0	0	0	0	0	0	0	0	0
Bacteria	Bacteria	Planctomycetota	Planctomycetes	Planctomycetales	Rubinisphaeraceae	uncultured	0	6	0	0	0	8	0	0	6	0	0	8	0	22	6	13	290	0	0	81	0	25	4	0	237	38	128	7	59	0	0	0	0	0	0	0	0	0	0	0	0	0	0
Bacteria	Bacteria	Myxococcota	Polyangia	Blfdi19	uncultured bacterium	__	8	102	254	70	8	9	20	38	124	0	5	7	0	10	56	6	93	0	0	0	0	2	0	0	29	0	73	11	0	0	0	0	0	0	0	0	0	0	0	0	0	0	0
Bacteria	Bacteria	Bacteroidota	Bacteroidia	Cytophagales	Cytophagaceae	__	64	13	3	123	4	54	22	33	64	8	0	14	0	472	48	0	0	0	0	0	0	0	0	0	0	0	0	0	0	0	0	0	0	0	0	0	0	0	0	0	0	0	0
Bacteria	Bacteria	Acidobacteriota	Blastocatellia	Blastocatellales	Blastocatellaceae	Blastocatella	0	52	58	225	0	61	8	0	43	16	0	0	19	27	10	4	23	0	0	45	0	79	0	102	0	0	0	0	123	0	0	0	0	0	0	0	0	0	0	24	0	0	0
Bacteria	Bacteria	Proteobacteria	Gammaproteobacteria	Enterobacterales	Erwiniaceae	Pantoea	0	0	0	0	0	0	0	0	115	0	0	10	0	0	0	0	0	0	0	0	0	0	0	0	0	7	0	0	0	82	110	57	117	51	54	56	20	0	0	0	0	0	0
Bacteria	Bacteria	Proteobacteria	Alphaproteobacteria	Paracaedibacterales	Paracaedibacteraceae	Candidatus Paracaedibacter	12	6	107	0	4	121	0	17	165	4	72	13	0	34	21	37	88	0	0	33	0	0	3	3	10	71	61	0	4	0	0	0	0	0	0	0	0	0	3	0	0	0	0
Bacteria	Bacteria	Firmicutes	Clostridia	Clostridiales	Clostridiaceae	Clostridium sensu stricto 9	0	0	5	4	0	31	0	25	184	3	7	590	0	5	22	0	0	0	0	0	0	0	0	0	0	0	0	0	0	0	0	0	0	0	0	0	0	0	0	0	0	0	0
Bacteria	Bacteria	Bdellovibrionota	Oligoflexia	0319-6G20	__	__	67	147	310	142	15	25	25	32	23	12	4	0	0	26	13	4	9	0	0	0	0	0	0	0	2	6	6	11	0	0	0	0	0	0	0	0	0	0	0	0	0	0	0
Bacteria	Bacteria	Bacteroidota	Bacteroidia	Cytophagales	__	__	0	6	5	109	4	4	4	27	18	2	0	4	0	141	9	0	0	0	19	0	8	0	0	12	4	0	0	0	7	0	0	0	0	0	0	0	0	0	126	160	82	25	15
Bacteria	Bacteria	Planctomycetota	Phycisphaerae	Phycisphaerales	Phycisphaeraceae	Phycisphaera	0	0	22	0	0	20	0	0	171	0	10	107	0	39	331	0	7	0	0	5	0	0	5	3	17	24	4	51	0	0	0	0	0	0	0	0	0	0	0	0	0	0	0
Bacteria	Bacteria	Patescibacteria	ABY1	Candidatus Magasanikbacteria	__	__	52	145	137	227	17	13	16	16	15	0	10	4	0	112	26	0	0	0	0	0	0	0	0	0	0	0	0	17	0	0	0	0	0	0	0	0	0	0	0	0	0	0	0
Bacteria	Bacteria	Planctomycetota	Pla4 lineage	uncultured bacterium	__	__	76	124	346	62	26	9	20	60	7	7	11	3	0	39	17	0	0	0	0	0	0	0	0	0	0	0	0	0	0	0	0	0	0	0	0	0	0	0	0	0	0	0	0
Bacteria	Bacteria	Proteobacteria	Alphaproteobacteria	Rickettsiales	SM2D12	metagenome	0	6	7	18	21	164	4	2	123	2	8	0	0	21	14	25	7	0	277	30	16	0	0	7	10	21	6	0	0	0	0	0	0	0	0	0	0	0	0	0	0	0	0
Bacteria	Bacteria	Proteobacteria	Alphaproteobacteria	Rhodobacterales	Rhodobacteraceae	Paracoccus	0	0	57	12	0	65	0	23	27	0	0	13	0	0	0	12	0	0	0	0	0	0	0	0	0	0	0	0	0	0	3	0	0	0	2	0	0	204	46	80	34	29	14
Bacteria	Bacteria	Bacteroidota	Bacteroidia	Chitinophagales	Chitinophagaceae	Parasediminibacterium	0	16	22	55	0	33	0	0	19	0	0	17	0	211	326	51	0	0	0	5	0	0	0	0	0	0	0	0	23	0	0	0	0	0	0	0	0	0	0	0	0	0	0
Bacteria	Bacteria	Bacteroidota	Bacteroidia	Bacteroidales	Tannerellaceae	Macellibacteroides	0	0	4	0	0	357	0	0	220	0	0	26	0	0	7	3	0	0	0	0	0	0	0	0	0	0	0	0	0	0	0	0	0	0	0	0	0	20	7	6	40	5	8
Bacteria	Bacteria	Myxococcota	Polyangia	Haliangiales	Haliangiaceae	__	0	14	37	14	4	3	2	0	20	0	6	0	11	10	3	0	22	0	0	0	0	98	11	0	0	511	7	0	0	0	0	0	0	0	0	0	0	0	0	0	0	0	0
Bacteria	Bacteria	Verrucomicrobiota	Chlamydiae	Chlamydiales	Parachlamydiaceae	__	25	31	33	71	8	49	0	15	14	0	16	4	0	17	7	21	0	0	0	420	0	7	0	0	25	0	3	0	0	0	0	0	0	0	0	0	0	0	0	0	0	0	0
Bacteria	Bacteria	Myxococcota	Polyangia	mle1-27	__	__	0	6	8	4	0	9	0	12	23	0	0	3	0	8	16	7	13	0	0	6	0	104	0	2	258	150	56	30	40	0	0	0	0	0	0	0	0	0	0	0	0	0	0
Bacteria	Bacteria	Proteobacteria	Gammaproteobacteria	Burkholderiales	Comamonadaceae	Simplicispira	0	0	10	462	0	11	23	29	76	22	16	29	0	41	21	0	0	0	0	0	0	0	0	0	0	0	0	0	0	0	0	0	0	0	0	0	0	20	0	0	0	0	0
Bacteria	Bacteria	Elusimicrobiota	Elusimicrobia	Lineage IV	uncultured bacterium	__	87	240	238	66	21	13	9	11	19	9	10	0	0	23	3	0	0	0	0	0	0	0	0	0	0	0	0	0	0	0	0	0	0	0	0	0	0	0	0	0	0	0	0
Bacteria	Bacteria	Proteobacteria	Gammaproteobacteria	Enterobacterales	Yersiniaceae	Serratia	0	10	41	0	0	6	0	4	9	0	0	0	0	23	7	0	0	0	0	0	0	0	0	0	0	0	0	0	0	0	0	0	0	0	0	11	0	111	17	24	33	23	110
Bacteria	Bacteria	Dependentiae	Babeliae	Babeliales	UBA12409	uncultured bacterium	6	10	4	9	0	487	2	7	52	0	3	0	0	7	13	0	0	0	0	0	0	0	0	0	56	0	0	5	0	0	0	0	0	0	0	0	0	46	6	0	2	5	7
Bacteria	Bacteria	Planctomycetota	OM190	__	__	__	7	22	26	9	5	17	0	0	6	0	0	0	0	17	0	5	375	0	0	125	0	0	50	0	0	40	7	0	9	0	0	0	0	0	0	0	0	0	0	0	0	0	0
Bacteria	Bacteria	Planctomycetota	Planctomycetes	Gemmatales	Gemmataceae	Gemmata	0	102	134	0	4	33	4	0	7	5	6	16	0	35	12	38	69	0	14	135	0	0	0	0	15	43	21	10	0	0	0	0	0	0	0	2	0	0	0	0	0	0	0
Bacteria	Bacteria	Patescibacteria	ABY1	Candidatus Kerfeldbacteria	__	__	50	41	15	22	4	10	8	9	27	3	0	7	0	0	5	0	0	0	0	0	0	0	0	0	0	508	0	0	0	0	0	0	0	0	0	0	0	0	0	0	0	0	0
Bacteria	Bacteria	Verrucomicrobiota	Verrucomicrobiae	Opitutales	Puniceicoccaceae	__	0	3	0	0	0	4	0	0	17	0	0	8	0	11	14	0	0	0	0	14	0	51	7	0	413	0	143	6	0	0	0	0	0	0	0	0	0	0	0	0	0	0	0
Bacteria	Bacteria	Armatimonadota	Armatimonadia	Armatimonadales	Armatimonadaceae	__	0	0	0	0	0	191	0	0	86	0	9	18	0	23	27	45	19	0	6	0	36	8	0	42	0	0	0	0	177	0	0	0	0	0	0	0	0	0	0	0	0	0	0
Bacteria	Bacteria	Bacteroidota	Bacteroidia	Cytophagales	Cytophagaceae	Cytophaga	0	0	83	74	0	35	31	21	10	10	0	25	0	8	30	5	6	0	3	6	10	0	0	62	3	0	11	0	2	0	0	0	0	0	0	0	0	8	0	45	33	12	9
Bacteria	Bacteria	Proteobacteria	Alphaproteobacteria	uncultured	uncultured bacterium	__	0	25	18	6	10	0	2	7	7	0	0	0	0	18	18	18	0	0	0	26	0	2	4	0	303	66	80	40	15	0	0	0	0	0	0	0	0	0	0	0	0	0	0
Bacteria	Bacteria	Proteobacteria	Alphaproteobacteria	Rhizobiales	Rhizobiaceae	Shinella	0	0	0	79	0	20	14	0	0	5	0	0	0	0	49	0	0	0	0	0	0	0	0	0	0	0	0	0	0	0	0	0	0	0	0	0	0	112	20	47	42	39	37
Bacteria	Bacteria	Actinobacteriota	Acidimicrobiia	Microtrichales	Microtrichaceae	uncultured	0	3	24	0	5	21	0	32	23	0	65	12	0	13	46	328	18	0	0	11	0	10	0	27	0	0	0	14	0	0	0	0	0	0	0	0	0	0	0	0	0	0	0
Bacteria	Bacteria	Firmicutes	Clostridia	Lachnospirales	Lachnospiraceae	__	0	0	0	0	11	75	0	150	72	0	106	147	0	19	30	0	0	0	0	0	0	0	0	0	0	15	0	0	0	0	0	0	0	0	4	0	0	0	3	0	0	4	0
Bacteria	Bacteria	Armatimonadota	Fimbriimonadia	Fimbriimonadales	Fimbriimonadaceae	uncultured bacterium	0	5	11	0	0	4	3	0	13	0	0	0	0	11	0	0	0	0	0	0	557	0	13	0	0	13	0	0	0	0	0	0	0	0	0	0	0	0	0	7	0	0	0
Bacteria	Bacteria	Proteobacteria	Gammaproteobacteria	Burkholderiales	Rhodocyclaceae	Candidatus Accumulibacter	0	0	0	19	0	68	0	107	144	0	0	24	0	0	23	0	0	0	0	0	0	0	0	0	0	9	0	0	14	0	0	0	0	0	0	0	0	61	11	0	7	5	2
Bacteria	Bacteria	Desulfobacterota	__	__	__	__	11	166	184	67	22	15	30	25	37	3	5	2	0	50	15	0	0	0	0	0	0	0	0	0	0	0	0	0	0	0	0	0	0	0	0	0	0	0	0	0	0	0	0
Bacteria	Bacteria	Proteobacteria	Gammaproteobacteria	Burkholderiales	Oxalobacteraceae	__	17	50	10	26	58	0	23	46	0	9	16	8	0	114	64	0	0	0	0	4	0	0	0	0	0	0	0	0	0	0	0	0	0	0	0	0	0	44	0	6	0	11	119
Bacteria	Bacteria	Actinobacteriota	Actinobacteria	Propionibacteriales	Propionibacteriaceae	Cutibacterium	13	13	223	2	0	4	4	8	0	0	4	3	3	5	8	12	7	0	0	0	0	0	6	9	7	5	0	0	0	0	7	4	13	0	2	2	0	81	6	20	11	8	11
Bacteria	Bacteria	Elusimicrobiota	Elusimicrobia	Lineage IV	__	__	25	150	128	72	12	24	34	58	34	20	4	6	0	23	28	0	0	0	0	0	0	0	0	0	0	0	0	0	0	0	0	0	0	0	0	0	0	0	0	0	0	0	0
Bacteria	Bacteria	Fusobacteriota	Fusobacteriia	Fusobacteriales	Fusobacteriaceae	Cetobacterium	0	0	0	33	0	0	16	0	0	16	103	46	0	0	0	0	0	0	0	0	0	0	0	0	0	0	0	0	0	62	85	55	103	0	0	0	0	0	0	0	0	0	0
Bacteria	Bacteria	Proteobacteria	Gammaproteobacteria	Methylococcales	Methylococcaceae	Methylococcus	0	0	0	0	0	0	0	0	0	0	0	0	0	0	0	0	0	0	0	0	0	0	0	0	0	0	0	0	0	135	104	67	120	40	73	49	22	0	0	0	0	0	0
Bacteria	Bacteria	Actinobacteriota	Acidimicrobiia	Microtrichales	Iamiaceae	Iamia	5	6	8	92	2	8	25	4	7	3	3	5	0	31	5	342	6	0	0	0	0	0	0	0	0	0	0	0	0	0	0	0	0	0	0	0	0	0	19	8	0	0	0
Bacteria	Bacteria	Firmicutes	Bacilli	Bacillales	Bacillaceae	Bacillus	0	2	163	8	0	0	33	0	0	0	0	0	0	0	0	0	0	0	0	0	0	0	5	0	0	0	0	0	0	7	36	15	26	32	61	38	18	73	0	13	0	9	0
Bacteria	Bacteria	Planctomycetota	Planctomycetes	Gemmatales	Gemmataceae	uncultured	58	73	157	88	5	14	4	35	3	0	17	4	0	89	17	0	0	0	0	4	0	0	0	0	0	0	0	6	0	0	0	0	0	0	0	0	0	0	0	0	0	0	0
Bacteria	Bacteria	Patescibacteria	ABY1	__	__	__	59	106	177	102	16	12	17	21	17	2	2	2	0	37	2	0	0	0	0	0	0	0	0	0	0	0	0	0	0	0	0	0	0	0	0	0	0	0	0	0	0	0	0
Bacteria	Bacteria	Patescibacteria	Saccharimonadia	Saccharimonadales	__	__	52	0	18	88	38	79	6	49	46	8	2	30	0	67	23	0	0	0	0	0	0	0	0	0	0	55	3	0	0	0	0	0	0	0	0	0	0	2	0	0	0	0	0
Bacteria	Bacteria	Cyanobacteria	Cyanobacteriia	Cyanobacteriales	Phormidiaceae	Tychonema CCAP 1459-11B	0	0	65	9	0	120	0	0	69	0	0	4	0	48	88	0	64	0	46	12	27	0	0	0	0	0	0	0	4	0	0	0	0	0	0	0	0	0	0	0	0	0	0
Bacteria	Bacteria	Planctomycetota	Planctomycetes	Pirellulales	Pirellulaceae	Pir4 lineage	0	133	116	5	4	18	0	14	3	0	0	14	0	8	8	0	0	0	0	81	4	0	13	3	99	5	0	0	12	0	0	0	0	0	0	0	0	0	0	5	10	0	0
Bacteria	Bacteria	Bacteroidota	Bacteroidia	Sphingobacteriales	__	__	15	78	245	27	3	0	3	29	44	2	5	13	0	27	11	0	0	0	0	0	0	11	0	0	0	31	0	9	0	0	0	0	0	0	0	0	0	0	0	0	0	0	0
Bacteria	Bacteria	Planctomycetota	Phycisphaerae	Phycisphaerales	Phycisphaeraceae	SM1A02	0	16	53	0	0	13	0	3	7	0	0	0	0	10	4	0	151	0	0	28	67	7	0	6	163	5	0	16	0	0	0	0	0	0	0	0	0	0	0	0	0	0	0
Bacteria	Bacteria	Proteobacteria	Alphaproteobacteria	Rickettsiales	Candidatus Jidaibacter	__	0	9	12	3	2	110	0	15	46	0	9	13	0	18	8	17	0	0	9	55	0	0	0	72	94	0	0	0	42	0	0	0	0	0	0	0	0	0	0	0	0	0	5
Bacteria	Bacteria	Bacteroidota	Bacteroidia	Cytophagales	Spirosomaceae	Fibrella	0	0	85	123	0	0	2	0	0	0	0	0	0	0	0	0	0	0	0	0	0	9	0	0	0	0	0	0	0	0	0	0	0	0	0	0	0	0	19	33	14	45	43
Bacteria	Bacteria	Fibrobacterota	Fibrobacteria	Fibrobacterales	Fibrobacteraceae	uncultured	0	2	23	0	0	87	0	43	193	0	5	100	0	0	49	0	0	0	0	0	0	0	0	0	0	3	0	0	0	0	0	0	0	0	0	0	0	8	0	0	0	0	11
Bacteria	Bacteria	Cyanobacteria	Vampirivibrionia	Vampirovibrionales	uncultured bacterium	__	0	10	0	11	291	31	0	23	10	0	5	10	0	44	10	0	28	0	8	4	12	0	9	9	10	0	2	0	0	0	0	0	0	0	0	0	0	0	0	0	0	0	0
Bacteria	Bacteria	Elusimicrobiota	Lineage IIc	uncultured bacterium	__	__	82	176	128	44	2	3	6	18	8	5	15	0	0	34	5	0	0	0	0	0	0	0	0	0	0	0	0	0	0	0	0	0	0	0	0	0	0	0	0	0	0	0	0
Bacteria	Bacteria	Bacteroidota	Bacteroidia	Cytophagales	Microscillaceae	OLB12	0	0	6	0	0	3	0	4	0	0	0	0	0	6	0	0	14	0	6	135	0	7	0	0	75	0	0	0	20	0	0	0	0	0	0	0	0	22	4	28	18	25	18
Bacteria	Bacteria	Firmicutes	Bacilli	Bacillales	Bacillaceae	__	0	0	0	0	0	0	0	0	0	0	0	0	0	0	0	0	0	0	0	0	0	0	0	0	0	0	0	0	0	90	84	37	102	34	46	91	32	0	0	0	0	0	0
Bacteria	Bacteria	Proteobacteria	Gammaproteobacteria	Enterobacterales	Enterobacteriaceae	Lelliottia	0	0	0	0	0	24	0	0	0	0	0	0	0	0	0	0	0	0	0	0	0	0	0	0	0	0	0	0	0	0	0	0	0	0	0	0	0	0	0	48	46	32	55
Bacteria	Bacteria	Firmicutes	Clostridia	Clostridiales	Clostridiaceae	Clostridium sensu stricto 12	0	0	0	0	0	14	7	20	93	0	17	334	0	0	0	0	0	0	0	0	0	0	0	0	0	8	0	0	0	0	0	0	3	0	0	8	0	0	0	0	0	0	0
Bacteria	Bacteria	Bacteroidota	Bacteroidia	Sphingobacteriales	NS11-12 marine group	__	0	0	37	6	12	30	0	6	36	0	0	17	0	24	63	0	0	0	0	20	59	30	19	9	5	0	0	21	12	0	0	0	0	0	0	0	0	10	4	4	16	4	4
Bacteria	Bacteria	Myxococcota	Polyangia	Polyangiales	Phaselicystidaceae	__	0	0	0	0	0	15	0	29	10	0	6	0	0	44	7	0	162	0	0	32	0	27	11	0	91	25	10	20	6	0	0	0	0	0	0	0	0	0	0	0	0	0	0
Bacteria	Bacteria	Bacteroidota	Bacteroidia	Bacteroidales	Williamwhitmaniaceae	Williamwhitmania	0	0	0	0	0	50	0	0	154	0	0	219	0	0	11	0	0	0	0	0	0	0	0	0	0	0	0	0	0	0	0	0	0	0	0	0	0	12	0	0	13	9	7
Bacteria	Bacteria	Actinobacteriota	Actinobacteria	Micrococcales	Microbacteriaceae	__	62	0	0	37	0	0	0	27	0	13	0	0	0	22	0	116	80	0	0	0	6	6	7	40	66	4	0	0	0	0	0	0	0	0	0	0	0	0	0	0	0	0	0
Bacteria	Bacteria	Firmicutes	Clostridia	Clostridiales	Clostridiaceae	Clostridium sensu stricto 7	0	0	0	0	0	0	0	0	0	0	0	0	0	0	0	0	0	0	0	0	0	0	0	0	0	0	0	0	0	67	90	38	118	32	42	75	14	0	0	0	0	0	0
Bacteria	Bacteria	Proteobacteria	Gammaproteobacteria	Burkholderiales	Comamonadaceae	Delftia	0	0	50	0	0	81	0	0	118	0	0	0	0	0	0	0	0	0	0	0	0	0	0	0	0	0	0	0	0	0	0	0	0	0	10	27	0	27	0	59	39	12	0
Bacteria	Bacteria	Chloroflexi	Dehalococcoidia	SAR202 clade	uncultured bacterium	__	86	82	152	53	0	9	0	37	17	2	0	2	0	14	4	0	0	0	0	0	0	0	0	0	0	0	0	0	0	0	0	0	0	0	0	0	0	0	0	0	0	0	0
Bacteria	Bacteria	Verrucomicrobiota	Verrucomicrobiae	Verrucomicrobiales	Verrucomicrobiaceae	__	0	20	0	0	0	86	20	7	5	0	0	0	0	31	2	72	5	0	16	18	37	4	0	0	43	0	81	0	0	0	0	0	0	0	0	0	0	0	0	0	0	0	0
Bacteria	Bacteria	Firmicutes	Limnochordia	__	__	__	0	73	72	103	14	37	24	13	17	7	23	0	0	50	22	0	0	0	0	0	0	0	0	0	0	0	0	0	0	0	0	0	0	0	0	0	0	0	0	0	0	0	0
Bacteria	Bacteria	Acidobacteriota	Blastocatellia	Blastocatellales	Blastocatellaceae	__	22	103	42	3	0	10	11	0	4	0	8	0	0	0	13	21	8	0	0	0	3	0	9	148	14	0	18	7	5	0	0	0	0	0	0	0	0	0	0	0	0	0	0
Bacteria	Bacteria	Firmicutes	Bacilli	Lactobacillales	Carnobacteriaceae	Trichococcus	0	0	0	95	123	0	0	8	5	83	20	6	0	96	0	0	0	0	0	0	0	0	0	0	0	5	0	0	0	0	0	0	0	0	0	0	0	0	0	0	6	0	0
Bacteria	Bacteria	Proteobacteria	Gammaproteobacteria	Burkholderiales	Nitrosomonadaceae	Ellin6067	0	0	9	0	0	25	2	0	0	0	5	10	0	36	4	0	114	0	41	99	0	0	5	39	5	24	7	19	0	0	0	0	0	0	0	0	0	0	0	0	0	0	0
Bacteria	Bacteria	Actinobacteriota	Actinobacteria	Micrococcales	Micrococcaceae	Pseudarthrobacter	0	0	0	0	0	0	0	0	0	0	0	0	0	0	0	0	0	0	0	0	0	0	0	0	0	0	0	0	0	0	0	0	0	0	0	0	0	0	0	47	76	32	24
Bacteria	Bacteria	Proteobacteria	Gammaproteobacteria	Xanthomonadales	Rhodanobacteraceae	Ahniella	15	7	12	8	26	11	4	66	0	0	70	11	0	12	7	12	32	0	0	49	6	0	4	15	3	9	30	25	0	0	0	0	0	0	0	0	0	0	0	0	0	0	0
Bacteria	Bacteria	Patescibacteria	Parcubacteria	uncultured bacterium	__	__	10	121	72	85	16	10	8	37	3	7	9	2	0	43	8	0	0	0	0	0	0	0	0	0	0	0	0	0	0	0	0	0	0	0	0	0	0	0	0	0	0	0	0
Bacteria	Bacteria	Planctomycetota	__	__	__	__	38	131	180	44	0	0	17	0	3	3	0	0	0	7	4	0	0	0	0	0	0	0	0	0	0	0	0	0	0	0	0	0	0	0	0	0	0	0	0	0	0	0	0
Bacteria	Bacteria	Bacteroidota	Bacteroidia	Cytophagales	Spirosomaceae	Spirosoma	0	0	69	65	0	29	0	0	9	8	0	6	0	7	9	0	0	0	0	0	0	2	0	0	0	0	0	0	0	0	0	0	0	0	0	0	0	0	35	20	45	42	18
Bacteria	Bacteria	Bacteroidota	Bacteroidia	Bacteroidales	Prevotellaceae	Prevotella	0	0	0	0	0	0	0	0	0	0	0	0	0	0	0	0	0	0	0	0	0	0	0	5	0	0	0	0	0	59	24	17	48	21	18	24	9	63	0	0	0	0	0
Bacteria	Bacteria	Bacteroidota	Bacteroidia	Sphingobacteriales	AKYH767	uncultured bacterium	26	80	134	51	2	7	2	38	14	0	8	4	0	39	16	0	0	0	0	0	0	0	0	0	0	0	0	0	0	0	0	0	0	0	0	0	0	0	0	0	0	0	0
Bacteria	Bacteria	Proteobacteria	Gammaproteobacteria	Xanthomonadales	__	__	12	0	0	238	0	0	0	12	0	4	0	0	0	30	3	71	15	0	10	0	0	0	0	4	0	0	0	0	0	0	0	0	0	0	0	0	0	0	0	6	0	0	0
Bacteria	Bacteria	Verrucomicrobiota	Verrucomicrobiae	Methylacidiphilales	Methylacidiphilaceae	uncultured	0	38	60	20	0	74	0	22	61	0	0	0	0	2	0	107	16	0	0	0	3	0	0	0	0	0	0	0	0	0	0	0	0	0	0	0	0	0	0	0	0	0	0
Bacteria	Bacteria	Chloroflexi	Chloroflexia	Chloroflexales	Herpetosiphonaceae	Herpetosiphon	0	0	0	0	0	87	9	23	31	0	11	23	0	26	111	30	14	0	0	0	0	0	0	0	0	0	0	0	15	0	0	0	0	0	0	0	0	0	0	0	0	0	0
Bacteria	Bacteria	Proteobacteria	Alphaproteobacteria	Paracaedibacterales	Paracaedibacteraceae	uncultured	23	53	41	29	0	45	11	11	32	4	5	9	0	42	41	3	0	0	3	0	17	0	0	20	0	0	7	0	0	0	0	0	0	0	0	0	0	0	0	0	0	0	0
Bacteria	Bacteria	Proteobacteria	Gammaproteobacteria	Pseudomonadales	Moraxellaceae	Psychrobacter	0	0	0	0	0	36	0	0	139	0	0	17	0	0	35	0	0	0	0	0	0	0	0	0	0	0	0	0	0	0	0	0	21	0	13	0	0	0	4	0	0	0	0
Bacteria	Bacteria	Bacteroidota	Bacteroidia	Sphingobacteriales	LiUU-11-161	__	0	58	156	33	9	7	7	32	16	0	22	0	0	38	16	0	0	0	0	0	0	0	0	0	0	0	0	0	0	0	0	0	0	0	0	0	0	0	0	0	0	0	0
Bacteria	Bacteria	Patescibacteria	Parcubacteria	uncultured organism	__	__	0	4	0	0	0	0	0	0	130	0	0	2	0	29	0	144	0	0	0	0	15	0	0	43	25	0	0	0	0	0	0	0	0	0	0	0	0	0	0	0	0	2	0
Bacteria	Bacteria	Proteobacteria	Alphaproteobacteria	Rhizobiales	Beijerinckiaceae	__	0	3	4	5	0	7	0	0	5	0	5	9	0	9	0	6	0	0	0	4	60	0	0	246	22	0	0	0	0	0	0	0	0	0	0	0	0	0	0	0	0	0	0
Bacteria	Bacteria	Bacteroidota	Bacteroidia	Sphingobacteriales	Sphingobacteriaceae	Mucilaginibacter	0	106	204	54	0	0	0	0	0	0	0	0	0	4	0	0	0	0	0	0	0	0	0	0	0	0	0	0	0	0	0	0	0	0	0	0	0	0	0	14	0	0	0
Bacteria	Bacteria	Firmicutes	Clostridia	Peptostreptococcales-Tissierellales	Fusibacteraceae	Fusibacter	0	0	0	0	0	70	0	0	103	0	0	16	0	0	0	0	0	0	0	0	0	0	0	0	0	0	0	0	0	0	0	0	0	0	0	0	0	43	0	15	16	7	4
Bacteria	Bacteria	Actinobacteriota	Actinobacteria	Micrococcales	Brevibacteriaceae	Brevibacterium	0	0	0	0	0	0	0	41	0	0	11	0	0	0	0	0	0	0	0	0	0	0	0	0	0	0	0	0	0	45	42	20	39	19	0	0	11	55	4	16	14	22	11
Bacteria	Bacteria	Fusobacteriota	Fusobacteriia	Fusobacteriales	Fusobacteriaceae	Psychrilyobacter	0	0	0	0	0	0	0	0	0	0	0	0	0	0	0	0	0	0	0	0	0	0	0	0	0	0	0	0	0	66	114	65	133	5	0	0	0	0	0	0	0	0	0
Bacteria	Bacteria	Verrucomicrobiota	Verrucomicrobiae	Pedosphaerales	Pedosphaeraceae	__	0	23	25	17	9	11	2	9	6	0	0	4	39	13	33	0	14	0	0	31	0	3	0	0	49	64	0	9	4	0	0	0	0	0	0	0	0	9	0	0	0	0	0
Bacteria	Bacteria	Myxococcota	Polyangia	Nannocystales	Nannocystaceae	Nannocystis	0	13	37	6	0	18	5	7	0	0	4	3	0	9	13	0	69	0	3	0	0	9	36	4	0	52	55	32	0	0	0	0	0	0	0	0	0	0	0	0	0	0	0
Bacteria	Bacteria	Campilobacterota	Campylobacteria	Campylobacterales	Sulfurospirillaceae	Sulfurospirillum	0	0	0	0	0	85	0	0	147	0	0	65	0	0	11	0	0	0	0	0	0	0	0	0	0	14	0	0	0	2	0	0	0	0	0	0	0	19	0	0	0	0	0
Bacteria	Bacteria	Proteobacteria	Alphaproteobacteria	Rickettsiales	Rickettsiaceae	__	0	14	11	5	0	56	0	29	81	3	0	9	0	14	13	40	78	0	0	0	0	0	7	0	0	10	0	0	0	0	2	0	0	0	0	0	0	0	0	0	0	0	0
Bacteria	Bacteria	Sva0485	uncultured bacterium	__	__	__	0	88	120	21	16	13	10	19	19	6	5	0	0	34	21	0	0	0	0	0	0	0	0	0	0	0	0	0	0	0	0	0	0	0	0	0	0	0	0	0	0	0	0
Bacteria	Bacteria	Proteobacteria	Gammaproteobacteria	Diplorickettsiales	Diplorickettsiaceae	__	0	53	26	8	0	18	0	17	20	0	4	0	0	0	13	22	0	0	0	14	0	42	0	0	0	104	13	11	3	0	0	0	3	0	0	0	0	0	0	0	0	0	0
Bacteria	Bacteria	Firmicutes	Clostridia	Lachnospirales	Lachnospiraceae	uncultured	0	3	0	0	0	32	0	136	53	0	10	96	0	8	7	0	0	0	0	0	0	0	0	0	0	0	0	0	0	0	0	0	0	0	0	0	0	9	0	0	6	0	0
Bacteria	Bacteria	Proteobacteria	Gammaproteobacteria	Diplorickettsiales	Diplorickettsiaceae	Aquicella	40	99	97	23	5	11	7	17	16	0	18	0	0	33	0	0	0	0	0	0	0	0	0	0	0	0	0	0	0	0	0	0	0	0	0	0	0	0	0	0	0	0	0
Bacteria	Bacteria	Cyanobacteria	Vampirivibrionia	Obscuribacterales	Obscuribacteraceae	Candidatus Obscuribacter	22	19	61	17	0	38	0	5	15	0	0	3	0	33	16	8	0	0	0	107	0	0	0	0	0	6	0	0	6	0	0	0	0	0	0	0	0	0	0	0	0	0	0
Bacteria	Bacteria	Proteobacteria	Gammaproteobacteria	Gammaproteobacteria Incertae Sedis	Unknown Family	Candidatus Ovatusbacter	5	81	78	3	2	43	0	11	0	0	4	7	0	25	6	28	0	0	0	26	0	0	0	0	0	9	0	0	0	0	0	0	0	0	0	0	0	0	0	4	0	0	0
Bacteria	Bacteria	Acidobacteriota	Blastocatellia	Blastocatellales	Blastocatellaceae	uncultured	0	87	0	0	0	0	0	0	0	0	0	0	0	26	4	0	0	0	0	0	0	0	0	0	0	0	0	19	0	0	0	0	0	0	0	0	0	203	0	0	0	0	0
Bacteria	Bacteria	Proteobacteria	Gammaproteobacteria	Enterobacterales	Enterobacteriaceae	Enterobacter	0	0	0	0	0	0	0	0	0	0	172	51	0	0	21	0	0	0	0	0	0	0	0	0	0	29	0	0	0	0	10	0	0	12	0	0	0	42	0	0	0	0	0
Bacteria	Bacteria	Cyanobacteria	Cyanobacteriia	Oxyphotobacteria Incertae Sedis	Unknown Family	Leptolyngbya ANT.L52.2	0	0	0	0	0	0	0	8	0	0	5	23	35	129	0	0	0	0	7	0	0	0	0	0	0	0	0	0	0	0	0	0	0	0	0	0	0	0	54	69	21	0	0
Bacteria	Bacteria	Actinobacteriota	Actinobacteria	Bifidobacteriales	Bifidobacteriaceae	Bifidobacterium	0	0	0	0	0	0	0	0	0	0	0	0	0	0	0	0	0	0	0	0	0	0	0	0	0	0	0	0	0	43	94	36	95	19	18	47	0	0	0	0	0	0	0
Bacteria	Bacteria	Proteobacteria	Alphaproteobacteria	Caulobacterales	Caulobacteraceae	Phenylobacterium	0	11	17	49	4	9	0	4	0	0	0	0	0	0	0	12	13	0	20	110	0	0	0	35	0	0	0	0	0	0	0	0	0	0	0	0	0	12	8	5	0	13	12
Bacteria	Bacteria	Proteobacteria	Gammaproteobacteria	Burkholderiales	Methylophilaceae	__	0	307	30	0	0	0	0	0	0	0	0	0	0	0	0	0	0	0	0	0	0	0	0	1	0	0	0	0	3	0	0	0	0	0	0	0	0	0	0	0	0	0	0
Bacteria	Bacteria	Firmicutes	__	__	__	__	29	61	129	33	8	2	5	21	18	3	0	0	0	26	4	0	0	0	0	0	0	0	0	0	0	0	0	0	0	0	0	0	0	0	0	0	0	0	0	0	0	0	0
Bacteria	Bacteria	Proteobacteria	Gammaproteobacteria	Cellvibrionales	Halieaceae	OM60(NOR5) clade	17	0	109	0	0	32	0	7	4	0	0	10	0	16	9	0	3	0	0	9	0	5	0	0	0	5	0	4	8	0	0	0	0	0	0	0	0	10	3	6	6	0	2
Bacteria	Bacteria	Proteobacteria	Alphaproteobacteria	Micavibrionales	Micavibrionaceae	uncultured	0	25	0	3	0	29	0	0	32	2	0	3	0	5	29	2	0	0	32	3	0	0	0	0	97	43	3	20	0	0	0	0	0	0	0	0	0	0	0	0	0	0	0
Bacteria	Bacteria	Proteobacteria	Alphaproteobacteria	Rickettsiales	AB1	uncultured bacterium	6	0	12	23	0	15	0	0	14	5	0	6	0	6	89	0	0	0	0	0	0	0	0	0	0	2	0	2	146	0	0	0	0	0	0	0	0	0	0	0	0	0	0
Bacteria	Bacteria	Proteobacteria	Alphaproteobacteria	Rhizobiales	Rhizobiaceae	Aminobacter	0	42	43	0	0	0	0	0	0	0	0	0	0	12	0	0	0	0	0	0	0	0	0	0	0	0	0	0	0	0	0	0	0	0	0	0	0	44	0	27	52	25	21
Bacteria	Bacteria	Cyanobacteria	Vampirivibrionia	Caenarcaniphilales	__	__	0	0	0	2	7	97	2	0	23	0	0	0	0	6	0	51	4	0	0	0	41	0	0	19	70	0	0	0	0	0	0	0	0	0	0	0	0	0	0	0	0	0	0
Bacteria	Bacteria	Proteobacteria	Gammaproteobacteria	Oceanospirillales	Halomonadaceae	Halomonas	0	0	0	0	0	23	0	0	22	0	5	8	0	0	38	171	0	0	0	0	0	0	0	0	11	2	30	0	2	0	0	0	0	0	0	0	0	0	0	0	0	0	0
Bacteria	Bacteria	Actinobacteriota	Actinobacteria	Micrococcales	Micrococcaceae	Arthrobacter	0	0	0	0	0	17	0	0	0	0	0	0	0	0	20	0	0	0	0	0	0	0	0	0	0	0	0	0	0	0	0	0	6	0	0	0	0	29	0	21	0	0	0
Bacteria	Bacteria	Proteobacteria	Gammaproteobacteria	Burkholderiales	TRA3-20	uncultured bacterium	15	126	56	18	3	0	0	36	8	0	27	0	0	26	3	0	0	0	0	0	0	0	0	0	0	0	0	0	0	0	0	0	0	0	0	0	0	0	0	0	0	0	0
Bacteria	Bacteria	Actinobacteriota	Actinobacteria	Corynebacteriales	Mycobacteriaceae	Mycobacterium	45	117	58	14	5	17	0	18	0	0	9	14	0	0	14	0	0	0	0	0	0	0	0	0	0	0	0	0	0	0	0	0	0	0	0	0	0	0	0	0	0	0	0
Bacteria	Bacteria	Dependentiae	Babeliae	Babeliales	Vermiphilaceae	__	0	0	251	22	2	0	0	0	0	0	0	0	0	26	16	0	0	0	0	0	0	0	0	0	0	0	0	0	0	0	0	0	0	0	0	0	0	0	0	0	0	0	0
Bacteria	Bacteria	Proteobacteria	Gammaproteobacteria	Burkholderiales	Oxalobacteraceae	Noviherbaspirillum	0	0	30	19	0	12	0	0	55	8	6	18	0	0	66	0	0	0	0	0	0	9	0	0	0	0	0	0	0	0	0	0	0	0	0	0	0	0	24	30	15	0	0
Bacteria	Bacteria	Bacteroidota	Bacteroidia	Bacteroidales	Prolixibacteraceae	WCHB1-32	0	0	0	0	0	4	0	195	8	0	0	10	0	2	0	0	0	0	0	0	0	0	0	0	0	0	0	0	0	0	0	0	0	0	0	0	0	3	0	0	6	0	0
Bacteria	Bacteria	Proteobacteria	Gammaproteobacteria	Legionellales	Legionellaceae	__	0	0	0	8	0	138	0	0	0	0	0	0	0	12	0	2	50	0	20	3	0	0	0	0	0	80	0	0	0	0	0	0	0	0	0	0	0	0	0	0	0	0	0
Bacteria	Bacteria	Proteobacteria	Gammaproteobacteria	Oceanospirillales	__	__	0	0	0	5	6	36	0	0	95	0	0	11	0	0	0	2	46	0	0	40	0	0	10	0	29	27	4	0	0	0	0	0	0	0	0	0	0	0	0	0	0	0	0
Bacteria	Bacteria	Cyanobacteria	Cyanobacteriia	Cyanobacteriales	Chroococcidiopsaceae	Aliterella	0	0	0	10	0	32	0	0	6	8	7	34	0	15	13	8	0	0	123	2	0	0	0	5	8	0	32	6	0	0	0	0	0	0	0	0	0	0	0	0	0	0	0
Bacteria	Bacteria	Spirochaetota	Leptospirae	Leptospirales	Leptospiraceae	Leptospira	0	0	0	0	0	128	0	0	18	0	0	5	0	25	62	20	3	0	0	3	0	0	0	0	0	14	0	28	0	0	0	0	0	0	0	0	0	0	0	0	0	0	0
Bacteria	Bacteria	Cyanobacteria	Vampirivibrionia	Vampirovibrionales	Vampirovibrionaceae	__	0	0	0	20	0	104	19	13	19	7	0	5	0	3	0	0	0	0	32	0	0	0	0	77	0	0	6	0	0	0	0	0	0	0	0	0	0	0	0	0	0	0	0
Bacteria	Bacteria	Proteobacteria	Gammaproteobacteria	Burkholderiales	Alcaligenaceae	Alcaligenes	0	0	6	0	0	0	0	0	0	0	0	0	0	0	0	0	0	0	0	0	0	0	0	0	0	0	0	0	0	46	65	41	54	13	19	45	9	5	0	0	0	0	0
Bacteria	Bacteria	Bacteroidota	Bacteroidia	Flavobacteriales	Weeksellaceae	Empedobacter	0	0	0	0	0	0	0	3	11	0	0	0	0	0	0	77	0	0	0	0	0	0	0	0	0	0	0	0	0	39	28	11	24	25	14	28	6	8	0	0	7	0	0
Bacteria	Bacteria	Actinobacteriota	Actinobacteria	Micrococcales	Microbacteriaceae	Microbacterium	0	0	35	0	0	29	16	0	0	0	0	15	0	0	0	0	0	0	0	0	0	0	0	0	0	0	0	0	14	0	0	0	0	0	0	0	0	0	50	48	47	15	0
Bacteria	Bacteria	Patescibacteria	Gracilibacteria	Candidatus Peribacteria	__	__	0	59	55	60	7	24	5	6	14	9	9	2	0	46	4	0	0	0	0	0	0	0	0	0	0	0	0	0	0	0	0	0	0	0	0	0	0	0	0	0	0	0	0
Bacteria	Bacteria	Bdellovibrionota	Oligoflexia	Oligoflexales	Oligoflexus	__	0	7	0	154	14	28	0	0	0	5	7	4	0	9	7	0	0	0	0	5	0	0	0	0	0	0	0	0	0	0	0	0	0	0	0	0	0	52	0	3	0	0	0
Bacteria	Bacteria	Patescibacteria	Parcubacteria	Candidatus Moranbacteria	uncultured bacterium	__	0	11	0	87	0	36	32	0	10	25	3	0	0	8	0	5	0	0	0	58	0	0	0	0	0	19	0	0	0	0	0	0	0	0	0	0	0	0	0	0	0	0	0
Bacteria	Bacteria	Proteobacteria	Gammaproteobacteria	Beggiatoales	Beggiatoaceae	uncultured	0	40	166	16	10	5	8	15	5	4	0	4	0	11	10	0	0	0	0	0	0	0	0	0	0	0	0	0	0	0	0	0	0	0	0	0	0	0	0	0	0	0	0
Bacteria	Bacteria	Proteobacteria	Gammaproteobacteria	Xanthomonadales	Rhodanobacteraceae	Tahibacter	10	5	25	22	4	60	7	45	10	0	5	0	0	0	12	58	31	0	0	0	0	0	0	0	0	0	0	0	0	0	0	0	0	0	0	0	0	0	0	0	0	0	0
Bacteria	Bacteria	Proteobacteria	Gammaproteobacteria	Burkholderiales	Comamonadaceae	Pseudorhodoferax	0	0	0	0	0	149	0	0	83	0	0	19	0	0	4	0	0	0	0	0	0	0	0	0	0	0	0	0	0	0	0	0	0	0	0	0	0	0	8	0	0	0	0
Bacteria	Bacteria	Chloroflexi	Dehalococcoidia	SAR202 clade	__	__	10	41	144	29	7	3	5	24	6	0	0	0	0	4	2	0	0	0	0	0	0	0	0	0	0	0	0	0	0	0	0	0	0	0	0	0	0	0	0	0	0	0	0
Bacteria	Bacteria	Acidobacteriota	Subgroup 22	uncultured bacterium	__	__	9	79	74	20	5	0	19	30	5	6	4	0	0	21	2	0	0	0	0	0	0	0	0	0	0	0	0	0	0	0	0	0	0	0	0	0	0	0	0	0	0	0	0
Bacteria	Bacteria	Acidobacteriota	Vicinamibacteria	Vicinamibacterales	Vicinamibacteraceae	__	21	71	15	16	0	11	0	21	0	0	0	0	0	40	0	0	15	0	0	21	0	0	0	0	35	0	0	0	0	0	0	0	0	0	0	0	0	0	0	0	0	0	0
Bacteria	Bacteria	Actinobacteriota	Actinobacteria	Propionibacteriales	Nocardioidaceae	Marmoricola	0	0	0	17	0	55	0	0	65	12	15	62	0	10	25	0	0	0	0	0	0	0	0	0	0	0	0	0	0	0	0	0	0	0	0	0	0	0	0	0	0	0	0
Bacteria	Bacteria	Elusimicrobiota	__	__	__	__	0	51	87	41	4	9	23	5	15	8	0	0	0	18	10	0	0	0	0	0	0	0	0	0	0	0	0	0	0	0	0	0	0	0	0	0	0	0	0	0	0	0	0
Bacteria	Bacteria	Proteobacteria	Gammaproteobacteria	Burkholderiales	Oxalobacteraceae	Janthinobacterium	0	11	0	230	0	0	11	0	0	17	0	0	0	0	0	0	0	0	0	0	0	0	0	0	0	0	0	0	0	0	0	0	0	0	0	0	0	0	0	0	0	0	0
Bacteria	Bacteria	Bacteroidota	Bacteroidia	Cytophagales	Microscillaceae	__	19	45	13	71	0	20	8	17	6	26	0	6	0	3	6	0	7	0	0	4	0	0	0	0	0	0	0	0	0	0	0	0	0	0	0	0	0	0	0	0	0	0	0
Bacteria	Bacteria	Actinobacteriota	Actinobacteria	Micrococcales	Intrasporangiaceae	Knoellia	0	0	0	0	0	0	0	0	21	0	25	0	0	0	0	0	0	0	0	0	0	11	0	0	0	0	0	0	0	0	0	0	0	0	0	0	0	0	0	31	22	21	0
Bacteria	Bacteria	Proteobacteria	Alphaproteobacteria	Micavibrionales	__	__	0	2	26	37	0	0	0	0	0	5	15	0	0	0	0	0	0	0	0	5	0	0	11	0	157	0	0	0	0	0	0	0	0	0	0	4	0	0	0	0	0	0	0
Bacteria	Bacteria	Proteobacteria	Gammaproteobacteria	uncultured	uncultured bacterium	__	14	17	141	17	0	0	0	0	8	0	7	0	0	7	0	0	0	0	0	4	0	0	0	4	12	7	0	0	21	0	0	0	0	0	0	0	0	0	0	0	0	0	0
Bacteria	Bacteria	Fibrobacterota	Fibrobacteria	Fibrobacterales	Fibrobacteraceae	Fibrobacter	0	3	16	6	5	15	51	0	26	0	4	14	0	95	25	0	0	0	0	0	0	0	0	0	0	0	0	0	0	0	0	0	0	0	0	0	0	0	0	0	0	0	0
Bacteria	Bacteria	Proteobacteria	Gammaproteobacteria	Alteromonadales	Shewanellaceae	Shewanella	0	0	0	104	0	13	47	0	12	20	0	17	0	0	4	24	0	0	0	0	0	0	0	0	0	0	0	0	0	0	7	0	0	0	0	0	0	12	0	0	0	0	0
Bacteria	Bacteria	Proteobacteria	Gammaproteobacteria	Burkholderiales	Rhodocyclaceae	uncultured	0	0	0	25	16	28	47	10	30	0	0	15	0	31	12	0	0	0	0	0	0	0	0	0	0	0	0	0	0	0	0	0	0	0	0	8	0	12	0	0	5	0	5
Bacteria	Bacteria	Bdellovibrionota	Oligoflexia	Oligoflexales	uncultured	uncultured bacterium	18	104	7	22	14	14	4	0	12	2	0	0	0	26	14	9	0	0	0	10	0	0	0	0	0	0	0	0	3	0	0	0	0	0	0	0	0	0	0	0	0	0	0
Bacteria	Bacteria	Proteobacteria	Alphaproteobacteria	Rhodospirillales	uncultured	__	0	0	0	0	0	11	0	0	0	0	0	0	0	11	0	0	0	0	0	0	0	0	0	236	0	0	0	0	0	0	0	0	0	0	0	0	0	0	0	0	0	0	0
Bacteria	Bacteria	Myxococcota	__	__	__	__	13	62	91	28	5	0	6	3	7	0	6	0	0	15	20	0	0	0	0	0	0	0	0	0	0	0	0	0	0	0	0	0	0	0	0	0	0	0	0	0	0	0	0
Bacteria	Bacteria	Patescibacteria	Parcubacteria	Candidatus Yanofskybacteria	uncultured bacterium	__	24	12	34	95	0	3	0	5	0	0	8	0	48	22	4	0	0	0	0	0	0	0	0	0	0	0	0	0	0	0	0	0	0	0	0	0	0	0	0	0	0	0	0
Bacteria	Bacteria	Planctomycetota	Phycisphaerae	CCM11a	uncultured bacterium	__	0	43	154	20	0	0	7	17	10	0	0	0	0	4	0	0	0	0	0	0	0	0	0	0	0	0	0	0	0	0	0	0	0	0	0	0	0	0	0	0	0	0	0
Bacteria	Bacteria	Bacteroidota	Kapabacteria	Kapabacteriales	uncultured bacterium	__	0	0	21	0	3	29	0	3	27	0	0	17	0	36	14	0	0	0	8	64	0	0	0	13	0	0	0	0	4	0	0	0	0	0	0	0	0	0	0	0	0	0	0
Bacteria	Bacteria	Patescibacteria	ABY1	Candidatus Buchananbacteria	__	__	0	29	101	59	8	13	9	8	7	0	5	3	0	6	3	0	0	0	0	0	0	0	0	0	0	0	0	0	0	0	0	0	0	0	0	0	0	0	0	0	0	0	0
Bacteria	Bacteria	Myxococcota	Polyangia	Polyangiales	Polyangiaceae	Minicystis	0	0	0	0	0	11	0	0	5	0	0	0	0	4	15	0	25	0	0	0	0	14	0	0	0	55	71	50	0	0	0	0	0	0	0	0	0	0	0	0	0	0	0
Bacteria	Bacteria	Proteobacteria	Gammaproteobacteria	Gammaproteobacteria Incertae Sedis	Unknown Family	Candidatus Berkiella	0	159	11	2	0	22	0	4	0	0	0	0	0	0	3	32	15	0	0	0	0	0	0	0	0	0	0	0	0	0	0	0	0	0	0	0	0	0	0	0	0	0	0
Bacteria	Bacteria	Proteobacteria	Gammaproteobacteria	Alteromonadales	Moritellaceae	Moritella	0	0	0	0	0	0	0	0	0	0	0	0	0	0	0	0	0	0	0	0	0	0	0	0	0	0	0	0	0	53	61	42	89	0	0	0	0	0	0	0	0	0	0
Bacteria	Bacteria	Verrucomicrobiota	Chlamydiae	Chlamydiales	Parachlamydiaceae	Parachlamydia	0	4	37	0	0	131	0	11	51	0	0	0	0	0	0	7	3	0	0	0	0	0	0	0	0	0	0	0	0	0	0	0	0	0	0	0	0	0	0	0	0	0	0
Bacteria	Bacteria	Verrucomicrobiota	Verrucomicrobiae	Opitutales	Opitutaceae	Opitutus	0	8	12	0	0	139	0	0	37	0	0	0	0	3	9	14	0	0	4	5	0	0	0	0	0	2	0	0	9	0	0	0	0	0	0	0	0	0	0	0	0	0	0
Bacteria	Bacteria	Bacteroidota	Bacteroidia	Sphingobacteriales	AKYH767	__	6	119	14	31	13	0	15	0	0	0	0	0	0	13	2	0	0	0	0	6	0	3	0	3	0	2	14	0	0	0	0	0	0	0	0	0	0	0	0	0	0	0	0
Bacteria	Bacteria	Bacteroidota	Bacteroidia	Cytophagales	Spirosomaceae	Pseudarcicella	0	141	27	8	0	18	0	6	0	0	0	0	0	18	4	0	0	0	0	0	0	0	0	0	0	0	0	0	0	0	0	0	0	0	0	0	0	0	0	6	12	0	0
Bacteria	Bacteria	Bacteroidota	Bacteroidia	Flavobacteriales	Flavobacteriaceae	Myroides	0	0	0	0	0	0	0	0	0	0	0	0	0	0	0	0	0	0	0	0	0	0	0	0	0	0	0	0	0	12	34	28	58	38	12	45	5	0	7	0	0	0	0
Bacteria	Bacteria	Desulfobacterota	Desulfuromonadia	PB19	__	__	0	4	5	4	5	9	17	7	8	0	0	0	0	8	10	0	10	0	0	8	0	8	95	4	26	3	8	0	0	0	0	0	0	0	0	0	0	0	0	0	0	0	0
Bacteria	Bacteria	Planctomycetota	Phycisphaerae	Tepidisphaerales	WD2101 soil group	uncultured bacterium	0	7	45	21	0	33	0	0	15	0	0	3	0	8	0	7	3	0	0	79	6	0	0	6	4	0	0	0	0	0	0	0	0	0	0	0	0	0	0	0	0	0	0
Bacteria	Bacteria	Bacteroidota	Bacteroidia	Chitinophagales	Chitinophagaceae	__	10	0	7	29	4	45	2	0	27	0	2	2	0	9	11	4	0	0	0	20	30	4	0	2	5	0	2	0	0	0	0	0	0	0	0	0	0	7	0	0	0	0	5
Bacteria	Bacteria	Firmicutes	Bacilli	Lactobacillales	Enterococcaceae	Enterococcus	0	0	0	0	0	0	0	0	0	0	0	0	0	0	0	0	0	0	0	0	0	0	0	0	0	0	0	0	0	14	20	18	17	11	30	33	9	21	0	8	0	0	0
Bacteria	Bacteria	Patescibacteria	Parcubacteria	Candidatus Azambacteria	__	__	47	22	19	75	4	3	11	22	2	11	0	0	0	11	4	0	0	0	0	0	0	0	0	0	0	0	0	0	0	0	0	0	0	0	0	0	0	0	0	0	0	0	0
Bacteria	Bacteria	Firmicutes	Clostridia	Clostridiales	Clostridiaceae	Clostridium sensu stricto 13	0	0	0	10	0	15	0	0	13	0	0	158	0	7	7	0	4	0	0	0	0	0	0	0	0	0	0	0	0	0	0	0	0	0	0	0	3	3	0	0	0	0	0
Bacteria	Bacteria	Actinobacteriota	Actinobacteria	Frankiales	Geodermatophilaceae	Klenkia	0	0	0	42	0	36	0	0	50	18	11	25	0	9	31	0	0	0	0	0	0	0	0	0	0	0	0	0	0	0	0	0	0	0	0	0	0	0	0	0	0	0	0
Bacteria	Bacteria	Bacteroidota	Bacteroidia	Cytophagales	Cyclobacteriaceae	uncultured	47	0	9	19	0	14	41	11	22	0	0	0	0	45	4	0	0	0	0	0	0	0	0	0	0	0	0	0	0	0	0	0	0	0	0	0	0	0	0	0	0	0	0
Bacteria	Bacteria	Proteobacteria	Gammaproteobacteria	Burkholderiales	Rhodocyclaceae	Azospira	0	0	22	0	0	163	0	0	34	0	0	6	0	0	0	0	0	0	0	0	0	0	0	0	0	0	0	0	0	0	0	0	0	0	0	0	0	0	0	0	0	0	0
Bacteria	Bacteria	Patescibacteria	Gracilibacteria	JGI 0000069-P22	__	__	0	0	0	5	31	14	7	28	28	2	9	9	0	38	7	0	0	0	0	0	0	0	0	0	0	0	0	0	0	0	0	0	0	0	0	0	0	11	0	8	8	6	4
Bacteria	Bacteria	Spirochaetota	Leptospirae	Leptospirales	Leptospiraceae	Turneriella	0	0	11	0	0	18	0	0	3	0	0	6	0	5	21	12	6	0	0	28	0	0	0	3	5	41	21	20	21	0	0	0	0	0	0	0	0	0	0	0	0	0	0
Bacteria	Bacteria	MBNT15	__	__	__	__	28	27	67	21	0	18	6	0	13	3	7	6	0	13	14	0	0	0	0	0	0	0	0	0	0	0	0	0	0	0	0	0	0	0	0	0	0	0	0	0	0	0	0
Bacteria	Bacteria	Bacteroidota	Bacteroidia	Cytophagales	Spirosomaceae	Dyadobacter	6	0	0	9	0	0	0	0	9	0	0	14	0	0	0	0	0	0	0	0	0	0	0	0	0	0	0	0	0	0	0	0	0	0	0	0	0	0	54	77	23	14	13
Bacteria	Bacteria	Firmicutes	Bacilli	Aneurinibacillales	Aneurinibacillaceae	Aneurinibacillus	0	0	0	0	0	0	0	0	0	0	0	0	0	0	0	0	0	0	0	0	0	0	0	0	0	0	0	0	0	33	27	17	41	19	36	41	8	0	0	0	0	0	0
Bacteria	Bacteria	Proteobacteria	Gammaproteobacteria	Burkholderiales	Methylophilaceae	Methylophilus	0	75	0	0	0	76	0	0	49	0	0	0	0	0	0	0	0	0	0	0	0	0	10	0	0	0	0	0	0	0	0	0	0	0	0	0	0	11	0	0	0	0	0
Bacteria	Bacteria	Acidobacteriota	Blastocatellia	11-24	uncultured bacterium	__	7	23	82	7	0	0	0	5	0	0	2	0	0	6	0	0	0	0	0	26	4	0	0	0	0	0	0	0	11	0	0	0	0	0	0	0	0	42	0	0	0	0	0
Bacteria	Bacteria	Bacteroidota	Bacteroidia	Chitinophagales	Saprospiraceae	__	0	4	0	83	0	0	73	6	6	14	0	4	0	18	2	0	0	0	0	0	0	0	0	3	4	0	0	0	0	0	0	0	0	0	0	0	0	0	0	0	0	0	0
Bacteria	Bacteria	Proteobacteria	Gammaproteobacteria	Burkholderiales	Nitrosomonadaceae	oc32	0	0	4	0	0	0	0	0	0	0	0	0	0	0	0	0	213	0	0	0	0	0	0	0	0	0	0	0	0	0	0	0	0	0	0	0	0	0	0	0	0	0	0
Bacteria	Bacteria	Bacteroidota	Bacteroidia	Flavobacteriales	Weeksellaceae	Cloacibacterium	0	0	0	0	0	0	0	0	0	0	0	0	0	0	0	0	0	0	0	0	0	0	0	0	0	0	0	0	0	0	0	0	0	0	0	3	0	10	11	10	12	11	26
Bacteria	Bacteria	Desulfobacterota	Desulfobacteria	__	__	__	0	52	86	17	2	6	0	5	6	6	0	0	0	6	4	0	26	0	0	0	0	0	0	0	0	0	0	0	0	0	0	0	0	0	0	0	0	0	0	0	0	0	0
Bacteria	Bacteria	Firmicutes	Clostridia	Clostridiales	Clostridiaceae	Clostridium sensu stricto 8	0	0	14	33	34	8	0	46	9	29	6	0	0	35	0	0	0	0	0	0	0	0	0	0	0	0	0	0	0	0	0	0	0	0	0	0	0	0	0	0	0	0	0
Bacteria	Bacteria	Proteobacteria	Alphaproteobacteria	Acetobacterales	Acetobacteraceae	Roseomonas	6	8	4	9	0	36	0	0	43	23	11	10	0	4	30	0	0	0	0	0	0	0	0	0	0	0	0	0	0	0	0	0	0	0	0	0	0	0	0	12	0	0	0
Bacteria	Bacteria	Proteobacteria	Alphaproteobacteria	Caulobacterales	Hyphomonadaceae	Hirschia	0	58	16	16	0	30	0	0	0	0	9	7	0	8	13	0	0	0	0	32	0	0	0	0	0	0	0	0	0	0	0	0	0	0	0	0	0	0	12	0	12	0	0
Bacteria	Bacteria	Cyanobacteria	Cyanobacteriia	Cyanobacteriales	Nostocaceae	Calothrix PCC-6303	0	0	0	25	11	86	0	12	3	0	24	0	0	8	5	0	0	0	14	0	0	0	0	0	0	0	0	0	0	0	0	0	0	0	0	0	0	0	6	0	0	9	0
Bacteria	Bacteria	Verrucomicrobiota	Chlamydiae	Chlamydiales	Parachlamydiaceae	Neochlamydia	0	76	24	4	0	69	0	0	8	2	2	7	0	6	4	2	0	0	0	0	0	0	0	0	3	0	0	0	0	0	0	0	0	0	0	0	0	0	0	0	0	0	0
Bacteria	Bacteria	NB1-j	uncultured bacterium	__	__	__	0	0	29	0	2	0	0	4	0	0	0	0	0	4	0	6	39	0	0	121	0	0	0	0	0	0	0	0	0	0	0	0	0	0	0	0	0	0	0	0	0	0	0
Bacteria	Bacteria	Bacteroidota	Bacteroidia	Chitinophagales	Saprospiraceae	Aureispira	0	48	4	33	3	0	16	25	16	0	0	14	0	5	17	5	0	0	0	0	0	5	0	0	0	8	0	3	0	0	0	0	0	0	0	0	0	0	0	0	0	0	0
Bacteria	Bacteria	Proteobacteria	Alphaproteobacteria	Dongiales	Dongiaceae	Dongia	0	5	29	8	0	19	28	5	40	0	17	8	0	6	7	9	4	0	0	11	0	0	0	0	0	0	0	0	0	0	0	0	0	0	0	0	0	6	0	0	0	0	0
Bacteria	Bacteria	Proteobacteria	Gammaproteobacteria	Salinisphaerales	Solimonadaceae	__	0	0	198	0	0	0	0	0	0	0	0	0	0	0	2	0	0	0	0	0	0	0	0	0	0	0	0	0	0	0	0	0	0	0	0	0	0	0	0	0	0	0	0
Bacteria	Bacteria	Verrucomicrobiota	Verrucomicrobiae	Methylacidiphilales	Methylacidiphilaceae	__	21	40	71	28	3	4	5	6	7	0	5	0	0	9	0	0	0	0	0	0	0	0	0	0	0	0	0	0	0	0	0	0	0	0	0	0	0	0	0	0	0	0	0
Bacteria	Bacteria	Bacteroidota	Bacteroidia	Chitinophagales	Chitinophagaceae	Lacibacter	13	22	28	19	0	0	0	0	0	0	21	0	0	42	0	4	0	0	0	0	0	5	0	0	14	0	8	0	0	0	0	0	0	0	0	0	0	0	0	3	0	3	0
Bacteria	Bacteria	Latescibacterota	uncultured bacterium	__	__	__	17	47	55	32	4	6	0	3	11	0	3	0	0	19	0	0	0	0	0	0	0	0	0	0	0	0	0	0	0	0	0	0	0	0	0	0	0	0	0	0	0	0	0
Bacteria	Bacteria	Margulisbacteria	__	__	__	__	36	40	73	4	13	0	3	7	2	0	8	0	0	10	0	0	0	0	0	0	0	0	0	0	0	0	0	0	0	0	0	0	0	0	0	0	0	0	0	0	0	0	0
Bacteria	Bacteria	Chloroflexi	Anaerolineae	Caldilineales	Caldilineaceae	uncultured	0	68	18	17	3	3	0	0	0	0	16	0	0	23	0	0	0	0	0	7	0	0	0	0	0	0	0	0	0	0	0	0	0	0	0	0	0	26	0	8	0	0	6
Bacteria	Bacteria	Bacteroidota	Bacteroidia	Bacteroidales	Marinilabiliaceae	[Cytophaga] xylanolytica group	0	0	0	0	0	28	0	14	9	0	0	62	0	0	0	0	0	0	0	0	0	0	0	0	0	15	0	0	0	0	0	0	0	0	0	0	0	11	0	6	12	11	0
Bacteria	Bacteria	Planctomycetota	BD7-11	uncultured bacterium	__	__	6	32	82	36	0	0	2	26	0	0	0	0	0	0	6	0	0	0	0	0	0	0	0	0	0	0	0	0	0	0	0	0	0	0	0	0	0	0	0	0	0	0	0
Bacteria	Bacteria	Proteobacteria	Alphaproteobacteria	Rhizobiales	A0839	uncultured bacterium	0	0	6	19	0	4	0	9	0	0	2	0	0	20	2	0	0	0	0	121	0	0	0	0	0	0	0	4	0	0	0	0	0	0	0	0	0	0	0	0	0	0	0
Bacteria	Bacteria	Acidobacteriota	Vicinamibacteria	Vicinamibacterales	uncultured	uncultured bacterium	13	20	75	22	7	3	0	11	0	0	9	0	0	23	5	0	0	0	0	0	0	0	0	0	0	0	0	0	0	0	0	0	0	0	0	0	0	0	0	0	0	0	0
Bacteria	Bacteria	Actinobacteriota	Actinobacteria	Corynebacteriales	Nocardiaceae	Nocardia	9	27	112	3	0	11	0	0	3	0	0	6	0	0	4	9	0	0	0	0	0	0	0	2	0	0	0	0	0	0	0	0	0	0	0	0	0	0	0	0	0	0	0
Bacteria	Bacteria	Actinobacteriota	Actinobacteria	Micrococcales	Micrococcaceae	Paeniglutamicibacter	0	0	0	0	0	0	0	0	0	0	0	0	0	0	0	0	0	0	0	0	0	0	0	0	0	0	0	0	0	0	0	0	0	0	0	0	0	0	62	98	26	0	0
Bacteria	Bacteria	Cyanobacteria	Cyanobacteriia	Leptolyngbyales	Leptolyngbyaceae	Leptolyngbya PCC-6306	0	0	0	0	0	12	0	37	0	0	6	3	0	29	0	0	0	0	12	0	11	0	0	5	0	0	20	0	0	0	0	0	0	0	0	0	0	0	13	29	9	0	0
Bacteria	Bacteria	Proteobacteria	Alphaproteobacteria	Rhizobiales	Xanthobacteraceae	Pseudorhodoplanes	0	99	13	0	0	0	5	0	0	0	0	0	0	0	0	0	0	0	0	0	0	0	0	0	0	0	0	0	0	0	0	0	0	0	0	0	0	23	0	0	10	0	0
Bacteria	Bacteria	Methylomirabilota	Methylomirabilia	Methylomirabilales	Methylomirabilaceae	MIZ17	9	44	9	54	0	3	7	13	12	0	9	3	0	13	6	0	0	0	0	0	0	0	0	0	0	0	0	0	0	0	0	0	0	0	0	0	0	0	0	0	0	0	0
Bacteria	Bacteria	Firmicutes	Clostridia	Clostridiales	Clostridiaceae	__	0	0	17	0	0	57	0	0	10	19	0	15	0	0	16	0	0	0	0	0	0	0	0	0	0	0	0	0	0	0	11	0	15	0	8	5	0	0	0	0	0	0	0
Bacteria	Bacteria	Bacteroidota	Bacteroidia	Cytophagales	MWH-CFBk5	__	0	0	9	0	0	164	0	0	6	0	0	0	0	0	0	0	0	0	0	0	0	0	0	0	0	0	0	0	0	0	0	0	0	0	0	0	0	0	0	0	0	0	0
Bacteria	Bacteria	Cyanobacteria	Cyanobacteriia	Leptolyngbyales	Leptolyngbyaceae	Phormidesmis ANT.L52.6	0	0	0	5	8	36	0	0	0	0	0	0	0	0	6	0	0	0	115	5	0	0	0	0	0	0	0	0	0	0	0	0	0	0	0	0	0	0	0	4	0	0	0
Bacteria	Bacteria	Proteobacteria	Alphaproteobacteria	Rhodobacterales	Rhodobacteraceae	Rubellimicrobium	0	8	0	44	0	27	0	7	11	7	0	13	0	20	21	0	0	0	0	0	0	6	0	0	0	0	0	0	0	0	0	0	0	0	0	0	0	0	12	0	0	0	0
Bacteria	Bacteria	Proteobacteria	Alphaproteobacteria	Micavibrionales	uncultured	metagenome	0	7	0	0	0	4	0	0	0	0	0	0	0	6	8	0	28	0	0	21	0	0	0	0	86	0	0	18	0	0	0	0	0	0	0	0	0	0	0	0	0	0	0
Bacteria	Bacteria	Fusobacteriota	Fusobacteriia	Fusobacteriales	Fusobacteriaceae	Fusobacterium	0	0	0	0	0	0	0	0	0	0	0	0	0	0	0	0	0	0	0	0	0	0	0	0	0	0	0	0	0	40	36	15	72	0	0	0	0	0	0	0	3	0	0
Bacteria	Bacteria	Proteobacteria	Gammaproteobacteria	Diplorickettsiales	Diplorickettsiaceae	uncultured	0	38	29	8	7	43	6	3	8	0	5	0	0	5	5	0	0	0	0	0	0	0	0	0	0	9	3	0	8	0	0	0	0	0	0	0	0	0	0	0	0	0	0
Bacteria	Bacteria	Myxococcota	Myxococcia	Myxococcales	Myxococcaceae	uncultured	0	27	21	9	0	0	4	0	0	0	0	0	0	0	0	8	85	0	5	0	0	12	0	0	0	0	5	0	0	0	0	0	0	0	0	0	0	0	0	0	0	0	0
Bacteria	Bacteria	Proteobacteria	Gammaproteobacteria	KI89A clade	uncultured bacterium	__	0	0	0	0	10	27	0	0	0	0	0	0	0	7	3	0	0	0	0	121	0	0	0	0	2	6	0	0	0	0	0	0	0	0	0	0	0	0	0	0	0	0	0
Bacteria	Bacteria	Patescibacteria	ABY1	Candidatus Uhrbacteria	uncultured bacterium	__	22	20	9	12	0	14	5	0	27	0	3	0	0	32	11	0	0	0	0	19	0	0	0	0	0	0	0	0	0	0	0	0	0	0	0	0	0	0	0	0	0	0	0
Bacteria	Bacteria	Proteobacteria	Alphaproteobacteria	Acetobacterales	Acetobacteraceae	uncultured	0	0	0	0	2	6	4	0	0	0	0	0	0	0	0	0	115	0	0	16	0	0	0	0	0	0	0	0	3	0	0	0	0	0	0	0	0	0	10	17	0	0	0
Bacteria	Bacteria	Bacteroidota	Bacteroidia	Sphingobacteriales	KD3-93	__	0	19	7	21	2	0	24	4	0	0	0	0	0	0	0	0	0	0	0	0	0	0	0	0	75	0	20	0	0	0	0	0	0	0	0	0	0	0	0	0	0	0	0
Bacteria	Bacteria	Verrucomicrobiota	Verrucomicrobiae	Pedosphaerales	Pedosphaeraceae	uncultured bacterium	0	56	16	3	12	15	3	16	5	0	0	0	0	4	24	0	0	0	0	5	0	0	0	0	5	0	0	0	8	0	0	0	0	0	0	0	0	0	0	0	0	0	0
Bacteria	Bacteria	Bacteroidota	Bacteroidia	__	__	__	0	0	46	0	6	4	0	0	0	0	3	7	0	9	7	0	73	0	0	4	0	0	0	0	0	0	0	0	0	0	2	0	0	0	0	0	0	0	0	0	0	0	0
Bacteria	Bacteria	Proteobacteria	Gammaproteobacteria	Burkholderiales	Rhodocyclaceae	Ferribacterium	0	0	0	53	0	0	0	0	91	0	0	17	0	0	0	0	0	0	0	0	0	0	0	0	0	0	0	0	0	0	0	0	0	3	0	0	0	0	0	0	7	0	0
Bacteria	Bacteria	Zixibacteria	uncultured bacterium	__	__	__	13	53	51	25	4	0	0	7	4	2	3	0	0	8	0	0	0	0	0	0	0	0	0	0	0	0	0	0	0	0	0	0	0	0	0	0	0	0	0	0	0	0	0
Bacteria	Bacteria	Actinobacteriota	Actinobacteria	Micrococcales	Micrococcaceae	Glutamicibacter	0	0	0	0	0	0	0	0	0	0	0	0	0	0	0	0	0	0	0	0	0	0	0	0	0	0	0	0	0	0	0	0	0	0	0	0	0	0	0	90	49	30	0
Bacteria	Bacteria	Firmicutes	Clostridia	Lachnospirales	Lachnospiraceae	Lachnoclostridium	0	0	0	0	0	25	0	0	12	0	4	7	0	3	0	0	0	0	0	0	0	0	0	0	0	0	0	0	0	2	0	0	0	0	0	0	0	41	12	0	8	0	8
Bacteria	Bacteria	Actinobacteriota	Thermoleophilia	Solirubrobacterales	Solirubrobacteraceae	Patulibacter	0	0	166	2	0	0	0	0	0	0	0	0	0	0	0	0	0	0	0	0	0	0	0	0	0	0	0	0	0	0	0	0	0	0	0	0	0	0	0	0	0	0	0
Bacteria	Bacteria	Bacteroidota	Bacteroidia	Chitinophagales	Chitinophagaceae	Edaphobaculum	0	24	25	18	2	22	4	11	11	0	0	4	0	13	6	0	0	0	0	0	0	0	0	0	0	0	0	0	0	0	0	0	0	0	0	0	0	0	0	10	14	0	0
Bacteria	Bacteria	Bacteroidota	Bacteroidia	Cytophagales	Cytophagaceae	Rhodocytophaga	0	0	0	0	0	0	0	0	0	0	0	0	0	0	0	0	0	0	0	0	0	0	0	0	0	0	0	0	0	0	0	0	0	0	0	0	0	0	120	19	13	8	0
Bacteria	Bacteria	Dependentiae	Babeliae	Babeliales	Babeliaceae	__	0	0	0	16	0	0	15	0	10	5	0	0	0	0	8	23	60	0	0	12	0	0	0	0	4	0	13	0	0	0	0	0	0	0	0	0	0	0	0	0	0	0	0
Bacteria	Bacteria	Proteobacteria	Alphaproteobacteria	Sphingomonadales	Sphingomonadaceae	Ellin6055	0	0	0	0	0	63	0	6	58	0	0	0	0	0	28	11	0	0	0	0	0	0	0	0	0	0	0	0	0	0	0	0	0	0	0	0	0	0	0	0	0	0	0
Bacteria	Bacteria	Bacteroidota	Bacteroidia	Bacteroidales	__	__	0	0	13	22	5	0	11	12	15	0	0	25	0	24	24	0	0	0	0	3	0	4	0	6	0	0	0	0	0	0	0	0	0	0	0	0	0	0	0	0	0	0	0
Bacteria	Bacteria	Elusimicrobiota	Lineage IIb	uncultured bacterium	__	__	4	46	71	10	3	3	8	0	4	0	3	0	0	9	3	0	0	0	0	0	0	0	0	0	0	0	0	0	0	0	0	0	0	0	0	0	0	0	0	0	0	0	0
Bacteria	Bacteria	Proteobacteria	Gammaproteobacteria	Burkholderiales	Alcaligenaceae	Achromobacter	0	0	0	0	0	28	0	0	23	0	0	0	0	0	0	0	0	0	0	0	0	0	0	0	0	0	0	0	0	0	0	0	0	0	9	0	0	14	0	27	18	0	5
Bacteria	Bacteria	Proteobacteria	Alphaproteobacteria	Rickettsiales	Rickettsiaceae	uncultured	12	0	16	17	0	27	0	9	31	0	0	8	0	6	14	0	0	0	0	5	0	0	0	0	0	17	0	0	0	0	0	0	0	0	0	0	0	0	0	0	0	0	0
Bacteria	Bacteria	Firmicutes	Bacilli	Bacillales	Bacillaceae	Virgibacillus	0	0	0	0	0	0	0	0	0	0	0	0	0	0	0	0	0	0	0	0	0	0	0	0	0	0	0	0	0	17	26	18	30	9	25	31	5	0	0	0	0	0	0
Bacteria	Bacteria	Actinobacteriota	Actinobacteria	Micrococcales	Micrococcaceae	Kocuria	0	0	0	0	0	0	0	0	0	0	0	0	0	0	0	0	0	0	0	0	0	0	0	0	0	0	0	0	0	0	0	0	11	0	24	9	0	57	0	21	0	0	0
Bacteria	Bacteria	Actinobacteriota	Actinobacteria	Micrococcales	Dermabacteraceae	Brachybacterium	0	0	0	0	7	0	0	25	7	0	0	0	0	0	0	0	0	0	0	0	0	0	0	0	0	0	0	0	0	16	21	11	24	16	17	15	0	0	0	0	0	0	0
Bacteria	Bacteria	Patescibacteria	Parcubacteria	Candidatus Staskawiczbacteria	uncultured bacterium	__	25	17	15	62	4	8	11	0	3	2	0	0	0	11	0	0	0	0	0	0	0	0	0	0	0	0	0	0	0	0	0	0	0	0	0	0	0	0	0	0	0	0	0
Bacteria	Bacteria	Patescibacteria	Parcubacteria	GWA2-38-13b	uncultured bacterium	__	39	4	8	67	11	2	3	0	3	0	3	0	0	10	8	0	0	0	0	0	0	0	0	0	0	0	0	0	0	0	0	0	0	0	0	0	0	0	0	0	0	0	0
Bacteria	Bacteria	Proteobacteria	Gammaproteobacteria	Cellvibrionales	__	__	0	42	0	6	0	29	9	22	34	4	5	0	0	0	6	0	0	0	0	0	0	0	0	0	0	0	0	0	0	0	0	0	0	0	0	0	0	0	0	0	0	0	0
Bacteria	Bacteria	Proteobacteria	Alphaproteobacteria	Caedibacterales	Caedibacteraceae	Caedibacter	0	0	4	3	0	28	0	0	19	0	0	5	0	0	5	13	24	0	0	6	0	0	0	6	6	10	8	6	10	0	0	0	0	0	0	0	0	0	0	0	0	3	0
Bacteria	Bacteria	Bacteroidota	Bacteroidia	Bacteroidetes VC2.1 Bac22	uncultured bacterium	__	0	0	0	3	0	0	0	0	0	0	0	0	0	0	151	0	0	0	0	0	0	0	0	0	0	0	0	0	0	0	0	0	0	0	0	0	0	0	0	0	0	0	0
Bacteria	Bacteria	Bacteroidota	Kryptonia	Kryptoniales	BSV26	uncultured bacterium	7	56	37	7	3	0	0	20	0	0	6	0	0	9	0	0	0	0	0	0	0	0	0	0	0	0	0	0	0	0	0	0	0	0	0	0	0	0	0	0	0	0	0
Bacteria	Bacteria	Proteobacteria	Alphaproteobacteria	Elsterales	Elsteraceae	Elstera	0	4	0	0	14	63	0	0	26	0	0	4	0	30	6	3	0	0	0	4	0	0	0	0	0	0	0	0	0	0	0	0	0	0	0	0	0	0	0	0	0	0	0
Bacteria	Bacteria	Chloroflexi	Chloroflexia	Thermomicrobiales	JG30-KF-CM45	uncultured bacterium	12	48	18	0	0	17	0	3	4	0	0	0	0	8	0	0	0	0	0	0	0	0	0	0	0	0	0	0	0	0	0	0	0	0	0	0	0	0	13	25	0	0	0
Bacteria	Bacteria	Verrucomicrobiota	Omnitrophia	__	__	__	0	39	37	38	0	3	6	4	7	3	5	0	0	6	5	0	0	0	0	0	0	0	0	0	0	0	0	0	0	0	0	0	0	0	0	0	0	0	0	0	0	0	0
Bacteria	Bacteria	Proteobacteria	Alphaproteobacteria	Rhizobiales	Rhizobiaceae	Mesorhizobium	0	47	27	35	0	14	0	0	0	0	0	0	0	0	8	0	0	0	0	0	0	0	0	0	0	0	0	0	0	0	0	0	0	0	0	0	0	0	0	6	0	0	0
Bacteria	Bacteria	Proteobacteria	Gammaproteobacteria	Burkholderiales	Gallionellaceae	Sideroxydans	4	60	63	0	5	0	0	11	4	0	0	0	0	0	0	0	0	0	0	0	0	0	0	0	0	0	0	0	0	0	0	0	0	0	0	0	0	0	0	0	0	0	0
Bacteria	Bacteria	Proteobacteria	Alphaproteobacteria	Paracaedibacterales	Paracaedibacteraceae	__	0	3	0	3	15	4	0	0	46	3	4	9	0	21	16	0	0	0	0	0	4	0	0	0	0	0	0	0	0	0	0	0	0	0	0	0	0	22	0	0	0	0	0
Bacteria	Bacteria	Proteobacteria	Alphaproteobacteria	Sphingomonadales	Sphingomonadaceae	Sandaracinobacter	0	0	0	0	0	0	0	0	0	0	0	0	0	31	0	0	0	0	0	0	0	0	0	0	0	0	0	0	0	0	0	0	0	0	0	0	0	0	54	53	11	0	0
Bacteria	Bacteria	Cyanobacteria	Cyanobacteriia	Cyanobacteriales	Chroococcidiopsaceae	__	0	0	0	0	0	0	0	0	0	0	0	0	0	0	0	0	0	0	0	0	0	0	0	0	0	0	0	0	0	0	0	0	0	0	0	0	0	0	0	130	5	0	0
Bacteria	Bacteria	Patescibacteria	Saccharimonadia	Saccharimonadales	LWQ8	__	0	0	7	28	0	88	4	0	6	3	0	4	0	0	0	0	0	0	0	0	0	0	0	0	0	0	0	0	0	0	0	0	0	0	0	0	0	0	0	0	0	0	0
Bacteria	Bacteria	Proteobacteria	Gammaproteobacteria	Burkholderiales	Chitinimonadaceae	Chitinimonas	9	0	0	8	0	0	0	0	0	0	0	3	0	0	0	0	0	0	0	0	0	0	0	0	0	0	0	0	0	0	0	0	0	0	0	0	0	0	0	0	0	0	0
Bacteria	Bacteria	Bacteroidota	Bacteroidia	Cytophagales	Hymenobacteraceae	Adhaeribacter	0	0	5	3	0	0	11	20	22	4	2	13	0	14	19	0	0	0	0	0	0	0	0	3	0	0	0	0	0	0	0	0	0	2	0	0	0	0	10	5	0	0	0
Bacteria	Bacteria	Verrucomicrobiota	Chlamydiae	Chlamydiales	Simkaniaceae	uncultured	33	37	22	14	0	13	0	3	8	4	0	2	0	3	5	0	0	0	0	2	0	0	0	0	0	0	0	0	0	0	0	0	0	0	0	0	0	0	0	0	0	0	0
Bacteria	Bacteria	Entotheonellaeota	Entotheonellia	Entotheonellales	Entotheonellaceae	uncultured bacterium	12	9	52	17	0	7	6	32	0	0	0	0	0	10	0	0	0	0	0	0	0	0	0	0	0	0	0	0	0	0	0	0	0	0	0	0	0	0	0	0	0	0	0
Bacteria	Bacteria	Proteobacteria	Gammaproteobacteria	Xanthomonadales	Xanthomonadaceae	Luteimonas	0	0	0	0	0	0	0	20	15	0	0	5	0	0	29	0	0	0	0	0	0	11	0	0	58	0	0	0	6	0	0	0	0	0	0	0	0	0	0	0	0	0	0
Bacteria	Bacteria	Firmicutes	Bacilli	Paenibacillales	Paenibacillaceae	Paenibacillus	4	0	0	54	0	0	0	0	0	0	0	0	0	13	0	0	0	0	0	0	0	0	0	0	0	0	0	0	0	0	9	0	20	5	0	25	5	0	0	5	0	0	0
Bacteria	Bacteria	Nitrospirota	__	__	__	__	21	31	44	21	0	3	0	6	3	0	0	0	0	10	0	0	0	0	0	0	0	0	0	0	0	0	0	0	0	0	0	0	0	0	0	0	0	0	0	0	0	0	0
Bacteria	Bacteria	Elusimicrobiota	Lineage IIa	uncultured bacterium	__	__	15	38	51	9	4	2	0	13	0	0	0	0	0	6	0	0	0	0	0	0	0	0	0	0	0	0	0	0	0	0	0	0	0	0	0	0	0	0	0	0	0	0	0
Bacteria	Bacteria	Proteobacteria	Gammaproteobacteria	Burkholderiales	Gallionellaceae	Candidatus Nitrotoga	0	0	124	0	0	0	0	0	0	0	0	0	0	14	0	0	0	0	0	0	0	0	0	0	0	0	0	0	0	0	0	0	0	0	0	0	0	0	0	0	0	0	0
Bacteria	Bacteria	Proteobacteria	Alphaproteobacteria	Sphingomonadales	Sphingomonadaceae	Altererythrobacter	0	0	8	7	0	12	0	17	26	9	14	5	0	8	0	0	0	0	0	0	0	27	0	0	0	0	0	0	0	0	0	0	0	0	0	0	0	0	0	0	0	0	0
Bacteria	Bacteria	Patescibacteria	Berkelbacteria	uncultured bacterium	__	__	34	9	40	32	3	0	3	8	0	0	0	0	0	7	0	0	0	0	0	0	0	0	0	0	0	0	0	0	0	0	0	0	0	0	0	0	0	0	0	0	0	0	0
Bacteria	Bacteria	Firmicutes	Negativicutes	Veillonellales-Selenomonadales	Sporomusaceae	Anaerospora	0	0	0	0	0	23	0	0	49	0	0	0	0	0	3	0	0	0	0	0	0	0	0	0	0	0	0	0	0	0	0	0	0	0	0	0	0	10	0	0	11	3	6
Bacteria	Bacteria	Firmicutes	Bacilli	Lactobacillales	Leuconostocaceae	Leuconostoc	0	0	0	0	0	0	0	0	0	0	0	0	0	0	0	0	0	0	0	0	0	0	0	0	0	0	0	0	0	13	24	25	18	13	14	25	0	0	0	0	0	0	0
Bacteria	Bacteria	Proteobacteria	Alphaproteobacteria	Paracaedibacterales	Paracaedibacteraceae	Candidatus Captivus	0	6	0	0	0	30	0	0	0	0	3	0	9	16	11	51	0	0	5	0	0	0	0	0	0	0	0	0	0	0	0	0	0	0	0	0	0	0	0	0	0	0	0
Bacteria	Bacteria	Proteobacteria	Alphaproteobacteria	Rhizobiales	Rhizobiaceae	Ochrobactrum	0	0	0	0	0	0	0	0	0	0	0	0	0	0	0	119	0	0	0	0	0	0	0	0	0	0	0	0	0	0	0	0	0	0	5	6	0	0	0	0	0	0	0
Bacteria	Bacteria	Verrucomicrobiota	Verrucomicrobiae	__	__	__	0	20	73	0	2	8	8	9	0	0	4	0	0	0	5	0	0	0	0	0	0	0	0	0	0	0	0	0	0	0	0	0	0	0	0	0	0	0	0	0	0	0	0
Bacteria	Bacteria	Proteobacteria	Gammaproteobacteria	Methylococcales	Methylomonadaceae	__	0	0	0	0	0	103	0	0	6	3	0	0	0	0	0	0	0	0	16	0	0	0	0	0	0	0	0	0	0	0	0	0	0	0	0	0	0	0	0	0	0	0	0
Bacteria	Bacteria	Myxococcota	Polyangia	Polyangiales	Polyangiaceae	__	0	8	0	3	0	0	0	17	0	0	0	0	0	4	0	0	0	0	0	19	0	0	0	0	0	40	0	36	0	0	0	0	0	0	0	0	0	0	0	0	0	0	0
Bacteria	Bacteria	Bdellovibrionota	Bdellovibrionia	Bacteriovoracales	Bacteriovoracaceae	__	0	4	6	5	0	2	0	37	16	5	0	0	0	17	2	0	0	0	0	12	0	0	10	0	0	0	5	0	0	0	0	0	0	0	0	0	0	0	0	4	0	0	0
Bacteria	Bacteria	Patescibacteria	Parcubacteria	Candidatus Adlerbacteria	__	__	27	8	0	70	0	0	0	6	4	0	0	0	0	8	2	0	0	0	0	0	0	0	0	0	0	0	0	0	0	0	0	0	0	0	0	0	0	0	0	0	0	0	0
Bacteria	Bacteria	Proteobacteria	Alphaproteobacteria	Reyranellales	Reyranellaceae	uncultured	0	4	56	0	0	16	0	5	0	0	7	3	0	0	0	0	2	0	0	20	0	0	0	6	0	6	0	0	0	0	0	0	0	0	0	0	0	0	0	0	0	0	0
Bacteria	Bacteria	Proteobacteria	Alphaproteobacteria	Rhizobiales	Rhizobiaceae	Bartonella	0	0	0	9	0	18	0	0	3	0	0	0	0	0	10	13	7	0	0	0	0	3	0	9	0	0	51	0	0	0	0	0	0	0	0	0	0	0	0	0	0	0	0
Bacteria	Bacteria	Verrucomicrobiota	Verrucomicrobiae	Verrucomicrobiales	Verrucomicrobiaceae	Verrucomicrobium	0	0	0	21	0	0	4	0	0	0	0	0	0	46	0	0	0	0	0	0	52	0	0	0	0	0	0	0	0	0	0	0	0	0	0	0	0	0	0	0	0	0	0
Bacteria	Bacteria	Desulfobacterota	Desulfobulbia	__	__	__	8	24	37	17	8	0	4	0	7	0	10	3	0	4	0	0	0	0	0	0	0	0	0	0	0	0	0	0	0	0	0	0	0	0	0	0	0	0	0	0	0	0	0
Bacteria	Bacteria	NKB15	__	__	__	__	0	46	12	10	3	7	3	8	5	5	0	0	0	14	9	0	0	0	0	0	0	0	0	0	0	0	0	0	0	0	0	0	0	0	0	0	0	0	0	0	0	0	0
Bacteria	Bacteria	Proteobacteria	Alphaproteobacteria	Sphingomonadales	Sphingomonadaceae	Blastomonas	24	0	0	31	0	16	0	0	0	5	0	0	8	0	0	0	0	0	0	0	0	11	0	0	0	0	0	0	0	0	0	0	0	0	0	0	0	9	10	8	0	0	0
Bacteria	Bacteria	Patescibacteria	Parcubacteria	Candidatus Brennerbacteria	Parcubacteria group bacterium GW2011_GWA2_42_14	__	20	38	11	23	6	6	10	5	0	0	0	0	0	2	0	0	0	0	0	0	0	0	0	0	0	0	0	0	0	0	0	0	0	0	0	0	0	0	0	0	0	0	0
Bacteria	Bacteria	Proteobacteria	Gammaproteobacteria	Oceanospirillales	Pseudohongiellaceae	__	11	0	0	3	0	28	0	0	0	0	0	0	0	0	6	0	0	0	0	65	0	0	0	0	0	0	0	0	0	0	0	0	0	0	0	0	0	0	0	6	0	2	0
Bacteria	Bacteria	Bacteroidota	Bacteroidia	Cytophagales	Cyclobacteriaceae	__	0	4	0	0	0	0	0	0	12	0	0	65	0	15	0	2	0	0	0	0	0	0	0	0	0	7	0	0	0	0	0	0	0	0	0	0	0	7	0	4	0	0	0
Bacteria	Bacteria	Myxococcota	Polyangia	Polyangiales	__	__	0	0	4	0	0	0	0	0	8	0	0	11	0	0	54	0	0	0	0	2	0	0	0	0	3	0	0	37	0	0	0	0	0	0	0	0	0	0	0	0	0	0	0
Bacteria	Bacteria	Actinobacteriota	Actinobacteria	Pseudonocardiales	Pseudonocardiaceae	Actinomycetospora	0	0	7	4	0	17	0	0	27	41	9	0	0	0	13	0	0	0	0	0	0	0	0	0	0	0	0	0	0	0	0	0	0	0	0	0	0	0	0	0	0	0	0
Bacteria	Bacteria	Desulfobacterota	uncultured	__	__	__	20	26	0	22	0	3	6	7	0	0	0	0	0	25	9	0	0	0	0	0	0	0	0	0	0	0	0	0	0	0	0	0	0	0	0	0	0	0	0	0	0	0	0
Bacteria	Bacteria	Planctomycetota	Planctomycetes	Planctomycetales	uncultured	uncultured bacterium	0	9	61	17	0	0	0	4	0	0	0	3	0	20	0	0	0	0	0	0	0	0	0	0	0	0	0	0	0	0	0	0	0	0	0	0	0	3	0	0	0	0	0
Bacteria	Bacteria	Verrucomicrobiota	Chlamydiae	Chlamydiales	Simkaniaceae	__	0	11	0	0	0	0	0	0	0	0	0	0	0	0	3	0	0	0	0	8	0	0	0	0	23	9	59	0	0	0	0	0	0	0	0	0	0	0	0	0	0	0	0
Bacteria	Bacteria	Bacteroidota	Bacteroidia	Chitinophagales	Saprospiraceae	Phaeodactylibacter	7	0	0	7	3	11	7	0	0	0	5	0	0	0	0	0	11	0	0	39	0	0	0	10	5	11	0	0	0	0	0	0	0	0	0	0	0	0	0	0	0	0	0
Bacteria	Bacteria	Chloroflexi	JG30-KF-CM66	uncultured bacterium	__	__	0	15	20	3	0	3	3	0	0	0	5	0	54	13	0	0	0	0	0	0	0	0	0	0	0	0	0	0	0	0	0	0	0	0	0	0	0	0	0	0	0	0	0
Bacteria	Bacteria	Firmicutes	Negativicutes	Veillonellales-Selenomonadales	Veillonellaceae	Megasphaera	0	0	0	0	0	0	0	0	0	0	0	0	0	0	0	0	0	0	0	0	0	0	0	0	0	0	0	0	0	17	30	9	29	0	11	20	0	0	0	0	0	0	0
Bacteria	Bacteria	Proteobacteria	Gammaproteobacteria	Burkholderiales	Rhodocyclaceae	Propionivibrio	0	0	0	0	0	0	0	0	38	0	0	22	0	0	0	0	0	0	0	0	0	0	0	0	0	0	0	0	0	0	0	0	0	0	0	0	0	17	0	0	8	5	0
Bacteria	Bacteria	WOR-1	uncultured bacterium	__	__	__	37	20	16	5	8	2	0	6	4	6	0	0	0	12	0	0	0	0	0	0	0	0	0	0	0	0	0	0	0	0	0	0	0	0	0	0	0	0	0	0	0	0	0
Bacteria	Bacteria	Acidobacteriota	Acidobacteriae	Subgroup 2	uncultured bacterium	__	16	15	48	15	0	9	0	11	0	0	0	0	0	0	0	0	0	0	0	0	0	0	0	0	0	0	0	0	0	0	0	0	0	0	0	0	0	0	0	0	0	0	0
Bacteria	Bacteria	Bdellovibrionota	Oligoflexia	Oligoflexales	Oligoflexus	uncultured bacterium	2	12	12	19	0	33	0	3	3	4	0	4	0	0	0	0	0	0	0	0	0	0	0	0	0	0	0	0	0	0	0	0	0	0	0	0	0	0	0	0	0	0	4
Bacteria	Bacteria	Cyanobacteria	Sericytochromatia	uncultured bacterium	__	__	0	15	31	7	3	5	0	4	18	0	0	0	0	8	0	21	2	0	0	0	0	0	0	0	0	0	0	0	0	0	0	0	0	0	0	0	0	0	0	0	0	0	0
Bacteria	Bacteria	Patescibacteria	Parcubacteria	Candidatus Nomurabacteria	uncultured bacterium	__	0	0	0	0	0	0	0	11	0	0	0	0	0	0	6	0	10	0	0	2	0	19	43	0	0	0	0	13	10	0	0	0	0	0	0	0	0	0	0	0	0	0	0
Bacteria	Bacteria	Methylomirabilota	Methylomirabilia	Methylomirabilales	Methylomirabilaceae	Sh765B-TzT-35	0	16	66	5	3	0	9	12	2	0	0	0	0	0	0	0	0	0	0	0	0	0	0	0	0	0	0	0	0	0	0	0	0	0	0	0	0	0	0	0	0	0	0
Bacteria	Bacteria	Patescibacteria	Parcubacteria	Candidatus Jorgensenbacteria	__	__	5	26	25	22	0	0	7	10	2	0	7	0	0	3	3	0	0	0	0	0	0	0	0	0	0	0	0	0	0	0	0	0	0	0	0	0	0	0	0	0	0	0	0
Bacteria	Bacteria	Proteobacteria	Alphaproteobacteria	Rhizobiales	Rhizobiaceae	Ensifer	0	0	0	58	0	0	27	0	10	8	0	7	0	0	0	0	0	0	0	0	0	0	0	0	0	0	0	0	0	0	0	0	0	0	0	0	0	0	0	0	0	0	0
Bacteria	Bacteria	Firmicutes	Clostridia	Peptostreptococcales-Tissierellales	Finegoldia	uncultured bacterium	0	0	0	0	0	0	0	0	0	0	2	0	0	0	0	0	0	0	0	0	0	0	0	0	0	0	0	0	0	0	0	0	0	0	0	0	0	91	0	0	0	0	0
Bacteria	Bacteria	Actinobacteriota	Thermoleophilia	Solirubrobacterales	Solirubrobacteraceae	Conexibacter	9	0	0	2	2	3	0	0	2	0	0	0	0	0	0	0	0	0	0	50	0	0	0	0	0	19	14	0	6	0	0	0	0	0	0	0	0	0	0	0	0	0	0
Bacteria	Bacteria	Dependentiae	Babeliae	Babeliales	uncultured bacterium	__	11	50	0	0	6	8	3	17	8	2	0	0	0	0	2	0	0	0	0	0	0	0	0	0	0	0	0	0	0	0	0	0	0	0	0	0	0	0	0	0	0	0	0
Bacteria	Bacteria	Verrucomicrobiota	Verrucomicrobiae	Opitutales	Opitutaceae	Lacunisphaera	8	10	27	23	0	0	0	7	0	0	0	6	0	0	6	0	0	0	0	0	0	0	0	0	0	0	0	0	0	0	0	0	0	0	0	0	0	0	0	0	0	0	0
Bacteria	Bacteria	Verrucomicrobiota	Verrucomicrobiae	Pedosphaerales	Pedosphaeraceae	SH3-11	7	0	19	0	0	8	0	0	4	0	0	4	0	27	7	0	0	0	0	4	0	0	2	0	0	0	0	0	4	0	0	0	0	0	0	0	0	0	0	0	5	0	0
Bacteria	Bacteria	WOR-1	__	__	__	__	9	5	51	10	2	0	0	0	2	0	11	3	0	9	2	0	0	0	0	0	0	0	0	0	0	0	0	0	0	0	0	0	0	0	0	0	0	0	0	0	0	0	0
Bacteria	Bacteria	Proteobacteria	Gammaproteobacteria	Burkholderiales	Chitinibacteraceae	__	0	0	9	0	0	2	0	25	38	0	0	14	0	6	0	0	0	0	0	0	0	0	0	0	0	0	0	0	0	0	0	0	0	0	0	0	0	0	0	0	0	0	0
Bacteria	Bacteria	Firmicutes	Clostridia	__	__	__	0	45	33	0	3	5	0	0	0	0	4	0	0	6	3	0	0	0	0	0	0	0	0	0	0	0	0	0	0	0	0	0	0	0	0	0	0	0	0	0	2	0	0
Bacteria	Bacteria	Cyanobacteria	Vampirivibrionia	__	__	__	0	34	34	14	3	0	0	0	4	0	0	0	0	3	8	0	0	0	0	0	0	0	0	0	0	0	0	0	0	0	0	0	0	0	0	0	0	0	0	0	0	0	0
Bacteria	Bacteria	Bacteroidota	Bacteroidia	Flavobacteriales	Cryomorphaceae	uncultured	0	0	0	0	0	9	0	0	0	0	0	0	0	0	0	83	0	0	0	0	0	0	0	0	0	0	0	0	7	0	0	0	0	0	0	0	0	0	0	0	0	0	0
Bacteria	Bacteria	Calditrichota	Calditrichia	Calditrichales	Calditrichaceae	__	0	0	0	3	0	47	0	0	47	0	0	2	0	0	0	0	0	0	0	0	0	0	0	0	0	0	0	0	0	0	0	0	0	0	0	0	0	0	0	0	0	0	0
Bacteria	Bacteria	Chloroflexi	Anaerolineae	SBR1031	A4b	__	7	0	5	3	0	0	5	4	0	0	0	0	0	11	0	0	2	0	0	52	0	0	0	0	0	0	0	0	0	0	0	0	0	0	0	0	0	0	0	0	10	0	0
Bacteria	Bacteria	Proteobacteria	Alphaproteobacteria	Holosporales	Holosporaceae	uncultured	0	43	0	0	0	3	0	0	4	0	0	0	0	5	4	0	0	0	0	27	0	0	0	0	0	0	0	0	13	0	0	0	0	0	0	0	0	0	0	0	0	0	0
Bacteria	Bacteria	Cyanobacteria	Vampirivibrionia	Vampirovibrionales	__	__	0	0	0	9	6	0	3	0	62	0	3	6	0	9	0	0	0	0	0	0	0	0	0	0	0	0	0	0	0	0	0	0	0	0	0	0	0	0	0	0	0	0	0
Bacteria	Bacteria	Elusimicrobiota	Elusimicrobia	MVP-88	uncultured bacterium	__	0	21	52	5	0	0	6	12	0	0	0	0	0	0	2	0	0	0	0	0	0	0	0	0	0	0	0	0	0	0	0	0	0	0	0	0	0	0	0	0	0	0	0
Bacteria	Bacteria	Margulisbacteria	uncultured bacterium	__	__	__	0	27	0	0	0	0	0	0	0	0	3	0	0	7	0	0	0	0	0	5	0	0	0	0	8	0	45	3	0	0	0	0	0	0	0	0	0	0	0	0	0	0	0
Bacteria	Bacteria	Elusimicrobiota	Lineage IIa	__	__	__	0	65	4	7	0	0	0	7	0	2	6	0	0	3	3	0	0	0	0	0	0	0	0	0	0	0	0	0	0	0	0	0	0	0	0	0	0	0	0	0	0	0	0
Bacteria	Bacteria	Firmicutes	Bacilli	Lactobacillales	Aerococcaceae	Facklamia	0	0	0	0	0	0	0	72	0	0	16	0	0	0	0	0	0	0	0	0	0	0	0	0	0	0	0	0	0	0	0	0	0	0	0	0	0	5	0	4	0	0	0
Bacteria	Bacteria	Patescibacteria	ABY1	Candidatus Falkowbacteria	__	__	4	32	14	18	5	0	5	3	5	0	0	0	0	11	0	0	0	0	0	0	0	0	0	0	0	0	0	0	0	0	0	0	0	0	0	0	0	0	0	0	0	0	0
Bacteria	Bacteria	Bacteroidota	Bacteroidia	Cytophagales	Spirosomaceae	Larkinella	0	0	0	0	0	0	0	0	0	0	0	0	0	0	0	0	0	0	0	0	0	0	0	0	0	0	0	0	0	0	0	0	0	0	0	0	0	0	43	19	0	0	0
Bacteria	Bacteria	Cyanobacteria	Cyanobacteriia	Cyanobacteriales	Gloeocapsaceae	Gleocapsa	0	0	0	0	0	17	0	0	3	0	0	5	0	47	23	0	0	0	0	0	0	0	0	0	0	0	0	0	0	0	0	0	0	0	0	0	0	0	0	0	0	0	0
Bacteria	Bacteria	Firmicutes	Bacilli	Lactobacillales	Carnobacteriaceae	Alloiococcus	0	0	0	0	0	0	0	95	0	0	0	0	0	0	0	0	0	0	0	0	0	0	0	0	0	0	0	0	0	0	0	0	0	0	0	0	0	0	0	0	0	0	0
Bacteria	Bacteria	Firmicutes	Clostridia	Peptostreptococcales-Tissierellales	Anaerococcus	uncultured bacterium	0	0	0	0	0	0	0	0	0	0	0	0	0	0	0	0	0	0	0	0	0	0	0	0	0	0	0	0	0	5	0	4	0	0	0	0	9	16	0	0	10	0	0
Bacteria	Bacteria	Proteobacteria	Alphaproteobacteria	Sphingomonadales	Sphingomonadaceae	Polymorphobacter	0	0	0	0	0	22	0	0	0	0	0	2	0	50	0	0	0	0	0	0	0	0	0	0	0	3	0	0	0	0	0	0	0	0	0	0	0	0	0	8	0	0	0
Bacteria	Bacteria	Patescibacteria	Parcubacteria	Candidatus Yanofskybacteria	__	__	10	6	21	15	0	3	5	0	0	0	0	0	29	5	0	0	0	0	0	0	0	0	0	0	0	0	0	0	0	0	0	0	0	0	0	0	0	0	0	0	0	0	0
Bacteria	Bacteria	Proteobacteria	Alphaproteobacteria	Acetobacterales	Acetobacteraceae	__	0	0	0	0	0	10	0	0	0	3	0	0	0	30	9	0	0	0	0	0	0	0	0	0	0	0	0	0	0	0	0	0	0	0	0	0	0	0	15	21	6	0	0
Bacteria	Bacteria	Proteobacteria	Gammaproteobacteria	Acidiferrobacterales	Acidiferrobacteraceae	Sulfurifustis	15	30	30	4	0	0	0	9	0	0	0	0	0	5	0	0	0	0	0	0	0	0	0	0	0	0	0	0	0	0	0	0	0	0	0	0	0	0	0	0	0	0	0
Bacteria	Bacteria	TX1A-33	uncultured bacterium	__	__	__	0	30	0	0	8	0	4	0	0	0	0	0	0	4	0	0	0	0	0	0	0	0	0	0	41	6	0	0	0	0	0	0	0	0	0	0	0	0	0	0	0	0	0
Bacteria	Bacteria	Actinobacteriota	Thermoleophilia	Gaiellales	uncultured	uncultured bacterium	2	54	0	2	5	0	0	0	0	0	0	2	0	0	0	0	0	0	0	0	0	0	0	0	0	3	0	0	0	0	0	0	0	0	0	0	0	0	0	0	4	0	0
Bacteria	Bacteria	Desulfobacterota	Desulfovibrionia	Desulfovibrionales	Desulfovibrionaceae	Desulfovibrio	0	0	0	0	0	3	0	0	31	0	0	43	0	0	0	0	0	0	0	0	0	0	0	0	0	0	0	0	0	0	3	0	10	0	0	0	0	0	0	0	0	0	0
Bacteria	Bacteria	Proteobacteria	Alphaproteobacteria	Rhizobiales	Rhizobiaceae	Aureimonas	0	10	0	0	0	24	0	0	16	0	3	22	0	8	7	0	0	0	0	0	0	0	0	0	0	0	0	0	0	0	0	0	0	0	0	0	0	0	0	0	0	0	0
Bacteria	Bacteria	Proteobacteria	Gammaproteobacteria	Vibrionales	Vibrionaceae	Aliivibrio	0	0	0	0	0	0	0	0	0	0	0	0	0	0	0	0	0	0	0	0	0	0	0	0	0	0	0	0	0	25	27	14	24	0	0	0	0	0	0	0	0	0	0
Bacteria	Bacteria	Actinobacteriota	Actinobacteria	Micrococcales	Microbacteriaceae	Curtobacterium	0	0	0	0	0	0	0	0	0	0	0	0	0	0	0	0	0	0	0	0	0	0	0	0	0	0	0	0	0	18	0	0	35	0	0	27	9	0	0	0	0	0	0
Bacteria	Bacteria	Deinococcota	Deinococci	Deinococcales	Trueperaceae	Truepera	0	13	4	0	0	17	3	0	6	0	0	22	0	8	16	0	0	0	0	0	0	0	0	0	0	0	0	0	0	0	0	0	0	0	0	0	0	0	0	0	0	0	0
Bacteria	Bacteria	Acidobacteriota	Subgroup 5	uncultured bacterium	__	__	20	14	30	0	0	5	0	11	0	0	0	0	0	8	0	0	0	0	0	0	0	0	0	0	0	0	0	0	0	0	0	0	0	0	0	0	0	0	0	0	0	0	0
Bacteria	Bacteria	Proteobacteria	Gammaproteobacteria	uncultured	__	__	0	0	13	2	0	8	2	22	4	0	0	0	0	0	5	0	0	0	0	7	0	0	3	0	0	10	0	7	4	0	0	0	0	0	0	0	0	0	0	0	0	0	0
Bacteria	Bacteria	Actinobacteriota	Actinobacteria	Micrococcales	Micrococcaceae	Yaniella	0	0	0	0	0	0	0	0	0	0	0	0	0	0	0	0	0	0	0	0	0	0	0	0	0	0	0	0	0	0	23	12	11	0	16	24	0	0	0	0	0	0	0
Bacteria	Bacteria	Firmicutes	Clostridia	Eubacteriales	Eubacteriaceae	Acetobacterium	0	0	0	0	0	20	0	7	7	0	13	12	0	2	6	0	0	0	0	0	0	0	0	0	0	0	0	0	0	0	0	0	0	0	0	0	0	7	0	0	2	4	0
Bacteria	Bacteria	Chloroflexi	Chloroflexia	Thermomicrobiales	JG30-KF-CM45	__	0	33	19	5	0	11	0	0	0	0	0	0	0	9	8	0	0	0	0	0	0	0	0	0	0	0	0	0	0	0	0	0	0	0	0	0	0	0	0	0	0	0	0
Bacteria	Bacteria	Proteobacteria	Alphaproteobacteria	Sphingomonadales	Sphingomonadaceae	Sphingobium	13	9	17	0	0	6	0	0	11	0	0	7	0	0	6	0	0	0	0	0	0	0	0	0	0	0	0	0	0	0	0	0	0	0	0	0	0	0	0	11	5	0	0
Bacteria	Bacteria	Bacteroidota	Bacteroidia	Flavobacteriales	Weeksellaceae	Weeksella	0	0	0	0	0	0	0	0	0	0	0	0	0	0	0	0	0	0	0	0	0	0	0	0	0	0	0	0	0	12	11	10	12	7	12	16	3	0	0	0	0	0	0
Bacteria	Bacteria	Firmicutes	Bacilli	Lactobacillales	Aerococcaceae	__	0	0	0	0	0	0	0	74	0	0	9	0	0	0	0	0	0	0	0	0	0	0	0	0	0	0	0	0	0	0	0	0	0	0	0	0	0	0	0	0	0	0	0
Bacteria	Bacteria	Firmicutes	Clostridia	Clostridiales	Caloramatoraceae	Fonticella	0	0	26	0	0	0	0	16	16	0	8	17	0	0	0	0	0	0	0	0	0	0	0	0	0	0	0	0	0	0	0	0	0	0	0	0	0	0	0	0	0	0	0
Bacteria	Bacteria	Gemmatimonadota	BD2-11 terrestrial group	__	__	__	9	38	0	4	3	0	0	5	0	0	8	0	0	16	0	0	0	0	0	0	0	0	0	0	0	0	0	0	0	0	0	0	0	0	0	0	0	0	0	0	0	0	0
Bacteria	Bacteria	Proteobacteria	Gammaproteobacteria	Burkholderiales	Comamonadaceae	Giesbergeria	0	0	0	0	0	23	0	0	26	0	0	0	0	0	34	0	0	0	0	0	0	0	0	0	0	0	0	0	0	0	0	0	0	0	0	0	0	0	0	0	0	0	0
Bacteria	Bacteria	Actinobacteriota	Actinobacteria	Frankiales	Geodermatophilaceae	Modestobacter	0	0	0	0	0	38	0	0	26	13	0	0	0	5	0	0	0	0	0	0	0	0	0	0	0	0	0	0	0	0	0	0	0	0	0	0	0	0	0	0	0	0	0
Bacteria	Bacteria	Bacteroidota	Bacteroidia	Cytophagales	Hymenobacteraceae	__	0	0	0	35	0	39	5	0	0	0	0	3	0	0	0	0	0	0	0	0	0	0	0	0	0	0	0	0	0	0	0	0	0	0	0	0	0	0	0	0	0	0	0
Bacteria	Bacteria	Bacteroidota	Bacteroidia	Chitinophagales	Chitinophagaceae	Rurimicrobium	0	0	0	10	0	4	0	0	26	0	0	9	0	0	0	0	0	0	0	0	30	0	0	2	0	0	0	0	0	0	0	0	0	0	0	0	0	0	0	0	0	0	0
Bacteria	Bacteria	Patescibacteria	ABY1	Candidatus Komeilibacteria	uncultured bacterium	__	5	25	0	32	4	0	2	0	0	0	0	0	0	13	0	0	0	0	0	0	0	0	0	0	0	0	0	0	0	0	0	0	0	0	0	0	0	0	0	0	0	0	0
Bacteria	Bacteria	Proteobacteria	Gammaproteobacteria	Coxiellales	Coxiellaceae	__	0	17	16	0	2	22	0	0	4	0	0	0	0	0	0	0	0	0	0	0	0	6	0	0	0	14	0	0	0	0	0	0	0	0	0	0	0	0	0	0	0	0	0
Bacteria	Bacteria	Proteobacteria	Gammaproteobacteria	Enterobacterales	Erwiniaceae	__	0	0	0	0	0	7	0	0	46	0	0	0	0	0	0	0	0	0	0	0	0	0	0	0	0	0	0	0	0	0	0	0	0	0	0	0	0	0	0	0	4	0	0
Bacteria	Bacteria	Bacteroidota	Bacteroidia	Bacteroidales	Dysgonomonadaceae	Dysgonomonas	0	0	0	0	0	0	0	0	0	0	0	0	0	0	0	0	0	0	0	0	0	0	0	0	0	0	0	0	0	0	0	0	0	0	0	0	0	0	0	0	0	0	9
Bacteria	Bacteria	Bdellovibrionota	Oligoflexia	Silvanigrellales	Silvanigrellaceae	__	0	0	0	19	3	0	24	4	0	11	0	0	0	12	5	0	0	0	0	0	0	0	0	0	0	0	0	0	0	0	0	0	0	0	0	0	0	0	0	0	0	0	0
Bacteria	Bacteria	Planctomycetota	Planctomycetes	Planctomycetales	Schlesneriaceae	Planctopirus	0	8	0	0	0	3	0	8	0	0	0	0	0	4	3	0	0	0	0	0	0	5	0	0	0	47	0	0	0	0	0	0	0	0	0	0	0	0	0	0	0	0	0
Bacteria	Bacteria	Proteobacteria	Gammaproteobacteria	Burkholderiales	Gallionellaceae	Gallionella	0	37	25	6	0	0	0	10	0	0	0	0	0	0	0	0	0	0	0	0	0	0	0	0	0	0	0	0	0	0	0	0	0	0	0	0	0	0	0	0	0	0	0
Bacteria	Bacteria	Cyanobacteria	Cyanobacteriia	Cyanobacteriales	__	__	0	0	0	0	0	0	0	0	0	0	0	13	0	0	3	0	0	0	0	0	0	0	0	0	0	0	0	0	0	0	0	0	0	0	0	0	0	0	0	6	0	0	0
Bacteria	Bacteria	Proteobacteria	Alphaproteobacteria	Caulobacterales	Caulobacteraceae	Caulobacter	0	0	0	24	0	0	5	0	0	0	0	0	0	8	0	0	0	0	0	0	0	0	0	0	0	0	0	0	0	0	0	0	4	0	0	0	0	0	0	21	11	0	0
Bacteria	Bacteria	Actinobacteriota	Actinobacteria	Micrococcales	Micrococcaceae	Paenarthrobacter	0	0	76	0	0	0	0	0	0	0	0	0	0	0	0	0	0	0	0	0	0	0	0	0	0	0	0	0	0	0	0	0	0	0	0	0	0	0	0	0	0	0	0
Bacteria	Bacteria	Firmicutes	Bacilli	Staphylococcales	Staphylococcaceae	Auricoccus-Abyssicoccus	0	0	0	0	0	0	0	76	0	0	0	0	0	0	0	0	0	0	0	0	0	0	0	0	0	0	0	0	0	0	0	0	0	0	0	0	0	0	0	0	0	0	0
Bacteria	Bacteria	Proteobacteria	Gammaproteobacteria	Burkholderiales	Gallionellaceae	Ferriphaselus	0	0	67	0	0	0	0	5	0	0	0	0	0	4	0	0	0	0	0	0	0	0	0	0	0	0	0	0	0	0	0	0	0	0	0	0	0	0	0	0	0	0	0
Bacteria	Bacteria	Proteobacteria	Gammaproteobacteria	Diplorickettsiales	Diplorickettsiaceae	Rickettsiella	0	0	0	0	0	0	0	0	0	62	0	0	0	14	0	0	0	0	0	0	0	0	0	0	0	0	0	0	0	0	0	0	0	0	0	0	0	0	0	0	0	0	0
Bacteria	Bacteria	Proteobacteria	Gammaproteobacteria	Xanthomonadales	Rhodanobacteraceae	__	0	0	0	0	0	0	0	0	0	0	2	0	0	0	0	0	5	0	0	0	0	0	0	0	0	0	0	0	0	0	0	0	0	0	0	0	0	0	30	33	6	0	0
Bacteria	Bacteria	Actinobacteriota	Actinobacteria	Frankiales	uncultured	uncultured bacterium	0	0	0	0	0	28	0	13	17	0	0	17	0	0	0	0	0	0	0	0	0	0	0	0	0	0	0	0	0	0	0	0	0	0	0	0	0	0	0	0	0	0	0
Bacteria	Bacteria	Desulfobacterota	uncultured	uncultured bacterium	__	__	12	15	10	6	6	4	0	0	0	0	6	0	0	16	0	0	0	0	0	0	0	0	0	0	0	0	0	0	0	0	0	0	0	0	0	0	0	0	0	0	0	0	0
Bacteria	Bacteria	Gemmatimonadota	Longimicrobia	Longimicrobiales	Longimicrobiaceae	uncultured bacterium	0	33	42	0	0	0	0	0	0	0	0	0	0	0	0	0	0	0	0	0	0	0	0	0	0	0	0	0	0	0	0	0	0	0	0	0	0	0	0	0	0	0	0
Bacteria	Bacteria	Proteobacteria	Gammaproteobacteria	Pseudomonadales	Moraxellaceae	uncultured	0	5	7	17	5	0	9	0	0	0	2	0	0	3	0	0	0	0	0	0	0	0	0	0	0	0	0	0	0	0	0	0	0	0	0	0	0	0	0	0	0	8	0
Bacteria	Bacteria	Proteobacteria	Alphaproteobacteria	Rhizobiales	Xanthobacteraceae	uncultured	0	20	11	10	0	5	0	10	0	0	0	0	0	0	0	0	0	0	0	0	0	0	0	0	0	0	0	0	0	0	0	0	0	0	0	0	0	13	0	0	5	0	0
Bacteria	Bacteria	Proteobacteria	Alphaproteobacteria	Rhodobacterales	Rhodobacteraceae	Cereibacter	0	0	0	0	0	0	41	0	0	0	0	0	0	0	0	0	0	0	0	0	32	0	0	0	0	0	0	0	0	0	0	0	0	0	0	0	0	0	0	0	0	0	0
Bacteria	Bacteria	Proteobacteria	Gammaproteobacteria	Burkholderiales	Burkholderiaceae	Pandoraea	0	0	0	0	0	0	0	0	0	0	0	0	0	0	0	0	0	0	0	0	0	0	0	0	0	0	0	0	0	16	14	11	16	6	0	10	0	0	0	0	0	0	0
Bacteria	Bacteria	Proteobacteria	Alphaproteobacteria	Caulobacterales	Caulobacteraceae	__	0	70	0	0	0	0	0	0	2	0	0	0	0	0	0	0	0	0	0	0	0	0	0	0	0	0	0	0	0	0	0	0	0	0	0	0	0	0	0	0	0	0	0
Bacteria	Bacteria	Proteobacteria	Gammaproteobacteria	Burkholderiales	Alcaligenaceae	Paenalcaligenes	0	0	0	0	0	0	0	0	0	0	0	0	0	0	0	0	0	0	0	0	0	0	0	0	0	0	0	0	0	0	26	8	12	5	10	11	0	0	0	0	0	0	0
Bacteria	Bacteria	Firmicutes	Clostridia	Peptostreptococcales-Tissierellales	Sporanaerobacter	__	0	0	0	0	0	0	0	0	0	0	0	0	0	0	0	0	0	0	0	0	0	0	0	0	0	0	0	0	0	11	13	7	12	9	3	12	4	0	0	0	0	0	0
Bacteria	Bacteria	Proteobacteria	Alphaproteobacteria	Caulobacterales	Caulobacteraceae	Asticcacaulis	0	0	0	5	0	10	0	0	8	0	0	6	0	0	4	0	0	0	0	0	0	0	0	0	2	0	0	0	0	0	0	0	0	0	0	0	0	8	0	11	10	5	2
Bacteria	Bacteria	Proteobacteria	Alphaproteobacteria	Rhodospirillales	Magnetospiraceae	uncultured	35	20	0	5	3	3	0	0	0	0	0	0	0	5	0	0	0	0	0	0	0	0	0	0	0	0	0	0	0	0	0	0	0	0	0	0	0	0	0	0	0	0	0
Bacteria	Bacteria	Cyanobacteria	Cyanobacteriia	Pseudanabaenales	Pseudanabaenaceae	Pseudanabaena PCC-7429	0	0	0	0	0	0	0	23	16	0	0	0	0	9	2	0	0	0	0	0	0	0	0	9	0	0	2	0	0	0	0	0	0	0	0	0	0	9	0	0	0	0	0
Bacteria	Bacteria	Sva0485	__	__	__	__	12	24	10	15	6	0	0	0	3	0	0	0	0	0	0	0	0	0	0	0	0	0	0	0	0	0	0	0	0	0	0	0	0	0	0	0	0	0	0	0	0	0	0
Bacteria	Bacteria	Actinobacteriota	Acidimicrobiia	Microtrichales	Ilumatobacteraceae	Ilumatobacter	26	4	2	0	0	0	0	0	0	0	4	0	0	11	0	0	0	0	0	0	0	0	0	0	5	0	0	0	0	0	0	0	0	0	0	0	0	0	3	0	4	10	0
Bacteria	Bacteria	Bacteroidota	Bacteroidia	Chitinophagales	Chitinophagaceae	Aurantisolimonas	0	0	0	0	0	0	0	0	0	0	0	0	0	9	0	0	0	0	0	0	0	0	0	0	0	0	0	0	0	0	0	0	0	0	0	0	0	0	0	4	12	3	12
Bacteria	Bacteria	Planctomycetota	Planctomycetes	Isosphaerales	Isosphaeraceae	Tundrisphaera	0	37	0	0	0	19	0	0	7	0	0	6	0	0	0	0	0	0	0	0	0	0	0	0	0	0	0	0	0	0	0	0	0	0	0	0	0	0	0	0	0	0	0
Bacteria	Bacteria	Proteobacteria	Gammaproteobacteria	Burkholderiales	Rhodocyclaceae	Uliginosibacterium	0	0	0	0	0	0	0	20	17	0	0	22	0	0	0	0	0	0	0	0	0	0	0	0	0	10	0	0	0	0	0	0	0	0	0	0	0	0	0	0	0	0	0
Bacteria	Bacteria	Actinobacteriota	Actinobacteria	Micrococcales	Intrasporangiaceae	__	17	0	0	0	0	17	0	0	0	0	0	0	0	0	34	0	0	0	0	0	0	0	0	0	0	0	0	0	0	0	0	0	0	0	0	0	0	0	0	0	0	0	0
Bacteria	Bacteria	Verrucomicrobiota	Chlamydiae	Chlamydiales	__	__	0	20	10	0	9	3	3	4	0	0	0	0	0	0	8	0	0	0	0	11	0	0	0	0	0	0	0	0	0	0	0	0	0	0	0	0	0	0	0	0	0	0	0
Bacteria	Bacteria	Cyanobacteria	Cyanobacteriia	Cyanobacteriales	Chroococcidiopsaceae	uncultured	0	0	0	0	0	13	0	0	0	25	0	10	0	0	10	0	0	0	0	0	0	0	0	0	0	0	0	0	0	0	0	0	0	0	0	0	0	0	0	9	0	0	0
Bacteria	Bacteria	Desulfobacterota	Desulfovibrionia	Desulfovibrionales	Desulfovibrionaceae	uncultured	0	3	0	0	14	10	0	4	0	0	4	0	0	0	0	0	0	0	0	0	0	0	0	0	0	0	0	0	0	0	0	0	0	0	0	0	0	0	0	0	0	0	0
Bacteria	Bacteria	Firmicutes	Bacilli	Bacillales	Planococcaceae	Sporosarcina	0	0	0	0	0	0	0	34	0	0	11	0	0	0	0	0	0	0	0	0	0	0	0	0	0	0	0	0	0	10	6	3	0	0	0	3	0	0	0	0	0	0	0
Bacteria	Bacteria	Firmicutes	Clostridia	Clostridiales	Clostridiaceae	Clostridium sensu stricto 18	0	0	0	0	0	0	0	0	0	0	0	0	0	0	0	0	0	0	0	0	0	0	0	0	0	0	0	0	0	12	9	0	0	4	0	7	0	11	0	0	4	0	0
Bacteria	Bacteria	Planctomycetota	Pla3 lineage	__	__	__	0	0	48	10	0	2	0	7	0	0	0	0	0	0	0	0	0	0	0	0	0	0	0	0	0	0	0	0	0	0	0	0	0	0	0	0	0	0	0	0	0	0	0
Bacteria	Bacteria	Abditibacteriota	Abditibacteria	Abditibacteriales	Abditibacteriaceae	Abditibacterium	7	0	2	21	2	9	0	4	15	0	0	0	0	0	6	0	0	0	0	0	0	0	0	0	0	0	0	0	0	0	0	0	0	0	0	0	0	0	0	0	0	0	0
Bacteria	Bacteria	Bacteroidota	Bacteroidia	Bacteroidales	Bacteroidetes BD2-2	__	0	0	0	0	0	9	0	0	36	0	0	7	0	0	14	0	0	0	0	0	0	0	0	0	0	0	0	0	0	0	0	0	0	0	0	0	0	0	0	0	0	0	0
Bacteria	Bacteria	Campilobacterota	Campylobacteria	Campylobacterales	Arcobacteraceae	Arcobacter	0	0	0	0	0	0	0	0	0	0	0	0	0	0	0	0	0	0	0	0	0	0	0	0	0	0	0	0	0	23	23	0	0	6	7	0	7	0	0	0	0	0	0
Bacteria	Bacteria	Cyanobacteria	Vampirivibrionia	Obscuribacterales	Obscuribacteraceae	uncultured bacterium	0	0	24	13	4	9	0	0	0	0	2	0	0	14	0	0	0	0	0	0	0	0	0	0	0	0	0	0	0	0	0	0	0	0	0	0	0	0	0	0	0	0	0
Bacteria	Bacteria	Patescibacteria	Gracilibacteria	uncultured organism	__	__	0	5	14	8	8	2	3	0	12	0	6	4	0	0	4	0	0	0	0	0	0	0	0	0	0	0	0	0	0	0	0	0	0	0	0	0	0	0	0	0	0	0	0
Bacteria	Bacteria	Proteobacteria	Alphaproteobacteria	Caulobacterales	Hyphomonadaceae	Hyphomonas	0	0	0	0	0	6	0	0	0	0	0	0	0	3	0	7	0	0	0	4	0	0	0	0	0	0	0	0	0	0	0	0	0	0	0	0	0	3	13	7	23	0	0
Bacteria	Bacteria	Proteobacteria	Gammaproteobacteria	Burkholderiales	Procabacteriaceae	Procabacter	0	0	0	6	0	31	0	0	2	0	0	0	0	0	5	0	0	0	10	0	0	0	0	0	2	10	0	0	0	0	0	0	0	0	0	0	0	0	0	0	0	0	0
Bacteria	Bacteria	Actinobacteriota	Actinobacteria	Micrococcales	Dermabacteraceae	Dermabacter	0	0	65	0	0	0	0	0	0	0	0	0	0	0	0	0	0	0	0	0	0	0	0	0	0	0	0	0	0	0	0	0	0	0	0	0	0	0	0	0	0	0	0
Bacteria	Bacteria	Actinobacteriota	Actinobacteria	Micrococcales	Microbacteriaceae	Marisediminicola	0	0	0	0	0	15	0	0	39	0	0	0	0	0	11	0	0	0	0	0	0	0	0	0	0	0	0	0	0	0	0	0	0	0	0	0	0	0	0	0	0	0	0
Bacteria	Bacteria	Planctomycetota	BD7-11	__	__	__	0	0	43	4	0	0	0	0	9	0	4	0	0	5	0	0	0	0	0	0	0	0	0	0	0	0	0	0	0	0	0	0	0	0	0	0	0	0	0	0	0	0	0
Bacteria	Bacteria	Planctomycetota	vadinHA49	__	__	__	0	30	0	0	4	3	0	7	0	0	3	0	0	7	4	3	0	0	0	0	0	0	0	0	0	0	2	2	0	0	0	0	0	0	0	0	0	0	0	0	0	0	0
Bacteria	Bacteria	Proteobacteria	Alphaproteobacteria	Rhizobiales	Beijerinckiaceae	Microvirga	0	0	0	0	0	0	0	0	0	0	0	0	0	0	0	0	0	0	0	0	0	0	0	0	0	0	0	0	0	0	4	0	7	0	0	0	0	0	0	0	0	5	13
Bacteria	Bacteria	Proteobacteria	Alphaproteobacteria	Rhizobiales	Hyphomicrobiaceae	uncultured	0	13	16	10	0	0	6	8	0	0	12	0	0	0	0	0	0	0	0	0	0	0	0	0	0	0	0	0	0	0	0	0	0	0	0	0	0	0	0	0	0	0	0
Bacteria	Bacteria	Proteobacteria	Gammaproteobacteria	Burkholderiales	Burkholderiaceae	Burkholderia-Caballeronia-Paraburkholderia	0	0	27	0	0	0	0	0	0	0	0	0	0	0	0	0	0	0	0	0	0	0	0	0	0	0	0	0	0	8	10	0	17	0	0	0	0	0	0	0	0	0	0
Bacteria	Bacteria	Elusimicrobiota	Endomicrobia	Endomicrobiales	Endomicrobiaceae	__	0	18	13	17	4	2	0	0	4	0	0	0	0	3	3	0	0	0	0	0	0	0	0	0	0	0	0	0	0	0	0	0	0	0	0	0	0	0	0	0	0	0	0
Bacteria	Bacteria	Fibrobacterota	Fibrobacteria	Fibrobacterales	Fibrobacteraceae	possible genus 04	0	32	0	6	0	0	0	19	0	0	0	2	0	0	5	0	0	0	0	0	0	0	0	0	0	0	0	0	0	0	0	0	0	0	0	0	0	0	0	0	0	0	0
Bacteria	Bacteria	Proteobacteria	Gammaproteobacteria	Enterobacterales	Morganellaceae	Providencia	0	0	0	0	0	0	0	0	0	0	0	0	0	0	0	0	0	0	0	0	0	0	0	0	0	0	0	0	0	7	10	6	12	0	5	7	0	0	0	0	0	0	0
Bacteria	Bacteria	Actinobacteriota	Acidimicrobiia	Microtrichales	uncultured	uncultured bacterium	25	22	11	5	0	0	0	0	0	0	0	0	0	0	0	0	0	0	0	0	0	0	0	0	0	0	0	0	0	0	0	0	0	0	0	0	0	0	0	0	0	0	0
Bacteria	Bacteria	Firmicutes	Bacilli	Bacillales	Bacillaceae	Anoxybacillus	0	0	0	0	0	0	0	0	3	0	0	0	0	0	0	0	0	0	0	0	0	0	0	0	0	0	0	0	0	0	0	0	0	0	0	0	0	0	12	0	0	0	48
Bacteria	Bacteria	Acidobacteriota	Subgroup 5	uncultured Acidobacteria bacterium	__	__	0	16	19	0	2	0	0	13	0	0	0	0	0	12	0	0	0	0	0	0	0	0	0	0	0	0	0	0	0	0	0	0	0	0	0	0	0	0	0	0	0	0	0
Bacteria	Bacteria	Actinobacteriota	Actinobacteria	Micrococcales	Intrasporangiaceae	Janibacter	0	0	15	0	0	0	0	0	0	0	0	28	0	0	0	0	0	0	0	0	0	0	0	0	0	0	0	0	0	0	0	0	0	0	0	0	0	19	0	0	0	0	0
Bacteria	Bacteria	Firmicutes	Clostridia	Peptostreptococcales-Tissierellales	Anaerovoracaceae	Anaerovorax	0	0	0	0	0	11	0	2	12	0	0	0	0	0	0	0	0	0	0	0	0	0	0	0	0	0	0	0	0	0	0	0	0	0	0	0	0	6	4	8	8	0	0
Bacteria	Bacteria	Methylomirabilota	Methylomirabilia	Methylomirabilales	Methylomirabilaceae	wb1-A12	3	11	8	8	0	3	8	6	0	4	0	0	0	11	0	0	0	0	0	0	0	0	0	0	0	0	0	0	0	0	0	0	0	0	0	0	0	0	0	0	0	0	0
Bacteria	Bacteria	Patescibacteria	ABY1	Candidatus Falkowbacteria	uncultured bacterium	__	0	17	9	4	0	4	3	0	5	0	8	0	0	12	0	0	0	0	0	0	0	0	0	0	0	0	0	0	0	0	0	0	0	0	0	0	0	0	0	0	0	0	0
Bacteria	Bacteria	Patescibacteria	Parcubacteria	GW2011-GWA2-46-7	uncultured bacterium	__	23	8	0	22	0	5	0	0	0	0	0	0	0	0	4	0	0	0	0	0	0	0	0	0	0	0	0	0	0	0	0	0	0	0	0	0	0	0	0	0	0	0	0
Bacteria	Bacteria	Proteobacteria	Gammaproteobacteria	KI89A clade	__	__	0	0	0	0	0	7	0	2	0	0	0	0	0	0	2	7	24	0	0	18	0	2	0	0	0	0	0	0	0	0	0	0	0	0	0	0	0	0	0	0	0	0	0
Bacteria	Bacteria	Verrucomicrobiota	Verrucomicrobiae	S-BQ2-57 soil group	uncultured bacterium	__	22	17	14	0	0	0	0	3	0	0	0	0	0	6	0	0	0	0	0	0	0	0	0	0	0	0	0	0	0	0	0	0	0	0	0	0	0	0	0	0	0	0	0
Bacteria	Bacteria	Firmicutes	Bacilli	Bacillales	Planococcaceae	__	0	4	0	0	0	0	0	31	0	0	0	0	0	0	0	0	0	0	0	0	0	0	0	0	0	0	0	0	0	0	11	0	15	0	0	0	0	0	0	0	0	0	0
Bacteria	Bacteria	Nitrospirota	Nitrospiria	Nitrospirales	Nitrospiraceae	__	0	17	28	4	0	2	0	0	0	0	0	0	0	10	0	0	0	0	0	0	0	0	0	0	0	0	0	0	0	0	0	0	0	0	0	0	0	0	0	0	0	0	0
Bacteria	Bacteria	Proteobacteria	Alphaproteobacteria	Rhizobiales	Hyphomicrobiaceae	__	0	0	0	0	0	6	0	0	0	0	0	0	0	0	0	53	0	0	0	0	0	0	0	0	0	0	0	2	0	0	0	0	0	0	0	0	0	0	0	0	0	0	0
Bacteria	Bacteria	Proteobacteria	Gammaproteobacteria	Acidithiobacillales	Acidithiobacillaceae	KCM-B-112	6	0	33	8	0	4	0	0	0	4	0	0	0	0	6	0	0	0	0	0	0	0	0	0	0	0	0	0	0	0	0	0	0	0	0	0	0	0	0	0	0	0	0
Bacteria	Bacteria	Proteobacteria	Gammaproteobacteria	Burkholderiales	Alcaligenaceae	Verticiella	0	14	0	0	5	0	0	8	0	0	5	0	0	15	3	0	0	0	0	0	0	0	0	0	0	0	0	0	0	0	0	0	0	0	0	0	0	0	0	0	0	0	0
Bacteria	Bacteria	Proteobacteria	Alphaproteobacteria	Rhizobiales	Devosiaceae	__	0	0	0	0	0	13	0	0	7	0	0	0	0	8	0	0	0	0	0	32	0	0	0	0	0	0	0	0	0	0	0	0	0	0	0	0	0	0	0	0	0	0	0
Bacteria	Bacteria	Acidobacteriota	Subgroup 5	__	__	__	0	27	0	19	0	0	0	0	0	0	0	0	0	13	0	0	0	0	0	0	0	0	0	0	0	0	0	0	0	0	0	0	0	0	0	0	0	0	0	0	0	0	0
Bacteria	Bacteria	Chloroflexi	KD4-96	uncultured bacterium	__	__	21	13	25	0	0	0	0	0	0	0	0	0	0	0	0	0	0	0	0	0	0	0	0	0	0	0	0	0	0	0	0	0	0	0	0	0	0	0	0	0	0	0	0
Bacteria	Bacteria	Desulfobacterota	Desulfobacteria	Desulfobacterales	__	__	0	13	40	0	0	3	3	0	0	0	0	0	0	0	0	0	0	0	0	0	0	0	0	0	0	0	0	0	0	0	0	0	0	0	0	0	0	0	0	0	0	0	0
Bacteria	Bacteria	Firmicutes	Desulfotomaculia	__	__	__	32	4	10	8	0	0	0	0	0	0	0	0	0	5	0	0	0	0	0	0	0	0	0	0	0	0	0	0	0	0	0	0	0	0	0	0	0	0	0	0	0	0	0
Bacteria	Bacteria	Firmicutes	Negativicutes	Acidaminococcales	Acidaminococcaceae	uncultured	0	0	0	0	4	30	0	0	0	0	0	3	0	0	0	0	0	0	0	0	0	0	0	0	0	0	0	0	0	2	0	3	0	0	0	0	0	6	0	0	0	0	4
Bacteria	Bacteria	Nitrospirota	Nitrospiria	Nitrospirales	__	__	0	9	0	25	0	0	5	0	0	0	0	0	0	13	7	0	0	0	0	0	0	0	0	0	0	0	0	0	0	0	0	0	0	0	0	0	0	0	0	0	0	0	0
Bacteria	Bacteria	Firmicutes	Bacilli	Staphylococcales	Staphylococcaceae	Jeotgalicoccus	0	0	0	0	0	2	0	31	0	0	10	0	0	0	0	0	0	0	0	0	0	0	0	0	0	0	0	0	0	0	0	0	0	0	0	0	0	8	0	0	0	0	0
Bacteria	Bacteria	Patescibacteria	Dojkabacteria	uncultured bacterium	__	__	0	0	0	5	0	4	10	6	8	0	0	0	0	7	11	0	0	0	0	7	0	0	0	0	0	0	0	0	0	0	0	0	0	0	0	0	0	0	0	0	0	0	0
Bacteria	Bacteria	Acidobacteriota	Subgroup 21	uncultured bacterium	__	__	0	8	8	31	0	0	0	0	3	0	0	0	0	3	4	0	0	0	0	0	0	0	0	0	0	0	0	0	0	0	0	0	0	0	0	0	0	0	0	0	0	0	0
Bacteria	Bacteria	Chloroflexi	Dehalococcoidia	__	__	__	11	7	15	17	0	0	0	7	0	0	0	0	0	0	0	0	0	0	0	0	0	0	0	0	0	0	0	0	0	0	0	0	0	0	0	0	0	0	0	0	0	0	0
Bacteria	Bacteria	Proteobacteria	Gammaproteobacteria	Oceanospirillales	Alcanivoracaceae	Ketobacter	0	9	15	0	2	2	0	0	22	0	0	0	0	0	7	0	0	0	0	0	0	0	0	0	0	0	0	0	0	0	0	0	0	0	0	0	0	0	0	0	0	0	0
Bacteria	Bacteria	Armatimonadota	Armatimonadia	Armatimonadales	uncultured bacterium	__	24	0	3	0	0	6	2	0	3	0	0	4	0	0	10	0	0	0	0	0	0	0	0	0	0	0	0	0	0	0	0	0	0	0	0	0	0	0	0	4	0	0	0
Bacteria	Bacteria	Patescibacteria	__	__	__	__	0	16	0	15	7	0	0	0	0	0	3	0	0	15	0	0	0	0	0	0	0	0	0	0	0	0	0	0	0	0	0	0	0	0	0	0	0	0	0	0	0	0	0
Bacteria	Bacteria	Proteobacteria	Gammaproteobacteria	KF-JG30-C25	uncultured bacterium	__	0	0	56	0	0	0	0	0	0	0	0	0	0	0	0	0	0	0	0	0	0	0	0	0	0	0	0	0	0	0	0	0	0	0	0	0	0	0	0	0	0	0	0
Bacteria	Bacteria	Actinobacteriota	Actinobacteria	Frankiales	Geodermatophilaceae	Blastococcus	0	0	9	0	0	12	0	0	0	0	0	20	0	0	7	0	0	0	0	0	0	0	0	0	0	0	0	0	0	0	0	0	0	0	0	0	0	0	0	0	0	0	0
Bacteria	Bacteria	Desulfobacterota	Syntrophia	__	__	__	0	21	34	0	0	0	0	0	0	0	0	0	0	0	0	0	0	0	0	0	0	0	0	0	0	0	0	0	0	0	0	0	0	0	0	0	0	0	0	0	0	0	0
Bacteria	Bacteria	Proteobacteria	Gammaproteobacteria	Burkholderiales	SC-I-84	uncultured bacterium	8	15	14	0	0	0	0	0	0	0	0	0	0	18	0	0	0	0	0	0	0	0	0	0	0	0	0	0	0	0	0	0	0	0	0	0	0	0	0	0	0	0	0
Bacteria	Bacteria	Actinobacteriota	Actinobacteria	Propionibacteriales	Propionibacteriaceae	Friedmanniella	0	0	9	5	0	7	0	0	0	19	7	0	0	0	7	0	0	0	0	0	0	0	0	0	0	0	0	0	0	0	0	0	0	0	0	0	0	0	0	0	0	0	0
Bacteria	Bacteria	Firmicutes	Clostridia	Peptostreptococcales-Tissierellales	Gallicola	uncultured bacterium	0	0	0	0	0	0	0	38	0	0	16	0	0	0	0	0	0	0	0	0	0	0	0	0	0	0	0	0	0	0	0	0	0	0	0	0	0	0	0	0	0	0	0
Bacteria	Bacteria	Proteobacteria	Alphaproteobacteria	Acetobacterales	Acetobacteraceae	Acidiphilium	0	0	0	0	0	22	6	0	9	0	8	0	0	0	9	0	0	0	0	0	0	0	0	0	0	0	0	0	0	0	0	0	0	0	0	0	0	0	0	0	0	0	0
Bacteria	Bacteria	Proteobacteria	Gammaproteobacteria	Burkholderiales	Burkholderiaceae	Lautropia	0	0	0	0	2	0	0	0	0	0	0	0	0	0	0	0	31	0	0	0	0	0	0	21	0	0	0	0	0	0	0	0	0	0	0	0	0	0	0	0	0	0	0
Bacteria	Bacteria	Proteobacteria	Gammaproteobacteria	Burkholderiales	Neisseriaceae	Alysiella	0	0	0	54	0	0	0	0	0	0	0	0	0	0	0	0	0	0	0	0	0	0	0	0	0	0	0	0	0	0	0	0	0	0	0	0	0	0	0	0	0	0	0
Bacteria	Bacteria	Verrucomicrobiota	Verrucomicrobiae	Chthoniobacterales	Chthoniobacteraceae	__	0	0	0	0	0	10	0	0	11	0	0	0	0	4	9	4	0	0	0	0	0	0	0	12	0	0	0	0	0	0	0	0	0	0	0	0	0	0	0	0	0	0	0
Bacteria	Bacteria	Acidobacteriota	Holophagae	Subgroup 7	uncultured bacterium	__	0	5	35	6	0	0	0	3	0	0	0	0	0	4	0	0	0	0	0	0	0	0	0	0	0	0	0	0	0	0	0	0	0	0	0	0	0	0	0	0	0	0	0
Bacteria	Bacteria	Firmicutes	Bacilli	Lactobacillales	Aerococcaceae	Aerosphaera	0	0	0	0	0	0	0	53	0	0	0	0	0	0	0	0	0	0	0	0	0	0	0	0	0	0	0	0	0	0	0	0	0	0	0	0	0	0	0	0	0	0	0
Bacteria	Bacteria	Methylomirabilota	Methylomirabilia	Methylomirabilales	Methylomirabilaceae	Candidatus Methylomirabilis	0	7	15	10	0	0	0	5	0	0	6	0	0	10	0	0	0	0	0	0	0	0	0	0	0	0	0	0	0	0	0	0	0	0	0	0	0	0	0	0	0	0	0
Bacteria	Bacteria	Patescibacteria	Parcubacteria	Candidatus Vogelbacteria	__	__	29	0	0	16	0	2	0	0	2	0	0	0	0	2	2	0	0	0	0	0	0	0	0	0	0	0	0	0	0	0	0	0	0	0	0	0	0	0	0	0	0	0	0
Bacteria	Bacteria	Planctomycetota	Pla3 lineage	uncultured bacterium	__	__	6	4	25	6	0	0	5	0	0	0	3	0	0	4	0	0	0	0	0	0	0	0	0	0	0	0	0	0	0	0	0	0	0	0	0	0	0	0	0	0	0	0	0
Bacteria	Bacteria	Spirochaetota	Spirochaetia	Spirochaetales	Spirochaetaceae	Spirochaeta 2	0	0	0	3	0	18	0	0	12	0	6	0	0	0	14	0	0	0	0	0	0	0	0	0	0	0	0	0	0	0	0	0	0	0	0	0	0	0	0	0	0	0	0
Bacteria	Bacteria	Actinobacteriota	Actinobacteria	Corynebacteriales	Dietziaceae	Dietzia	0	0	0	0	0	0	0	44	0	0	0	0	0	0	0	0	0	0	0	0	0	0	0	0	0	0	0	0	0	0	0	0	0	0	0	4	0	0	0	0	4	0	0
Bacteria	Bacteria	Firmicutes	Bacilli	Erysipelotrichales	Erysipelotrichaceae	Erysipelothrix	0	0	0	0	0	0	0	31	0	0	5	5	0	0	0	0	0	0	0	0	0	0	0	0	0	0	0	0	0	3	0	0	5	0	3	0	0	0	0	0	0	0	0
Bacteria	Bacteria	Acidobacteriota	Vicinamibacteria	Vicinamibacterales	uncultured	__	0	10	17	10	0	5	0	0	0	0	4	0	0	5	0	0	0	0	0	0	0	0	0	0	0	0	0	0	0	0	0	0	0	0	0	0	0	0	0	0	0	0	0
Bacteria	Bacteria	Bdellovibrionota	Bdellovibrionia	Bacteriovoracales	Bacteriovoracaceae	uncultured	0	0	0	0	0	10	0	4	6	0	0	0	0	17	0	0	0	0	0	0	5	0	0	0	6	3	0	0	0	0	0	0	0	0	0	0	0	0	0	0	0	0	0
Bacteria	Bacteria	Firmicutes	Bacilli	Brevibacillales	Brevibacillaceae	Brevibacillus	0	0	0	0	0	0	0	0	0	0	0	0	0	0	0	0	0	0	0	0	0	0	0	0	0	0	0	0	0	0	0	0	7	0	0	0	0	44	0	0	0	0	0
Bacteria	Bacteria	Proteobacteria	Gammaproteobacteria	Cardiobacteriales	Wohlfahrtiimonadaceae	__	0	0	0	0	0	0	0	0	0	0	0	0	0	11	0	0	0	0	0	0	0	0	0	0	0	0	0	0	0	0	0	0	0	0	0	0	0	6	0	0	0	0	0
Bacteria	Bacteria	Proteobacteria	Gammaproteobacteria	Cellvibrionales	Spongiibacteraceae	__	0	15	9	0	3	0	0	18	0	0	0	0	0	6	0	0	0	0	0	0	0	0	0	0	0	0	0	0	0	0	0	0	0	0	0	0	0	0	0	0	0	0	0
Bacteria	Bacteria	Proteobacteria	Gammaproteobacteria	PLTA13	uncultured bacterium	__	0	9	27	9	3	0	0	3	0	0	0	0	0	0	0	0	0	0	0	0	0	0	0	0	0	0	0	0	0	0	0	0	0	0	0	0	0	0	0	0	0	0	0
Bacteria	Bacteria	Proteobacteria	Gammaproteobacteria	Thiotrichales	Thiotrichaceae	Thiothrix	0	0	0	0	0	0	0	0	2	0	2	0	0	0	0	0	0	0	0	0	0	0	0	0	0	47	0	0	0	0	0	0	0	0	0	0	0	0	0	0	0	0	0
Bacteria	Bacteria	Actinobacteriota	Actinobacteria	Kineosporiales	Kineosporiaceae	__	0	0	0	0	0	15	0	0	0	0	0	0	0	0	0	0	0	0	0	0	0	0	0	35	0	0	0	0	0	0	0	0	0	0	0	0	0	0	0	0	0	0	0
Bacteria	Bacteria	Proteobacteria	Gammaproteobacteria	Burkholderiales	Burkholderiaceae	Ralstonia	0	0	0	0	0	0	0	0	0	0	0	0	0	0	0	0	0	0	0	0	0	0	0	0	0	0	0	0	0	8	0	0	9	0	16	0	0	17	0	0	0	0	0
Bacteria	Bacteria	Acidobacteriota	Acidobacteriae	Bryobacterales	Bryobacteraceae	Bryobacter	0	6	13	0	0	12	0	0	0	0	5	0	0	4	2	0	0	0	0	7	0	0	0	0	0	0	0	0	0	0	0	0	0	0	0	0	0	0	0	0	0	0	0
Bacteria	Bacteria	Acidobacteriota	Vicinamibacteria	Vicinamibacterales	Vicinamibacteraceae	Luteitalea	0	38	5	0	0	0	0	0	3	0	0	0	0	0	0	0	0	0	0	0	0	0	0	0	0	0	0	0	0	0	0	0	0	0	0	0	0	0	0	3	0	0	0
Bacteria	Bacteria	Acidobacteriota	Vicinamibacteria	Vicinamibacterales	uncultured	uncultured Acidobacteria bacterium	0	11	0	7	0	0	0	31	0	0	0	0	0	0	0	0	0	0	0	0	0	0	0	0	0	0	0	0	0	0	0	0	0	0	0	0	0	0	0	0	0	0	0
Bacteria	Bacteria	Cyanobacteria	Cyanobacteriia	Phormidesmiales	Nodosilineaceae	__	0	0	0	0	0	0	0	14	0	0	0	0	0	35	0	0	0	0	0	0	0	0	0	0	0	0	0	0	0	0	0	0	0	0	0	0	0	0	0	0	0	0	0
Bacteria	Bacteria	Proteobacteria	Gammaproteobacteria	Burkholderiales	Alcaligenaceae	Oligella	0	0	0	0	0	0	0	0	0	0	4	0	0	0	0	0	0	0	0	0	0	0	0	0	0	0	0	0	0	9	14	0	14	8	0	0	0	0	0	0	0	0	0
Bacteria	Bacteria	Proteobacteria	Gammaproteobacteria	Burkholderiales	TRA3-20	__	0	17	11	0	0	0	0	0	0	0	21	0	0	0	0	0	0	0	0	0	0	0	0	0	0	0	0	0	0	0	0	0	0	0	0	0	0	0	0	0	0	0	0
Bacteria	Bacteria	Planctomycetota	Pla4 lineage	__	__	__	0	18	24	2	0	0	0	4	0	0	0	0	0	0	0	0	0	0	0	0	0	0	0	0	0	0	0	0	0	0	0	0	0	0	0	0	0	0	0	0	0	0	0
Bacteria	Bacteria	Chloroflexi	Anaerolineae	SBR1031	A4b	uncultured bacterium	0	3	0	0	0	0	0	0	0	0	0	0	0	29	0	0	0	0	0	0	0	0	0	0	5	0	0	0	0	0	0	0	0	0	0	0	0	0	6	0	0	4	0
Bacteria	Bacteria	Firmicutes	Clostridia	Peptostreptococcales-Tissierellales	Peptostreptococcaceae	Terrisporobacter	0	0	0	0	0	0	0	0	0	0	0	0	0	0	0	0	0	0	0	0	0	0	0	0	0	0	0	0	0	0	22	12	13	0	0	0	0	0	0	0	0	0	0
Bacteria	Bacteria	Myxococcota	Myxococcia	Myxococcales	Myxococcaceae	__	0	0	5	2	0	0	0	0	5	0	0	0	0	0	0	0	3	0	0	0	0	32	0	0	0	0	0	0	0	0	0	0	0	0	0	0	0	0	0	0	0	0	0
Bacteria	Bacteria	Proteobacteria	Alphaproteobacteria	Micropepsales	Micropepsaceae	uncultured	0	10	9	0	0	0	0	5	3	0	0	0	0	10	2	0	0	0	0	0	0	0	0	0	0	0	0	0	0	0	0	0	0	0	0	0	0	0	0	6	0	2	0
Bacteria	Bacteria	Proteobacteria	Alphaproteobacteria	Rhizobiales	Xanthobacteraceae	__	0	0	0	0	0	0	0	0	0	0	0	0	0	0	0	0	0	0	0	0	0	0	0	0	0	0	0	0	0	4	0	0	6	0	0	6	0	0	0	3	0	6	0
Bacteria	Bacteria	Actinobacteriota	Actinobacteria	Micrococcales	Microbacteriaceae	Leucobacter	0	0	0	0	0	0	0	22	0	0	0	0	0	0	0	0	0	0	0	0	0	0	0	0	0	0	0	0	0	0	0	0	0	0	0	0	0	0	0	24	0	0	0
Bacteria	Bacteria	Bacteroidota	Bacteroidia	Chitinophagales	Chitinophagaceae	Taibaiella	0	0	18	0	0	5	0	0	9	0	0	3	0	0	0	0	0	0	0	0	0	0	0	0	0	0	0	0	0	0	0	0	0	0	0	0	0	5	6	0	0	0	0
Bacteria	Bacteria	Firmicutes	Bacilli	Lactobacillales	Aerococcaceae	Globicatella	0	0	0	0	0	0	0	17	0	0	4	0	0	0	0	0	0	0	0	0	0	0	0	0	0	0	0	0	0	5	0	0	5	9	6	0	0	0	0	0	0	0	0
Bacteria	Bacteria	Proteobacteria	Gammaproteobacteria	Tenderiales	Tenderiaceae	Candidatus Tenderia	18	8	9	0	0	0	2	9	0	0	0	0	0	0	0	0	0	0	0	0	0	0	0	0	0	0	0	0	0	0	0	0	0	0	0	0	0	0	0	0	0	0	0
Bacteria	Bacteria	Proteobacteria	Gammaproteobacteria	Xanthomonadales	Rhodanobacteraceae	Pseudofulvimonas	0	0	0	0	0	3	0	0	0	0	0	0	0	0	0	0	0	0	0	0	0	0	0	0	0	0	0	0	0	0	0	0	0	0	0	0	0	0	29	14	0	0	0
Bacteria	Bacteria	Verrucomicrobiota	Verrucomicrobiae	Chthoniobacterales	Terrimicrobiaceae	Terrimicrobium	0	0	0	0	0	0	0	0	0	0	0	0	0	0	0	0	0	0	0	0	0	0	0	0	0	0	0	0	0	0	0	0	0	0	0	0	0	0	0	24	12	0	2
Bacteria	Bacteria	Firmicutes	Bacilli	Bacillales	Planococcaceae	Planococcus	0	0	0	0	0	0	0	0	0	0	0	0	0	0	8	0	0	0	0	0	0	0	0	0	0	0	0	0	0	0	0	0	0	0	0	0	0	11	17	0	0	9	0
Bacteria	Bacteria	Firmicutes	Negativicutes	Veillonellales-Selenomonadales	Veillonellaceae	Veillonella	0	0	0	0	0	0	0	0	0	0	0	0	0	0	2	0	0	0	0	0	0	0	0	0	0	0	0	0	0	9	7	3	5	0	4	0	0	0	0	0	0	0	0
Bacteria	Bacteria	Cyanobacteria	Vampirivibrionia	Caenarcaniphilales	uncultured bacterium	__	3	11	18	9	0	0	0	0	0	0	0	0	0	3	0	0	0	0	0	0	0	0	0	0	0	0	0	0	0	0	0	0	0	0	0	0	0	0	0	0	0	0	0
Bacteria	Bacteria	Proteobacteria	Gammaproteobacteria	Burkholderiales	Nitrosomonadaceae	MND1	9	0	0	3	6	0	0	8	0	0	5	0	0	10	3	0	0	0	0	0	0	0	0	0	0	0	0	0	0	0	0	0	0	0	0	0	0	0	0	0	0	0	0
Bacteria	Bacteria	Proteobacteria	Gammaproteobacteria	Enterobacterales	Enterobacteriaceae	Klebsiella	0	0	0	0	0	0	0	0	0	0	0	0	0	0	0	0	0	0	0	0	0	0	0	0	0	0	0	0	0	10	0	10	0	0	0	24	0	0	0	0	0	0	0
Bacteria	Bacteria	Proteobacteria	Gammaproteobacteria	Salinisphaerales	Solimonadaceae	Alkanibacter	0	0	36	0	0	8	0	0	0	0	0	0	0	0	0	0	0	0	0	0	0	0	0	0	0	0	0	0	0	0	0	0	0	0	0	0	0	0	0	0	0	0	0
Bacteria	Bacteria	Acidobacteriota	Acidobacteriae	Paludibaculum	uncultured bacterium	__	25	0	9	0	0	0	0	0	0	0	0	0	0	6	0	0	0	0	0	3	0	0	0	0	0	0	0	0	0	0	0	0	0	0	0	0	0	0	0	0	0	0	0
Bacteria	Bacteria	Actinobacteriota	Actinobacteria	Corynebacteriales	Nocardiaceae	Williamsia	0	0	43	0	0	0	0	0	0	0	0	0	0	0	0	0	0	0	0	0	0	0	0	0	0	0	0	0	0	0	0	0	0	0	0	0	0	0	0	0	0	0	0
Bacteria	Bacteria	Armatimonadota	Armatimonadia	Armatimonadales	__	__	0	0	0	0	0	2	0	0	0	0	0	0	0	0	7	0	4	0	0	0	0	0	0	7	0	0	0	0	23	0	0	0	0	0	0	0	0	0	0	0	0	0	0
Bacteria	Bacteria	Proteobacteria	Alphaproteobacteria	Rhizobiales	Rhizobiales Incertae Sedis	Nordella	0	26	12	0	0	5	0	0	0	0	0	0	0	0	0	0	0	0	0	0	0	0	0	0	0	0	0	0	0	0	0	0	0	0	0	0	0	0	0	0	0	0	0
Bacteria	Bacteria	Proteobacteria	Gammaproteobacteria	Burkholderiales	Methylophilaceae	Methylovorus	0	0	0	0	0	10	0	0	7	0	0	0	0	0	0	3	0	0	0	0	0	0	0	0	2	0	0	0	0	0	0	0	0	0	0	0	0	21	0	0	0	0	0
Bacteria	Bacteria	Chloroflexi	Dehalococcoidia	S085	uncultured bacterium	__	0	4	9	16	0	2	0	3	0	2	6	0	0	0	0	0	0	0	0	0	0	0	0	0	0	0	0	0	0	0	0	0	0	0	0	0	0	0	0	0	0	0	0
Bacteria	Bacteria	Firmicutes	Bacilli	Bacillales	Planococcaceae	Kurthia	0	0	0	0	0	0	0	0	0	0	0	0	0	0	0	0	0	0	0	0	0	0	0	0	0	0	0	0	0	0	12	6	8	0	0	16	0	0	0	0	0	0	0
Bacteria	Bacteria	Nitrospirota	4-29-1	uncultured bacterium	__	__	0	13	25	2	0	0	0	0	0	0	2	0	0	0	0	0	0	0	0	0	0	0	0	0	0	0	0	0	0	0	0	0	0	0	0	0	0	0	0	0	0	0	0
Bacteria	Bacteria	Acidobacteriota	__	__	__	__	0	8	0	13	6	0	0	14	0	0	0	0	0	0	0	0	0	0	0	0	0	0	0	0	0	0	0	0	0	0	0	0	0	0	0	0	0	0	0	0	0	0	0
Bacteria	Bacteria	Bacteroidota	Bacteroidia	Sphingobacteriales	Sphingobacteriaceae	__	0	0	0	18	0	5	0	8	0	0	0	4	0	4	0	0	0	0	0	0	0	0	0	0	0	0	0	0	0	0	0	0	2	0	0	0	0	0	0	0	0	0	0
Bacteria	Bacteria	Proteobacteria	Alphaproteobacteria	Rhodobacterales	Rhodobacteraceae	Amaricoccus	0	41	0	0	0	0	0	0	0	0	0	0	0	0	0	0	0	0	0	0	0	0	0	0	0	0	0	0	0	0	0	0	0	0	0	0	0	0	0	0	0	0	0
Bacteria	Bacteria	Proteobacteria	Alphaproteobacteria	Rhodospirillales	Rhodospirillaceae	uncultured	0	6	0	0	0	0	0	0	3	0	0	0	0	5	0	0	0	0	0	27	0	0	0	0	0	0	0	0	0	0	0	0	0	0	0	0	0	0	0	0	0	0	0
Bacteria	Bacteria	Proteobacteria	Gammaproteobacteria	CCD24	uncultured bacterium	__	26	9	0	0	0	0	2	4	0	0	0	0	0	0	0	0	0	0	0	0	0	0	0	0	0	0	0	0	0	0	0	0	0	0	0	0	0	0	0	0	0	0	0
Bacteria	Bacteria	Proteobacteria	Gammaproteobacteria	Xanthomonadales	Rhodanobacteraceae	Dokdonella	0	0	16	0	0	0	0	0	0	0	0	0	0	0	0	0	0	0	0	0	0	0	0	0	0	0	0	0	0	0	0	0	0	0	0	0	0	0	17	5	0	0	0
Bacteria	Bacteria	Verrucomicrobiota	Chlamydiae	Chlamydiales	cvE6	uncultured bacterium	0	15	10	0	10	2	0	0	0	0	0	0	0	4	0	0	0	0	0	0	0	0	0	0	0	0	0	0	0	0	0	0	0	0	0	0	0	0	0	0	0	0	0
Bacteria	Bacteria	Verrucomicrobiota	Verrucomicrobiae	Verrucomicrobiales	Akkermansiaceae	Akkermansia	0	0	9	0	0	12	0	0	15	0	0	0	0	0	5	0	0	0	0	0	0	0	0	0	0	0	0	0	0	0	0	0	0	0	0	0	0	0	0	0	0	0	0
Bacteria	Bacteria	Actinobacteriota	Actinobacteria	Frankiales	uncultured bacterium	__	0	0	40	0	0	0	0	0	0	0	0	0	0	0	0	0	0	0	0	0	0	0	0	0	0	0	0	0	0	0	0	0	0	0	0	0	0	0	0	0	0	0	0
Bacteria	Bacteria	Firmicutes	Clostridia	Peptostreptococcales-Tissierellales	Peptostreptococcaceae	Peptostreptococcus	0	0	0	0	0	0	0	0	0	0	0	0	0	0	0	0	0	0	0	0	0	0	0	0	0	0	0	0	0	9	19	0	8	0	0	0	0	4	0	0	0	0	0
Bacteria	Bacteria	Patescibacteria	Parcubacteria	Candidatus Adlerbacteria	uncultured bacterium	__	13	11	0	8	0	0	0	0	0	0	0	0	0	8	0	0	0	0	0	0	0	0	0	0	0	0	0	0	0	0	0	0	0	0	0	0	0	0	0	0	0	0	0
Bacteria	Bacteria	Proteobacteria	Alphaproteobacteria	Azospirillales	Azospirillaceae	Skermanella	0	0	0	0	0	0	0	0	0	0	0	0	0	0	0	0	0	0	0	0	0	0	0	0	0	0	0	0	0	0	0	0	0	0	0	0	0	0	40	0	0	0	0
Bacteria	Bacteria	Proteobacteria	Alphaproteobacteria	Caulobacterales	Hyphomonadaceae	__	0	0	0	7	0	0	0	0	8	0	0	2	0	0	5	0	0	0	0	0	0	0	0	0	0	7	4	7	0	0	0	0	0	0	0	0	0	0	0	0	0	0	0
Bacteria	Bacteria	Proteobacteria	Gammaproteobacteria	Enterobacterales	__	__	0	0	0	0	0	0	7	0	0	33	0	0	0	0	0	0	0	0	0	0	0	0	0	0	0	0	0	0	0	0	0	0	0	0	0	0	0	0	0	0	0	0	0
Bacteria	Bacteria	Patescibacteria	Parcubacteria	Candidatus Liptonbacteria	__	__	0	11	0	15	2	7	0	0	0	0	0	0	0	4	0	0	0	0	0	0	0	0	0	0	0	0	0	0	0	0	0	0	0	0	0	0	0	0	0	0	0	0	0
Bacteria	Bacteria	Proteobacteria	Gammaproteobacteria	Cellvibrionales	Spongiibacteraceae	BD1-7 clade	0	26	0	0	0	0	0	7	0	0	6	0	0	0	0	0	0	0	0	0	0	0	0	0	0	0	0	0	0	0	0	0	0	0	0	0	0	0	0	0	0	0	0
Bacteria	Bacteria	Bacteroidota	Bacteroidia	Bacteroidales	Rikenellaceae	__	0	0	29	0	0	3	0	0	4	0	0	2	0	0	0	0	0	0	0	0	0	0	0	0	0	0	0	0	0	0	0	0	0	0	0	0	0	0	0	0	0	0	0
Bacteria	Bacteria	Bacteroidota	Bacteroidia	Cytophagales	Microscillaceae	Ohtaekwangia	0	0	0	0	0	0	0	0	0	0	0	0	0	0	0	0	0	0	0	0	0	0	0	0	0	0	0	0	0	0	0	0	0	0	0	0	0	0	0	0	0	0	0
Bacteria	Bacteria	Firmicutes	Bacilli	Lactobacillales	Vagococcaceae	Vagococcus	0	0	0	0	0	0	0	0	0	0	0	0	0	0	0	0	0	0	0	0	0	0	0	0	0	0	0	0	0	0	0	0	10	0	0	0	0	0	0	0	0	0	0
Bacteria	Bacteria	Firmicutes	Clostridia	Oscillospirales	Oscillospiraceae	Colidextribacter	0	0	0	0	0	13	0	0	0	0	0	8	0	0	3	3	0	0	0	0	0	0	0	0	0	0	0	0	0	0	0	0	0	0	0	0	0	4	0	0	3	0	0
Bacteria	Bacteria	Proteobacteria	Alphaproteobacteria	Rickettsiales	Candidatus Midichloria	__	0	0	0	0	0	0	0	0	0	0	0	0	0	0	0	0	0	0	0	0	0	0	38	0	0	0	0	0	0	0	0	0	0	0	0	0	0	0	0	0	0	0	0
Bacteria	Bacteria	Proteobacteria	Alphaproteobacteria	Tistrellales	Geminicoccaceae	Geminicoccus	0	9	24	0	0	0	0	0	3	0	0	0	0	0	0	0	0	0	0	0	0	0	0	0	0	0	0	0	0	0	0	0	0	0	0	0	0	0	2	0	0	0	0
Bacteria	Bacteria	Proteobacteria	Gammaproteobacteria	Burkholderiales	Sutterellaceae	uncultured	21	12	0	0	0	0	0	0	0	0	0	0	0	0	0	0	0	0	0	0	0	0	0	0	0	0	0	0	5	0	0	0	0	0	0	0	0	0	0	0	0	0	0
Bacteria	Bacteria	Actinobacteriota	Actinobacteria	Micrococcales	Micrococcaceae	Micrococcus	0	0	19	0	0	0	0	0	0	0	0	0	0	0	0	0	0	0	0	0	0	0	0	0	0	0	0	0	0	0	0	0	0	0	0	0	0	0	0	18	0	0	0
Bacteria	Bacteria	GAL15	uncultured bacterium	__	__	__	0	7	4	8	0	0	2	7	0	2	0	0	0	7	0	0	0	0	0	0	0	0	0	0	0	0	0	0	0	0	0	0	0	0	0	0	0	0	0	0	0	0	0
Bacteria	Bacteria	Acidobacteriota	Vicinamibacteria	Subgroup 17	__	__	25	0	3	5	0	0	0	0	0	0	0	0	0	3	0	0	0	0	0	0	0	0	0	0	0	0	0	0	0	0	0	0	0	0	0	0	0	0	0	0	0	0	0
Bacteria	Bacteria	Acidobacteriota	Vicinamibacteria	__	__	__	0	16	11	6	0	0	0	3	0	0	0	0	0	0	0	0	0	0	0	0	0	0	0	0	0	0	0	0	0	0	0	0	0	0	0	0	0	0	0	0	0	0	0
Bacteria	Bacteria	Bacteroidota	Bacteroidia	Cytophagales	Cytophagaceae	Sporocytophaga	0	12	15	0	0	0	0	3	0	0	0	0	0	0	0	0	0	0	0	0	0	0	0	0	0	0	0	0	0	0	0	0	0	0	0	0	0	0	6	0	0	0	0
Bacteria	Bacteria	Chloroflexi	Dehalococcoidia	S085	__	__	0	0	18	6	0	0	0	7	0	3	0	0	0	0	2	0	0	0	0	0	0	0	0	0	0	0	0	0	0	0	0	0	0	0	0	0	0	0	0	0	0	0	0
Bacteria	Bacteria	Cyanobacteria	Cyanobacteriia	Oxyphotobacteria Incertae Sedis	Unknown Family	CENA359	0	0	0	0	0	5	0	0	0	0	0	0	0	20	0	0	0	0	0	0	0	0	0	0	0	0	0	0	0	0	0	0	0	0	0	0	0	0	0	11	0	0	0
Bacteria	Bacteria	Firmicutes	Clostridia	Peptostreptococcales-Tissierellales	Peptoniphilus	uncultured bacterium	0	0	0	0	0	0	0	0	0	0	0	0	0	0	0	0	0	0	0	0	0	0	0	0	0	0	0	0	0	0	0	0	0	0	2	0	0	22	0	0	0	0	3
Bacteria	Bacteria	Proteobacteria	Alphaproteobacteria	Rhizobiales	Beijerinckiaceae	uncultured	0	0	4	0	0	10	0	3	0	4	0	2	0	5	8	0	0	0	0	0	0	0	0	0	0	0	0	0	0	0	0	0	0	0	0	0	0	0	0	0	0	0	0
Bacteria	Bacteria	Spirochaetota	Leptospirae	Leptospirales	Leptospiraceae	uncultured	0	0	0	0	0	0	0	3	0	0	0	0	0	0	0	0	0	0	0	33	0	0	0	0	0	0	0	0	0	0	0	0	0	0	0	0	0	0	0	0	0	0	0
Bacteria	Bacteria	Proteobacteria	Gammaproteobacteria	Gammaproteobacteria Incertae Sedis	Unknown Family	__	0	0	17	2	4	4	3	0	0	0	3	0	0	2	0	0	0	0	0	0	0	0	0	0	0	0	0	0	0	0	0	0	0	0	0	0	0	0	0	0	0	0	0
Bacteria	Bacteria	Bdellovibrionota	Oligoflexia	Silvanigrellales	Silvanigrellaceae	uncultured	0	9	0	0	0	12	0	0	0	0	0	0	0	0	0	13	0	0	0	0	0	0	0	0	0	0	0	0	0	0	0	0	0	0	0	0	0	0	0	0	0	0	0
Bacteria	Bacteria	Firmicutes	Clostridia	Peptostreptococcales-Tissierellales	Peptostreptococcaceae	Romboutsia	0	0	0	0	2	0	0	0	0	0	0	0	0	0	0	0	0	0	0	0	0	0	0	0	0	0	0	0	0	0	0	0	0	0	0	0	0	30	0	0	2	0	0
Bacteria	Bacteria	Planctomycetota	vadinHA49	uncultured organism	__	__	0	0	0	0	0	0	0	0	0	0	0	0	0	34	0	0	0	0	0	0	0	0	0	0	0	0	0	0	0	0	0	0	0	0	0	0	0	0	0	0	0	0	0
Bacteria	Bacteria	Proteobacteria	Alphaproteobacteria	Tistrellales	Geminicoccaceae	Candidatus Alysiosphaera	0	9	18	0	0	0	0	0	0	0	0	3	0	0	0	0	0	0	0	0	0	0	0	0	0	0	0	0	0	0	0	0	0	0	0	0	0	4	0	0	0	0	0
Bacteria	Bacteria	Proteobacteria	Gammaproteobacteria	Burkholderiales	Comamonadaceae	Caenimonas	0	0	24	0	0	0	0	0	0	10	0	0	0	0	0	0	0	0	0	0	0	0	0	0	0	0	0	0	0	0	0	0	0	0	0	0	0	0	0	0	0	0	0
Bacteria	Bacteria	Verrucomicrobiota	Chlamydiae	LD1-PA32	__	__	3	9	11	8	3	0	0	0	0	0	0	0	0	0	0	0	0	0	0	0	0	0	0	0	0	0	0	0	0	0	0	0	0	0	0	0	0	0	0	0	0	0	0
Bacteria	Bacteria	Actinobacteriota	Acidimicrobiia	Microtrichales	uncultured	__	12	0	17	0	0	0	4	0	0	0	0	0	0	0	0	0	0	0	0	0	0	0	0	0	0	0	0	0	0	0	0	0	0	0	0	0	0	0	0	0	0	0	0
Bacteria	Bacteria	Bdellovibrionota	Oligoflexia	__	__	__	0	10	16	4	0	3	0	0	0	0	0	0	0	0	0	0	0	0	0	0	0	0	0	0	0	0	0	0	0	0	0	0	0	0	0	0	0	0	0	0	0	0	0
Bacteria	Bacteria	Elusimicrobiota	Lineage IIc	__	__	__	0	11	0	8	0	0	0	8	0	0	0	0	0	6	0	0	0	0	0	0	0	0	0	0	0	0	0	0	0	0	0	0	0	0	0	0	0	0	0	0	0	0	0
Bacteria	Bacteria	Firmicutes	Bacilli	Lactobacillales	Carnobacteriaceae	Atopostipes	0	0	0	0	0	0	0	31	0	0	0	0	0	0	0	0	0	0	0	0	0	0	0	0	0	0	0	0	0	0	0	0	0	0	0	0	0	0	2	0	0	0	0
Bacteria	Bacteria	Patescibacteria	Parcubacteria	Candidatus Campbellbacteria	__	__	0	0	0	0	0	4	0	0	0	0	0	0	0	0	2	0	0	0	0	0	0	0	0	0	4	0	23	0	0	0	0	0	0	0	0	0	0	0	0	0	0	0	0
Bacteria	Bacteria	Proteobacteria	Alphaproteobacteria	Rhodobacterales	Rhodobacteraceae	Yoonia-Loktanella	0	0	0	13	0	20	0	0	0	0	0	0	0	0	0	0	0	0	0	0	0	0	0	0	0	0	0	0	0	0	0	0	0	0	0	0	0	0	0	0	0	0	0
Bacteria	Bacteria	Actinobacteriota	Actinobacteria	Pseudonocardiales	Pseudonocardiaceae	__	0	0	0	0	0	0	0	0	0	0	0	32	0	0	0	0	0	0	0	0	0	0	0	0	0	0	0	0	0	0	0	0	0	0	0	0	0	0	0	0	0	0	0
Bacteria	Bacteria	Proteobacteria	Alphaproteobacteria	Rhizobiales	Xanthobacteraceae	Afipia	0	32	0	0	0	0	0	0	0	0	0	0	0	0	0	0	0	0	0	0	0	0	0	0	0	0	0	0	0	0	0	0	0	0	0	0	0	0	0	0	0	0	0
Bacteria	Bacteria	Proteobacteria	Alphaproteobacteria	Paracaedibacterales	Paracaedibacteraceae	Candidatus Finniella	0	0	19	0	0	0	0	0	0	0	0	0	0	6	2	0	0	0	0	4	0	0	0	0	0	0	0	0	0	0	0	0	0	0	0	0	0	0	0	0	0	0	0
Bacteria	Bacteria	Proteobacteria	Gammaproteobacteria	Burkholderiales	Aquaspirillaceae	Microvirgula	0	0	10	0	0	11	0	0	0	0	0	0	0	0	8	0	0	0	0	0	0	0	0	0	0	0	0	0	0	0	2	0	0	0	0	0	0	0	0	0	0	0	0
Bacteria	Bacteria	Proteobacteria	Gammaproteobacteria	Ga0077536	__	__	0	6	12	0	0	0	0	0	0	0	0	0	0	0	0	0	0	0	0	13	0	0	0	0	0	0	0	0	0	0	0	0	0	0	0	0	0	0	0	0	0	0	0
Bacteria	Bacteria	Actinobacteriota	Actinobacteria	Pseudonocardiales	Pseudonocardiaceae	Alloactinosynnema	0	0	0	0	0	0	0	0	10	0	0	4	0	0	0	0	0	0	0	16	0	0	0	0	0	0	0	0	0	0	0	0	0	0	0	0	0	0	0	0	0	0	0
Bacteria	Bacteria	Cyanobacteria	Cyanobacteriia	Phormidesmiales	Phormidesmiaceae	Phormidesmis ANT.LACV5.1	0	0	0	0	0	7	0	3	0	0	0	0	0	0	0	0	0	0	12	0	0	0	0	3	0	0	0	0	0	0	0	0	0	0	0	0	0	0	5	0	0	0	0
Bacteria	Bacteria	Dependentiae	Babeliae	Babeliales	__	__	10	5	0	5	3	0	0	0	0	0	0	0	0	5	2	0	0	0	0	0	0	0	0	0	0	0	0	0	0	0	0	0	0	0	0	0	0	0	0	0	0	0	0
Bacteria	Bacteria	Firmicutes	Bacilli	Bacillales	Bacillaceae	Geobacillus	0	0	0	0	0	0	0	0	0	0	0	0	0	0	0	0	0	0	0	0	0	0	0	0	0	0	0	0	0	0	0	3	10	6	0	11	0	0	0	0	0	0	0
Bacteria	Bacteria	Firmicutes	Bacilli	Lactobacillales	Carnobacteriaceae	Jeotgalibaca	0	0	0	0	0	0	0	23	0	0	7	0	0	0	0	0	0	0	0	0	0	0	0	0	0	0	0	0	0	0	0	0	0	0	0	0	0	0	0	0	0	0	0
Bacteria	Bacteria	Methylomirabilota	Methylomirabilia	Rokubacteriales	__	__	0	16	0	0	0	0	0	0	7	7	0	0	0	0	0	0	0	0	0	0	0	0	0	0	0	0	0	0	0	0	0	0	0	0	0	0	0	0	0	0	0	0	0
Bacteria	Bacteria	NKB15	uncultured organism	__	__	__	0	7	0	0	0	0	0	9	0	0	3	0	0	7	4	0	0	0	0	0	0	0	0	0	0	0	0	0	0	0	0	0	0	0	0	0	0	0	0	0	0	0	0
Bacteria	Bacteria	Proteobacteria	Alphaproteobacteria	Caulobacterales	Hyphomonadaceae	uncultured	0	0	0	0	2	0	0	0	0	0	0	0	0	0	5	0	0	0	0	18	0	0	0	0	0	0	0	0	0	0	0	0	0	0	0	0	0	0	0	5	0	0	0
Bacteria	Bacteria	Proteobacteria	Alphaproteobacteria	Rhizobiales	Xanthobacteraceae	Rhodopseudomonas	0	0	0	10	0	0	0	0	0	4	0	12	0	0	0	0	0	0	0	0	0	0	0	0	4	0	0	0	0	0	0	0	0	0	0	0	0	0	0	0	0	0	0
Bacteria	Bacteria	Proteobacteria	Gammaproteobacteria	Enterobacterales	Erwiniaceae	Erwinia	0	0	0	0	0	0	0	0	0	0	0	0	0	0	0	0	0	0	0	0	0	0	0	0	0	0	0	0	0	0	0	0	30	0	0	0	0	0	0	0	0	0	0
Bacteria	Bacteria	Proteobacteria	Gammaproteobacteria	Enterobacterales	Hafniaceae	Hafnia-Obesumbacterium	0	0	0	17	0	0	0	0	0	7	0	0	0	0	0	0	0	0	0	0	0	0	0	0	0	0	0	0	0	0	0	0	0	0	0	6	0	0	0	0	0	0	0
Bacteria	Bacteria	Actinobacteriota	Actinobacteria	Frankiales	Frankiaceae	__	0	0	0	0	0	0	11	0	0	0	0	6	0	0	12	0	0	0	0	0	0	0	0	0	0	0	0	0	0	0	0	0	0	0	0	0	0	0	0	0	0	0	0
Bacteria	Bacteria	Firmicutes	Negativicutes	Veillonellales-Selenomonadales	uncultured	__	0	0	0	0	0	0	0	0	0	0	0	0	0	0	0	0	0	0	0	0	0	0	0	0	0	0	0	0	0	0	10	0	7	0	7	5	0	0	0	0	0	0	0
Bacteria	Bacteria	Proteobacteria	Alphaproteobacteria	Rhizobiales	Rhizobiaceae	Aliihoeflea	0	29	0	0	0	0	0	0	0	0	0	0	0	0	0	0	0	0	0	0	0	0	0	0	0	0	0	0	0	0	0	0	0	0	0	0	0	0	0	0	0	0	0
Bacteria	Bacteria	Proteobacteria	Gammaproteobacteria	Burkholderiales	Chitinimonadaceae	Chitinivorax	0	3	0	2	0	0	0	0	21	0	0	0	0	0	0	0	0	0	0	0	0	0	0	0	0	3	0	0	0	0	0	0	0	0	0	0	0	0	0	0	0	0	0
Bacteria	Bacteria	Proteobacteria	Gammaproteobacteria	Burkholderiales	Rhodocyclaceae	Sulfuritalea	0	4	0	0	0	0	0	6	0	0	0	6	0	0	0	0	0	0	0	0	0	0	0	0	0	0	0	0	0	0	0	0	0	0	0	0	0	0	0	0	0	0	0
Bacteria	Bacteria	Proteobacteria	Gammaproteobacteria	Salinisphaerales	Solimonadaceae	Polycyclovorans	0	0	0	0	0	0	0	5	3	0	0	0	0	21	0	0	0	0	0	0	0	0	0	0	0	0	0	0	0	0	0	0	0	0	0	0	0	0	0	0	0	0	0
Bacteria	Bacteria	Acidobacteriota	Subgroup 18	uncultured bacterium	__	__	0	11	8	0	0	0	0	0	0	0	6	0	0	3	0	0	0	0	0	0	0	0	0	0	0	0	0	0	0	0	0	0	0	0	0	0	0	0	0	0	0	0	0
Bacteria	Bacteria	Actinobacteriota	Actinobacteria	Propionibacteriales	Nocardioidaceae	Aeromicrobium	0	0	7	0	0	0	0	0	0	0	0	13	0	0	0	0	0	0	0	0	0	0	0	0	0	0	0	0	0	0	0	0	0	0	0	0	0	0	0	8	0	0	0
Bacteria	Bacteria	Actinobacteriota	Thermoleophilia	Solirubrobacterales	__	__	0	8	0	0	0	0	0	0	0	0	0	0	0	0	0	0	0	0	0	0	0	0	0	0	0	0	0	0	0	0	0	0	0	0	0	0	0	20	0	0	0	0	0
Bacteria	Bacteria	Chloroflexi	Ktedonobacteria	C0119	uncultured bacterium	__	0	3	0	0	0	0	0	25	0	0	0	0	0	0	0	0	0	0	0	0	0	0	0	0	0	0	0	0	0	0	0	0	0	0	0	0	0	0	0	0	0	0	0
Bacteria	Bacteria	Elusimicrobiota	Elusimicrobia	MVP-88	__	__	9	12	0	0	0	0	0	0	0	0	0	0	0	7	0	0	0	0	0	0	0	0	0	0	0	0	0	0	0	0	0	0	0	0	0	0	0	0	0	0	0	0	0
Bacteria	Bacteria	Patescibacteria	Parcubacteria	Paceibacterales	Paceibacteraceae	__	0	5	4	11	0	0	0	3	0	0	0	0	0	5	0	0	0	0	0	0	0	0	0	0	0	0	0	0	0	0	0	0	0	0	0	0	0	0	0	0	0	0	0
Bacteria	Bacteria	Proteobacteria	Alphaproteobacteria	NRL2	__	__	0	0	6	6	0	9	0	0	0	0	0	7	0	0	0	0	0	0	0	0	0	0	0	0	0	0	0	0	0	0	0	0	0	0	0	0	0	0	0	0	0	0	0
Bacteria	Bacteria	Proteobacteria	Alphaproteobacteria	Sphingomonadales	Sphingomonadaceae	Sphingosinicella	0	0	9	0	0	0	0	0	0	0	0	0	0	0	0	0	0	0	0	0	0	0	0	0	0	0	0	0	0	0	0	0	0	0	0	0	0	0	0	0	8	0	0
Bacteria	Bacteria	Actinobacteriota	Acidimicrobiia	Microtrichales	__	__	0	0	4	0	5	0	0	8	0	0	0	0	0	10	0	0	0	0	0	0	0	0	0	0	0	0	0	0	0	0	0	0	0	0	0	0	0	0	0	0	0	0	0
Bacteria	Bacteria	Bacteroidota	Rhodothermia	Rhodothermales	Rhodothermaceae	Rubrivirga	5	0	0	6	0	0	13	0	0	0	0	0	0	0	3	0	0	0	0	0	0	0	0	0	0	0	0	0	0	0	0	0	0	0	0	0	0	0	0	0	0	0	0
Bacteria	Bacteria	Chloroflexi	Chloroflexia	Chloroflexales	Roseiflexaceae	uncultured	11	4	0	4	0	3	0	0	0	0	0	0	0	5	0	0	0	0	0	0	0	0	0	0	0	0	0	0	0	0	0	0	0	0	0	0	0	0	0	0	0	0	0
Bacteria	Bacteria	Chloroflexi	P2-11E	uncultured bacterium	__	__	0	0	11	0	0	4	0	0	0	2	0	0	0	10	0	0	0	0	0	0	0	0	0	0	0	0	0	0	0	0	0	0	0	0	0	0	0	0	0	0	0	0	0
Bacteria	Bacteria	Firmicutes	Clostridia	Peptostreptococcales-Tissierellales	__	__	0	8	0	0	0	0	0	6	0	0	0	0	0	0	0	0	0	0	0	0	0	2	0	0	0	0	0	0	0	0	0	0	11	0	0	0	0	0	0	0	0	0	0
Bacteria	Bacteria	Hydrogenedentes	Hydrogenedentia	Hydrogenedentiales	Hydrogenedensaceae	YC-ZSS-LKJ63	15	0	12	0	0	0	0	0	0	0	0	0	0	0	0	0	0	0	0	0	0	0	0	0	0	0	0	0	0	0	0	0	0	0	0	0	0	0	0	0	0	0	0
Bacteria	Bacteria	Proteobacteria	Alphaproteobacteria	Rickettsiales	Anaplasmataceae	Wolbachia	0	0	0	7	0	12	0	0	0	0	0	6	0	0	0	0	0	0	0	0	0	0	0	0	2	0	0	0	0	0	0	0	0	0	0	0	0	0	0	0	0	0	0
Bacteria	Bacteria	Acidobacteriota	Vicinamibacteria	Subgroup 17	uncultured bacterium	__	23	0	0	0	0	0	0	0	0	0	3	0	0	0	0	0	0	0	0	0	0	0	0	0	0	0	0	0	0	0	0	0	0	0	0	0	0	0	0	0	0	0	0
Bacteria	Bacteria	Bacteroidota	Bacteroidia	Chitinophagales	Chitinophagaceae	Niabella	0	0	0	0	0	0	0	0	0	0	0	0	0	0	0	0	0	0	0	0	0	0	0	0	0	0	0	0	0	0	0	0	0	0	0	0	0	0	23	3	0	0	0
Bacteria	Bacteria	Cyanobacteria	Sericytochromatia	__	__	__	0	11	0	8	0	0	0	0	0	0	0	0	0	4	3	0	0	0	0	0	0	0	0	0	0	0	0	0	0	0	0	0	0	0	0	0	0	0	0	0	0	0	0
Bacteria	Bacteria	DTB120	uncultured bacterium	__	__	__	0	6	12	4	0	0	0	0	4	0	0	0	0	0	0	0	0	0	0	0	0	0	0	0	0	0	0	0	0	0	0	0	0	0	0	0	0	0	0	0	0	0	0
Bacteria	Bacteria	Proteobacteria	Alphaproteobacteria	Holosporales	Holosporaceae	Holospora	0	0	12	0	0	5	0	0	2	0	0	0	0	0	0	3	0	0	0	0	0	0	0	0	4	0	0	0	0	0	0	0	0	0	0	0	0	0	0	0	0	0	0
Bacteria	Bacteria	Actinobacteriota	Actinobacteria	Frankiales	__	__	20	0	5	0	0	0	0	0	0	0	0	0	0	0	0	0	0	0	0	0	0	0	0	0	0	0	0	0	0	0	0	0	0	0	0	0	0	0	0	0	0	0	0
Bacteria	Bacteria	FCPU426	__	__	__	__	0	0	16	5	0	2	0	0	0	0	0	0	0	0	2	0	0	0	0	0	0	0	0	0	0	0	0	0	0	0	0	0	0	0	0	0	0	0	0	0	0	0	0
Bacteria	Bacteria	Patescibacteria	Gracilibacteria	Candidatus Abawacabacteria	__	__	0	0	0	0	0	0	0	0	13	0	0	12	0	0	0	0	0	0	0	0	0	0	0	0	0	0	0	0	0	0	0	0	0	0	0	0	0	0	0	0	0	0	0
Bacteria	Bacteria	Proteobacteria	Gammaproteobacteria	Cellvibrionales	Cellvibrionaceae	__	25	0	0	0	0	0	0	0	0	0	0	0	0	0	0	0	0	0	0	0	0	0	0	0	0	0	0	0	0	0	0	0	0	0	0	0	0	0	0	0	0	0	0
Bacteria	Bacteria	Proteobacteria	Gammaproteobacteria	Pseudomonadales	Moraxellaceae	Moraxella	0	0	0	0	0	0	0	0	0	0	0	0	0	0	0	0	0	0	0	0	0	0	0	0	0	0	0	0	0	0	10	0	9	3	0	3	0	0	0	0	0	0	0
Bacteria	Bacteria	Acidobacteriota	Acidobacteriae	Subgroup 15	uncultured bacterium	__	0	0	9	5	0	0	0	10	0	0	0	0	0	0	0	0	0	0	0	0	0	0	0	0	0	0	0	0	0	0	0	0	0	0	0	0	0	0	0	0	0	0	0
Bacteria	Bacteria	Actinobacteriota	Actinobacteria	Micrococcales	Micrococcaceae	Rothia	0	0	0	0	0	0	0	0	14	0	0	0	0	0	0	0	0	0	0	0	0	0	0	0	0	0	0	0	0	0	0	0	0	0	0	0	0	0	0	0	3	0	0
Bacteria	Bacteria	Bacteroidota	Bacteroidia	Chitinophagales	Chitinophagaceae	Flavihumibacter	0	0	0	0	0	0	0	0	0	0	0	0	0	0	0	0	0	0	0	0	0	0	0	0	0	0	0	0	0	0	0	0	0	0	0	0	0	0	0	22	0	2	0
Bacteria	Bacteria	Chloroflexi	Anaerolineae	RBG-13-54-9	uncultured bacterium	__	10	0	14	0	0	0	0	0	0	0	0	0	0	0	0	0	0	0	0	0	0	0	0	0	0	0	0	0	0	0	0	0	0	0	0	0	0	0	0	0	0	0	0
Bacteria	Bacteria	Firmicutes	Bacilli	Bacillales	Planococcaceae	Lysinibacillus	0	0	10	0	0	0	0	11	0	0	0	0	0	0	0	0	0	0	0	0	0	0	0	0	0	0	0	0	0	0	0	0	0	0	3	0	0	0	0	0	0	0	0
Bacteria	Bacteria	Patescibacteria	Microgenomatia	Candidatus Pacebacteria	uncultured bacterium	__	0	0	0	16	0	0	0	0	0	0	0	0	0	0	8	0	0	0	0	0	0	0	0	0	0	0	0	0	0	0	0	0	0	0	0	0	0	0	0	0	0	0	0
Bacteria	Bacteria	Proteobacteria	Gammaproteobacteria	CHAB-XI-27	__	__	0	2	10	8	0	0	4	0	0	0	0	0	0	0	0	0	0	0	0	0	0	0	0	0	0	0	0	0	0	0	0	0	0	0	0	0	0	0	0	0	0	0	0
Bacteria	Bacteria	Actinobacteriota	Actinobacteria	Micrococcales	Dermacoccaceae	Dermacoccus	0	0	0	0	0	0	0	0	0	0	0	0	0	0	0	0	0	0	0	0	0	0	0	0	0	0	0	0	0	6	12	0	5	0	0	0	0	0	0	0	0	0	0
Bacteria	Bacteria	Bacteroidota	Bacteroidia	Bacteroidales	Dysgonomonadaceae	Fermentimonas	0	0	0	0	0	0	0	23	0	0	0	0	0	0	0	0	0	0	0	0	0	0	0	0	0	0	0	0	0	0	0	0	0	0	0	0	0	0	0	0	0	0	0
Bacteria	Bacteria	Bacteroidota	Bacteroidia	Cytophagales	Amoebophilaceae	Candidatus Cardinium	0	0	0	0	0	11	0	0	4	0	0	0	0	0	0	0	0	0	0	0	0	0	0	3	0	0	0	0	0	0	0	0	0	0	0	0	0	0	0	0	0	0	0
Bacteria	Bacteria	Bacteroidota	Bacteroidia	Sphingobacteriales	ST-12K33	uncultured bacterium	0	0	0	0	0	4	0	0	3	0	0	0	0	0	0	0	0	0	0	0	0	0	0	0	0	0	0	0	0	0	0	0	0	0	0	0	0	0	0	0	7	0	0
Bacteria	Bacteria	Chloroflexi	Anaerolineae	Anaerolineales	Anaerolineaceae	uncultured	0	4	5	5	0	0	0	4	0	0	0	0	0	5	0	0	0	0	0	0	0	0	0	0	0	0	0	0	0	0	0	0	0	0	0	0	0	0	0	0	0	0	0
Bacteria	Bacteria	Deinococcota	Deinococci	Thermales	Thermaceae	Meiothermus	0	0	0	0	0	0	0	0	0	0	0	0	0	0	0	0	0	0	0	0	0	0	0	0	0	0	0	0	0	0	0	0	0	0	5	0	0	0	18	0	0	0	0
Bacteria	Bacteria	Myxococcota	Polyangia	Polyangiales	BIrii41	metagenome	0	8	10	0	0	0	0	0	0	0	0	0	0	5	0	0	0	0	0	0	0	0	0	0	0	0	0	0	0	0	0	0	0	0	0	0	0	0	0	0	0	0	0
Bacteria	Bacteria	Myxococcota	Polyangia	Polyangiales	Sandaracinaceae	__	0	0	0	0	0	2	0	0	0	2	0	19	0	0	0	0	0	0	0	0	0	0	0	0	0	0	0	0	0	0	0	0	0	0	0	0	0	0	0	0	0	0	0
Bacteria	Bacteria	Patescibacteria	Parcubacteria	Candidatus Portnoybacteria	uncultured bacterium	__	0	7	0	7	3	0	0	0	0	0	0	0	0	6	0	0	0	0	0	0	0	0	0	0	0	0	0	0	0	0	0	0	0	0	0	0	0	0	0	0	0	0	0
Bacteria	Bacteria	Planctomycetota	Planctomycetes	uncultured	uncultured bacterium	__	0	6	0	0	0	0	0	0	0	0	0	0	0	0	2	0	0	0	0	0	0	0	0	0	0	0	0	0	15	0	0	0	0	0	0	0	0	0	0	0	0	0	0
Bacteria	Bacteria	Actinobacteriota	Actinobacteria	Corynebacteriales	Nocardiaceae	Gordonia	0	4	0	0	0	0	0	0	0	0	0	0	0	0	0	0	0	0	0	0	0	0	0	0	0	0	0	0	0	0	0	0	0	0	3	0	0	12	0	3	0	0	0
Bacteria	Bacteria	Actinobacteriota	Actinobacteria	Frankiales	Frankiaceae	Jatrophihabitans	0	0	22	0	0	0	0	0	0	0	0	0	0	0	0	0	0	0	0	0	0	0	0	0	0	0	0	0	0	0	0	0	0	0	0	0	0	0	0	0	0	0	0
Bacteria	Bacteria	Cyanobacteria	Cyanobacteriia	Cyanobacteriales	Coleofasciculaceae	Wilmottia Ant-Ph58	0	0	0	0	0	0	0	0	0	0	0	4	0	18	0	0	0	0	0	0	0	0	0	0	0	0	0	0	0	0	0	0	0	0	0	0	0	0	0	0	0	0	0
Bacteria	Bacteria	Methylomirabilota	Methylomirabilia	Methylomirabilales	Methylomirabilaceae	__	0	0	19	3	0	0	0	0	0	0	0	0	0	0	0	0	0	0	0	0	0	0	0	0	0	0	0	0	0	0	0	0	0	0	0	0	0	0	0	0	0	0	0
Bacteria	Bacteria	Myxococcota	Myxococcia	Myxococcales	Anaeromyxobacteraceae	Anaeromyxobacter	5	0	9	5	0	0	0	0	3	0	0	0	0	0	0	0	0	0	0	0	0	0	0	0	0	0	0	0	0	0	0	0	0	0	0	0	0	0	0	0	0	0	0
Bacteria	Bacteria	Patescibacteria	Dojkabacteria	__	__	__	0	0	0	0	0	0	18	0	0	4	0	0	0	0	0	0	0	0	0	0	0	0	0	0	0	0	0	0	0	0	0	0	0	0	0	0	0	0	0	0	0	0	0
Bacteria	Bacteria	Actinobacteriota	Thermoleophilia	Solirubrobacterales	67-14	__	0	6	15	0	0	0	0	0	0	0	0	0	0	0	0	0	0	0	0	0	0	0	0	0	0	0	0	0	0	0	0	0	0	0	0	0	0	0	0	0	0	0	0
Bacteria	Bacteria	Margulisbacteria	uncultured marine cyanobacterium	__	__	__	0	0	8	0	10	0	0	0	0	0	0	0	0	3	0	0	0	0	0	0	0	0	0	0	0	0	0	0	0	0	0	0	0	0	0	0	0	0	0	0	0	0	0
Bacteria	Bacteria	Myxococcota	Polyangia	Polyangiales	Eel-36e1D6	__	8	0	0	8	0	0	0	0	0	0	5	0	0	0	0	0	0	0	0	0	0	0	0	0	0	0	0	0	0	0	0	0	0	0	0	0	0	0	0	0	0	0	0
Bacteria	Bacteria	NB1-j	__	__	__	__	0	3	2	2	0	0	0	0	0	0	0	0	0	0	0	0	0	0	0	0	0	0	0	0	0	0	0	0	0	0	0	0	0	0	0	0	0	0	0	0	0	0	0
Bacteria	Bacteria	Patescibacteria	Microgenomatia	Candidatus Woykebacteria	Candidatus Woykebacteria bacterium RIFCSPLOWO2_01_FULL_43_14	__	0	0	15	3	0	0	0	0	0	0	0	0	0	3	0	0	0	0	0	0	0	0	0	0	0	0	0	0	0	0	0	0	0	0	0	0	0	0	0	0	0	0	0
Bacteria	Bacteria	Planctomycetota	Planctomycetes	Isosphaerales	Isosphaeraceae	__	0	21	0	0	0	0	0	0	0	0	0	0	0	0	0	0	0	0	0	0	0	0	0	0	0	0	0	0	0	0	0	0	0	0	0	0	0	0	0	0	0	0	0
Bacteria	Bacteria	Proteobacteria	Gammaproteobacteria	Burkholderiales	Comamonadaceae	Tepidimonas	0	0	0	0	0	0	0	0	0	0	0	0	0	0	0	0	0	0	0	0	0	0	0	0	0	0	0	0	0	0	0	0	0	0	0	0	0	14	0	0	0	0	0
Bacteria	Bacteria	Proteobacteria	Gammaproteobacteria	CCM19a	uncultured bacterium	__	0	0	0	0	0	0	0	0	0	0	0	0	0	0	0	0	0	0	0	3	0	0	0	0	0	0	0	0	0	0	0	0	0	0	0	0	0	0	0	0	0	0	0
Bacteria	Bacteria	Proteobacteria	Gammaproteobacteria	Ga0077536	uncultured bacterium	__	0	0	9	0	0	2	0	0	0	0	0	0	0	0	0	0	0	0	0	2	0	0	0	0	0	8	0	0	0	0	0	0	0	0	0	0	0	0	0	0	0	0	0
Bacteria	Bacteria	Proteobacteria	Gammaproteobacteria	Xanthomonadales	Xanthomonadaceae	__	0	0	0	0	0	0	0	0	0	0	0	0	0	0	0	0	0	0	0	0	0	0	0	0	0	0	0	0	0	0	0	0	0	0	0	0	0	21	0	0	0	0	0
Bacteria	Bacteria	Proteobacteria	__	__	__	__	0	0	0	0	0	4	0	0	0	0	0	0	0	2	0	0	0	0	0	0	0	0	0	0	0	6	3	2	4	0	0	0	0	0	0	0	0	0	0	0	0	0	0
Bacteria	Bacteria	Verrucomicrobiota	Verrucomicrobiae	Opitutales	Opitutaceae	__	0	0	6	0	0	7	0	8	0	0	0	0	0	0	0	0	0	0	0	0	0	0	0	0	0	0	0	0	0	0	0	0	0	0	0	0	0	0	0	0	0	0	0
Bacteria	Bacteria	Acidobacteriota	Holophagae	Acanthopleuribacterales	Acanthopleuribacteraceae	Acanthopleuribacter	20	0	0	0	0	0	0	0	0	0	0	0	0	0	0	0	0	0	0	0	0	0	0	0	0	0	0	0	0	0	0	0	0	0	0	0	0	0	0	0	0	0	0
Bacteria	Bacteria	Actinobacteriota	Thermoleophilia	Solirubrobacterales	67-14	uncultured bacterium	8	3	0	0	0	0	0	0	0	0	0	0	0	9	0	0	0	0	0	0	0	0	0	0	0	0	0	0	0	0	0	0	0	0	0	0	0	0	0	0	0	0	0
Bacteria	Bacteria	Firmicutes	Bacilli	Staphylococcales	Staphylococcaceae	Macrococcus	0	0	0	0	0	0	0	0	0	0	0	0	0	0	0	0	0	0	0	0	0	0	0	0	0	0	0	0	0	0	7	0	0	4	0	9	0	0	0	0	0	0	0
Bacteria	Bacteria	Latescibacterota	__	__	__	__	0	0	12	4	0	0	0	4	0	0	0	0	0	0	0	0	0	0	0	0	0	0	0	0	0	0	0	0	0	0	0	0	0	0	0	0	0	0	0	0	0	0	0
Bacteria	Bacteria	Myxococcota	Polyangia	Polyangiales	BIrii41	__	4	0	0	5	0	0	0	4	3	0	4	0	0	0	0	0	0	0	0	0	0	0	0	0	0	0	0	0	0	0	0	0	0	0	0	0	0	0	0	0	0	0	0
Bacteria	Bacteria	Patescibacteria	ABY1	Candidatus Kerfeldbacteria	uncultured bacterium	__	18	0	0	0	2	0	0	0	0	0	0	0	0	0	0	0	0	0	0	0	0	0	0	0	0	0	0	0	0	0	0	0	0	0	0	0	0	0	0	0	0	0	0
Bacteria	Bacteria	Proteobacteria	Gammaproteobacteria	Burkholderiales	Comamonadaceae	Ramlibacter	0	0	0	0	0	0	3	17	0	0	0	0	0	0	0	0	0	0	0	0	0	0	0	0	0	0	0	0	0	0	0	0	0	0	0	0	0	0	0	0	0	0	0
Bacteria	Bacteria	Acidobacteriota	Blastocatellia	DS-100	__	__	0	4	15	0	0	0	0	0	0	0	0	0	0	0	0	0	0	0	0	0	0	0	0	0	0	0	0	0	0	0	0	0	0	0	0	0	0	0	0	0	0	0	0
Bacteria	Bacteria	Actinobacteriota	Actinobacteria	Corynebacteriales	Nocardiaceae	Smaragdicoccus	0	0	19	0	0	0	0	0	0	0	0	0	0	0	0	0	0	0	0	0	0	0	0	0	0	0	0	0	0	0	0	0	0	0	0	0	0	0	0	0	0	0	0
Bacteria	Bacteria	Armatimonadota	Chthonomonadetes	Chthonomonadales	uncultured bacterium	__	0	0	12	0	0	0	0	0	0	0	2	0	0	5	0	0	0	0	0	0	0	0	0	0	0	0	0	0	0	0	0	0	0	0	0	0	0	0	0	0	0	0	0
Bacteria	Bacteria	Bacteroidota	Bacteroidia	Bacteroidales	SB-5	__	0	0	0	0	3	8	8	0	0	0	0	0	0	0	0	0	0	0	0	0	0	0	0	0	0	0	0	0	0	0	0	0	0	0	0	0	0	0	0	0	0	0	0
Bacteria	Bacteria	Bacteroidota	Bacteroidia	Chitinophagales	Chitinophagaceae	Flavisolibacter	6	0	0	9	0	0	0	0	0	0	0	0	0	0	0	0	0	0	0	0	0	0	0	4	0	0	0	0	0	0	0	0	0	0	0	0	0	0	0	0	0	0	0
Bacteria	Bacteria	Firmicutes	Clostridia	Peptostreptococcales-Tissierellales	W5053	uncultured bacterium	0	0	0	0	0	0	0	17	0	0	0	0	0	0	0	0	0	0	0	0	0	0	0	0	0	0	0	0	0	0	2	0	0	0	0	0	0	0	0	0	0	0	0
Bacteria	Bacteria	MBNT15	uncultured bacterium	__	__	__	6	13	0	0	0	0	0	0	0	0	0	0	0	0	0	0	0	0	0	0	0	0	0	0	0	0	0	0	0	0	0	0	0	0	0	0	0	0	0	0	0	0	0
Bacteria	Bacteria	Proteobacteria	Alphaproteobacteria	Kiloniellales	Fodinicurvataceae	__	0	0	0	0	0	11	0	0	0	0	0	0	0	0	0	0	0	0	0	8	0	0	0	0	0	0	0	0	0	0	0	0	0	0	0	0	0	0	0	0	0	0	0
Bacteria	Bacteria	Proteobacteria	Alphaproteobacteria	Rickettsiales	AB1	__	0	0	0	7	0	3	0	0	0	0	0	0	0	0	6	3	0	0	0	0	0	0	0	0	0	0	0	0	0	0	0	0	0	0	0	0	0	0	0	0	0	0	0
Bacteria	Bacteria	Proteobacteria	Alphaproteobacteria	Rickettsiales	Candidatus Hepatincola	__	0	0	0	19	0	0	0	0	0	0	0	0	0	0	0	0	0	0	0	0	0	0	0	0	0	0	0	0	0	0	0	0	0	0	0	0	0	0	0	0	0	0	0
Bacteria	Bacteria	Acidobacteriota	Blastocatellia	Pyrinomonadales	Pyrinomonadaceae	RB41	0	8	0	2	0	0	0	0	0	0	2	0	0	6	0	0	0	0	0	0	0	0	0	0	0	0	0	0	0	0	0	0	0	0	0	0	0	0	0	0	0	0	0
Bacteria	Bacteria	Actinobacteriota	Acidimicrobiia	IMCC26256	uncultured bacterium	__	0	0	16	0	0	0	0	0	0	0	0	0	0	2	0	0	0	0	0	0	0	0	0	0	0	0	0	0	0	0	0	0	0	0	0	0	0	0	0	0	0	0	0
Bacteria	Bacteria	Actinobacteriota	Actinobacteria	Micrococcales	Sanguibacteraceae	Sanguibacter	0	0	0	0	0	4	0	0	0	0	0	0	0	0	0	0	0	0	0	0	0	0	0	0	0	0	0	0	0	0	0	0	4	0	0	0	0	0	0	10	0	0	0
Bacteria	Bacteria	Actinobacteriota	MB-A2-108	uncultured bacterium	__	__	0	10	0	4	4	0	0	0	0	0	0	0	0	0	0	0	0	0	0	0	0	0	0	0	0	0	0	0	0	0	0	0	0	0	0	0	0	0	0	0	0	0	0
Bacteria	Bacteria	Bacteroidota	Kapabacteria	Kapabacteriales	__	__	0	0	10	0	0	0	0	0	3	0	0	2	0	0	0	0	0	0	0	0	0	0	0	0	0	0	0	0	0	0	0	0	0	0	0	0	0	0	0	0	0	0	0
Bacteria	Bacteria	Campilobacterota	Campylobacteria	Campylobacterales	Sulfurimonadaceae	Sulfurimonas	0	0	0	0	0	0	0	0	15	0	0	0	0	0	0	0	0	0	0	0	0	0	0	0	0	0	0	0	0	0	0	0	3	0	0	0	0	0	0	0	0	0	0
Bacteria	Bacteria	Chloroflexi	__	__	__	__	4	4	0	3	0	0	0	0	0	0	0	0	0	5	2	0	0	0	0	0	0	0	0	0	0	0	0	0	0	0	0	0	0	0	0	0	0	0	0	0	0	0	0
Bacteria	Bacteria	Firmicutes	Clostridia	Peptostreptococcales-Tissierellales	Anaerococcus	__	0	0	0	0	0	0	0	0	0	0	0	0	0	0	0	0	0	0	0	0	0	0	0	0	0	0	0	0	0	0	0	0	0	0	0	0	0	18	0	0	0	0	0
Bacteria	Bacteria	Firmicutes	Clostridia	Peptostreptococcales-Tissierellales	Helcococcus	uncultured bacterium	0	0	0	0	0	0	0	9	0	0	0	0	0	0	0	0	0	0	0	0	0	0	0	0	0	0	0	0	0	0	4	2	0	0	3	0	0	0	0	0	0	0	0
Bacteria	Bacteria	Firmicutes	Clostridia	Peptostreptococcales-Tissierellales	Tepidimicrobium	__	0	0	0	0	0	0	0	0	0	0	0	0	0	0	0	0	0	0	0	0	0	0	0	0	0	0	0	0	0	0	2	2	5	0	6	3	0	0	0	0	0	0	0
Bacteria	Bacteria	Patescibacteria	Parcubacteria	Candidatus Giovannonibacteria	__	__	0	0	11	0	0	0	0	7	0	0	0	0	0	0	0	0	0	0	0	0	0	0	0	0	0	0	0	0	0	0	0	0	0	0	0	0	0	0	0	0	0	0	0
Bacteria	Bacteria	Planctomycetota	Planctomycetes	Isosphaerales	Isosphaeraceae	uncultured	0	12	6	0	0	0	0	0	0	0	0	0	0	0	0	0	0	0	0	0	0	0	0	0	0	0	0	0	0	0	0	0	0	0	0	0	0	0	0	0	0	0	0
Bacteria	Bacteria	Proteobacteria	Alphaproteobacteria	Azospirillales	Azospirillaceae	Azospirillum	0	0	0	0	0	0	0	0	0	0	0	0	0	2	0	7	0	0	0	0	0	0	0	0	0	0	0	0	0	0	2	0	0	0	0	4	0	3	0	0	0	0	0
Bacteria	Bacteria	Proteobacteria	Alphaproteobacteria	Azospirillales	uncultured	uncultured bacterium	0	6	0	0	0	0	3	5	0	0	0	0	0	4	0	0	0	0	0	0	0	0	0	0	0	0	0	0	0	0	0	0	0	0	0	0	0	0	0	0	0	0	0
Bacteria	Bacteria	Proteobacteria	Gammaproteobacteria	Enterobacterales	Morganellaceae	Proteus	0	0	7	0	0	0	0	0	0	0	0	0	0	0	0	0	0	0	0	0	0	0	0	0	0	0	0	0	0	0	6	5	0	0	0	0	0	0	0	0	0	0	0
Bacteria	Bacteria	Acidobacteriota	Acidobacteriae	Bryobacterales	Bryobacteraceae	__	0	3	0	0	0	2	0	0	0	0	0	0	0	0	0	0	0	0	0	0	0	0	0	0	0	0	0	0	0	0	0	0	0	0	0	0	0	0	0	8	0	0	0
Bacteria	Bacteria	Actinobacteriota	Actinobacteria	Micrococcales	Beutenbergiaceae	__	0	0	0	0	0	0	0	0	0	0	0	0	0	0	0	0	0	0	0	0	0	0	0	0	0	0	0	0	0	0	0	0	0	0	0	0	0	11	0	0	0	0	6
Bacteria	Bacteria	Actinobacteriota	Actinobacteria	Micrococcales	Micrococcaceae	__	0	0	0	0	0	0	0	0	0	0	0	0	0	0	0	0	0	0	0	0	0	0	0	0	0	0	0	0	0	17	0	0	0	0	0	0	0	0	0	0	0	0	0
Bacteria	Bacteria	Bacteroidota	Bacteroidia	Chitinophagales	Chitinophagaceae	Dinghuibacter	0	0	0	0	0	0	0	0	0	0	0	0	0	0	0	0	0	0	0	0	0	0	0	0	0	0	0	0	0	0	0	0	0	0	0	0	0	8	3	0	0	0	0
Bacteria	Bacteria	Bacteroidota	Bacteroidia	Flavobacteriales	__	__	0	0	3	14	0	0	0	0	0	0	0	0	0	0	0	0	0	0	0	0	0	0	0	0	0	0	0	0	0	0	0	0	0	0	0	0	0	0	0	0	0	0	0
Bacteria	Bacteria	Proteobacteria	Alphaproteobacteria	Azospirillales	uncultured	__	0	13	0	0	0	0	0	4	0	0	0	0	0	0	0	0	0	0	0	0	0	0	0	0	0	0	0	0	0	0	0	0	0	0	0	0	0	0	0	0	0	0	0
Bacteria	Bacteria	Acidobacteriota	AT-s3-28	__	__	__	16	0	0	0	0	0	0	0	0	0	0	0	0	0	0	0	0	0	0	0	0	0	0	0	0	0	0	0	0	0	0	0	0	0	0	0	0	0	0	0	0	0	0
Bacteria	Bacteria	Acidobacteriota	Subgroup 11	uncultured bacterium	__	__	0	2	14	0	0	0	0	0	0	0	0	0	0	0	0	0	0	0	0	0	0	0	0	0	0	0	0	0	0	0	0	0	0	0	0	0	0	0	0	0	0	0	0
Bacteria	Bacteria	Actinobacteriota	Acidimicrobiia	Microtrichales	Iamiaceae	__	6	0	0	4	0	0	3	3	0	0	0	0	0	0	0	0	0	0	0	0	0	0	0	0	0	0	0	0	0	0	0	0	0	0	0	0	0	0	0	0	0	0	0
Bacteria	Bacteria	Actinobacteriota	Actinobacteria	Kineosporiales	Kineosporiaceae	Quadrisphaera	0	0	0	0	0	0	0	0	8	0	0	0	0	0	8	0	0	0	0	0	0	0	0	0	0	0	0	0	0	0	0	0	0	0	0	0	0	0	0	0	0	0	0
Bacteria	Bacteria	Actinobacteriota	Coriobacteriia	Coriobacteriales	Atopobiaceae	Olsenella	0	0	0	0	0	0	0	0	0	0	0	0	0	0	0	0	0	0	0	0	0	0	0	0	0	0	0	0	0	0	7	0	5	0	0	4	0	0	0	0	0	0	0
Bacteria	Bacteria	Actinobacteriota	Thermoleophilia	Gaiellales	Gaiellaceae	Gaiella	0	10	0	6	0	0	0	0	0	0	0	0	0	0	0	0	0	0	0	0	0	0	0	0	0	0	0	0	0	0	0	0	0	0	0	0	0	0	0	0	0	0	0
Bacteria	Bacteria	Bacteroidota	Bacteroidia	Cytophagales	Microscillaceae	Chryseolinea	0	0	7	0	0	0	0	0	0	0	0	0	0	0	0	0	0	0	0	0	0	0	0	0	0	0	0	0	0	0	0	0	0	0	0	0	0	0	0	9	0	0	0
Bacteria	Bacteria	Bacteroidota	Bacteroidia	Flavobacteriales	Crocinitomicaceae	uncultured	0	10	0	0	6	0	0	0	0	0	0	0	0	0	0	0	0	0	0	0	0	0	0	0	0	0	0	0	0	0	0	0	0	0	0	0	0	0	0	0	0	0	0
Bacteria	Bacteria	Campilobacterota	Campylobacteria	Campylobacterales	Sulfurimonadaceae	Sulfuricurvum	0	0	0	0	0	0	0	0	16	0	0	0	0	0	0	0	0	0	0	0	0	0	0	0	0	0	0	0	0	0	0	0	0	0	0	0	0	0	0	0	0	0	0
Bacteria	Bacteria	Cyanobacteria	Cyanobacteriia	Cyanobacteriales	Microcystaceae	Microcystis PCC-7914	0	0	0	0	0	0	0	0	0	0	0	10	0	0	0	0	0	0	0	0	0	0	0	0	0	0	0	0	0	0	0	0	0	0	0	0	0	0	0	0	0	0	0
Bacteria	Bacteria	Desulfobacterota	Syntrophia	Syntrophales	Syntrophaceae	__	0	6	0	4	0	0	0	6	0	0	0	0	0	0	0	0	0	0	0	0	0	0	0	0	0	0	0	0	0	0	0	0	0	0	0	0	0	0	0	0	0	0	0
Bacteria	Bacteria	Patescibacteria	Berkelbacteria	__	__	__	0	0	0	0	0	0	0	3	3	0	0	0	0	8	2	0	0	0	0	0	0	0	0	0	0	0	0	0	0	0	0	0	0	0	0	0	0	0	0	0	0	0	0
Bacteria	Bacteria	Patescibacteria	Saccharimonadia	Saccharimonadales	LWQ8	uncultured bacterium	0	0	0	0	0	16	0	0	0	0	0	0	0	0	0	0	0	0	0	0	0	0	0	0	0	0	0	0	0	0	0	0	0	0	0	0	0	0	0	0	0	0	0
Bacteria	Bacteria	Patescibacteria	Saccharimonadia	Saccharimonadales	Saccharimonadaceae	__	0	0	0	0	0	13	3	0	0	0	0	0	0	0	0	0	0	0	0	0	0	0	0	0	0	0	0	0	0	0	0	0	0	0	0	0	0	0	0	0	0	0	0
Bacteria	Bacteria	Proteobacteria	Alphaproteobacteria	Rickettsiales	Anaplasmataceae	Candidatus Neoehrlichia sp. HT_IT_4	0	0	0	0	0	0	0	0	12	0	0	0	0	0	4	0	0	0	0	0	0	0	0	0	0	0	0	0	0	0	0	0	0	0	0	0	0	0	0	0	0	0	0
Bacteria	Bacteria	Proteobacteria	Alphaproteobacteria	Sphingomonadales	Sphingomonadaceae	Sphingoaurantiacus	7	0	0	9	0	0	0	0	0	0	0	0	0	0	0	0	0	0	0	0	0	0	0	0	0	0	0	0	0	0	0	0	0	0	0	0	0	0	0	0	0	0	0
Bacteria	Bacteria	Proteobacteria	Gammaproteobacteria	Burkholderiales	B1-7BS	uncultured bacterium	0	9	0	0	0	0	0	7	0	0	0	0	0	0	0	0	0	0	0	0	0	0	0	0	0	0	0	0	0	0	0	0	0	0	0	0	0	0	0	0	0	0	0
Bacteria	Bacteria	Proteobacteria	Gammaproteobacteria	Pasteurellales	Pasteurellaceae	Haemophilus	0	0	8	0	0	0	0	0	0	0	0	0	0	0	0	0	0	0	0	0	0	0	0	0	0	0	0	0	0	0	0	0	0	0	0	0	0	0	0	0	0	0	0
Bacteria	Bacteria	Actinobacteriota	Actinobacteria	Actinomycetales	Actinomycetaceae	Flaviflexus	0	0	0	0	0	0	0	15	0	0	0	0	0	0	0	0	0	0	0	0	0	0	0	0	0	0	0	0	0	0	0	0	0	0	0	0	0	0	0	0	0	0	0
Bacteria	Bacteria	Actinobacteriota	Actinobacteria	Frankiales	Sporichthyaceae	__	0	0	12	0	0	0	0	0	0	3	0	0	0	0	0	0	0	0	0	0	0	0	0	0	0	0	0	0	0	0	0	0	0	0	0	0	0	0	0	0	0	0	0
Bacteria	Bacteria	Bacteroidota	Bacteroidia	Sphingobacteriales	Lentimicrobiaceae	__	0	0	15	0	0	0	0	0	0	0	0	0	0	0	0	0	0	0	0	0	0	0	0	0	0	0	0	0	0	0	0	0	0	0	0	0	0	0	0	0	0	0	0
Bacteria	Bacteria	Desulfobacterota	Desulfuromonadia	__	__	__	0	0	13	0	0	0	0	0	2	0	0	0	0	0	0	0	0	0	0	0	0	0	0	0	0	0	0	0	0	0	0	0	0	0	0	0	0	0	0	0	0	0	0
Bacteria	Bacteria	Firmicutes	Bacilli	Staphylococcales	Staphylococcaceae	Nosocomiicoccus	0	0	0	0	0	0	0	15	0	0	0	0	0	0	0	0	0	0	0	0	0	0	0	0	0	0	0	0	0	0	0	0	0	0	0	0	0	0	0	0	0	0	0
Bacteria	Bacteria	Firmicutes	Clostridia	Hungateiclostridiaceae	Fastidiosipila	uncultured bacterium	0	0	0	0	0	0	0	13	0	0	0	0	0	0	0	0	0	0	0	0	0	0	0	0	0	0	0	0	0	0	2	0	0	0	0	0	0	0	0	0	0	0	0
Bacteria	Bacteria	Patescibacteria	Microgenomatia	Candidatus Levybacteria	uncultured bacterium	__	0	0	0	10	2	3	0	0	0	0	0	0	0	0	0	0	0	0	0	0	0	0	0	0	0	0	0	0	0	0	0	0	0	0	0	0	0	0	0	0	0	0	0
Bacteria	Bacteria	Proteobacteria	Gammaproteobacteria	Gammaproteobacteria Incertae Sedis	Unknown Family	uncultured	0	0	15	0	0	0	0	0	0	0	0	0	0	0	0	0	0	0	0	0	0	0	0	0	0	0	0	0	0	0	0	0	0	0	0	0	0	0	0	0	0	0	0
Bacteria	Bacteria	Proteobacteria	Gammaproteobacteria	R7C24	uncultured bacterium	__	7	4	0	0	4	0	0	0	0	0	0	0	0	0	0	0	0	0	0	0	0	0	0	0	0	0	0	0	0	0	0	0	0	0	0	0	0	0	0	0	0	0	0
Bacteria	Bacteria	Proteobacteria	Gammaproteobacteria	Xanthomonadales	Xanthomonadaceae	Silanimonas	0	0	0	0	0	0	0	0	0	0	0	0	0	0	3	0	0	0	0	0	0	0	0	0	0	0	0	0	0	0	0	0	0	0	0	0	0	3	9	0	0	0	0
Bacteria	Bacteria	Actinobacteriota	Actinobacteria	Frankiales	Nakamurellaceae	Nakamurella	0	0	10	0	0	0	0	0	4	0	0	0	0	0	0	0	0	0	0	0	0	0	0	0	0	0	0	0	0	0	0	0	0	0	0	0	0	0	0	0	0	0	0
Bacteria	Bacteria	Actinobacteriota	Thermoleophilia	uncultured	uncultured bacterium	__	0	5	0	4	0	0	0	0	0	0	0	0	0	5	0	0	0	0	0	0	0	0	0	0	0	0	0	0	0	0	0	0	0	0	0	0	0	0	0	0	0	0	0
Bacteria	Bacteria	Bacteroidota	Bacteroidia	Flavobacteriales	Cryomorphaceae	NS10 marine group	0	4	0	0	0	0	0	0	10	0	0	0	0	0	0	0	0	0	0	0	0	0	0	0	0	0	0	0	0	0	0	0	0	0	0	0	0	0	0	0	0	0	0
Bacteria	Bacteria	Bacteroidota	Bacteroidia	Sphingobacteriales	Sphingobacteriaceae	Nubsella	0	0	0	0	0	14	0	0	0	0	0	0	0	0	0	0	0	0	0	0	0	0	0	0	0	0	0	0	0	0	0	0	0	0	0	0	0	0	0	0	0	0	0
Bacteria	Bacteria	Nitrospirota	Leptospirillia	Leptospirillales	__	__	0	0	9	0	0	0	0	5	0	0	0	0	0	0	0	0	0	0	0	0	0	0	0	0	0	0	0	0	0	0	0	0	0	0	0	0	0	0	0	0	0	0	0
Bacteria	Bacteria	Planctomycetota	Planctomycetes	Pirellulales	Pirellulaceae	Rhodopirellula	0	0	0	0	5	0	0	0	0	0	0	0	0	4	0	3	0	0	0	0	0	0	0	0	0	0	0	0	0	0	0	0	0	0	0	0	0	0	0	0	0	0	0
Bacteria	Bacteria	Proteobacteria	Alphaproteobacteria	Sphingomonadales	Sphingomonadaceae	Erythrobacter	0	0	0	0	0	0	0	0	0	0	0	9	0	0	0	0	0	0	0	0	0	0	0	0	0	0	0	0	0	0	5	0	0	0	0	0	0	0	0	0	0	0	0
Bacteria	Bacteria	Proteobacteria	Gammaproteobacteria	CHAB-XI-27	uncultured bacterium	__	0	0	0	6	0	5	0	0	0	0	0	0	0	3	0	0	0	0	0	0	0	0	0	0	0	0	0	0	0	0	0	0	0	0	0	0	0	0	0	0	0	0	0
Bacteria	Bacteria	Proteobacteria	Gammaproteobacteria	Ectothiorhodospirales	__	__	0	9	0	0	0	0	0	0	0	0	0	0	0	0	0	5	0	0	0	0	0	0	0	0	0	0	0	0	0	0	0	0	0	0	0	0	0	0	0	0	0	0	0
Bacteria	Bacteria	Verrucomicrobiota	Chlamydiae	__	__	__	0	0	0	10	0	0	0	0	0	0	0	0	0	4	0	0	0	0	0	0	0	0	0	0	0	0	0	0	0	0	0	0	0	0	0	0	0	0	0	0	0	0	0
Bacteria	Bacteria	Verrucomicrobiota	Verrucomicrobiae	Chthoniobacterales	01D2Z36	__	0	0	0	0	0	0	0	0	0	0	0	0	0	0	0	0	0	0	0	0	0	0	0	0	0	0	0	0	0	0	0	0	0	0	0	0	0	0	7	0	5	0	0
Bacteria	Bacteria	Acidobacteriota	Acidobacteriae	PAUC26f	uncultured bacterium	__	0	0	13	0	0	0	0	0	0	0	0	0	0	0	0	0	0	0	0	0	0	0	0	0	0	0	0	0	0	0	0	0	0	0	0	0	0	0	0	0	0	0	0
Bacteria	Bacteria	Bacteroidota	Bacteroidia	Bacteroidales	SB-5	uncultured organism	0	4	2	0	4	0	0	0	0	0	0	0	0	3	0	0	0	0	0	0	0	0	0	0	0	0	0	0	0	0	0	0	0	0	0	0	0	0	0	0	0	0	0
Bacteria	Bacteria	Bacteroidota	Bacteroidia	Chitinophagales	Chitinophagaceae	Flavitalea	0	0	13	0	0	0	0	0	0	0	0	0	0	0	0	0	0	0	0	0	0	0	0	0	0	0	0	0	0	0	0	0	0	0	0	0	0	0	0	0	0	0	0
Bacteria	Bacteria	Bacteroidota	Bacteroidia	Cytophagales	Raineyaceae	Raineya	0	0	0	0	0	0	0	0	0	0	0	0	0	9	0	0	0	0	4	0	0	0	0	0	0	0	0	0	0	0	0	0	0	0	0	0	0	0	0	0	0	0	0
Bacteria	Bacteria	Chloroflexi	Anaerolineae	SBR1031	A4b	OLB13	0	0	0	0	0	0	0	0	0	0	0	0	0	0	0	0	0	0	0	0	0	0	0	0	0	0	0	0	0	0	0	0	0	0	0	0	0	0	13	0	0	0	0
Bacteria	Bacteria	Firmicutes	Clostridia	Peptostreptococcales-Tissierellales	Peptoniphilus	__	0	0	0	0	0	0	0	0	0	0	0	0	0	0	0	0	0	0	0	0	0	0	0	0	0	0	0	0	0	0	0	0	11	0	0	2	0	0	0	0	0	0	0
Bacteria	Bacteria	Gemmatimonadota	Gemmatimonadetes	Gemmatimonadales	Gemmatimonadaceae	Roseisolibacter	0	0	0	0	0	0	0	6	7	0	0	0	0	0	0	0	0	0	0	0	0	0	0	0	0	0	0	0	0	0	0	0	0	0	0	0	0	0	0	0	0	0	0
Bacteria	Bacteria	Myxococcota	Polyangia	mle1-27	uncultured bacterium	__	0	0	0	0	0	0	0	0	0	0	0	0	0	0	0	0	11	0	0	0	0	0	0	0	0	0	0	0	2	0	0	0	0	0	0	0	0	0	0	0	0	0	0
Bacteria	Bacteria	Proteobacteria	Alphaproteobacteria	Rhizobiales	Rhizobiaceae	Nitratireductor	0	0	13	0	0	0	0	0	0	0	0	0	0	0	0	0	0	0	0	0	0	0	0	0	0	0	0	0	0	0	0	0	0	0	0	0	0	0	0	0	0	0	0
Bacteria	Bacteria	Proteobacteria	Alphaproteobacteria	Rhizobiales	Rhizobiaceae	Paenochrobactrum	0	0	0	0	0	0	0	0	0	0	0	0	0	0	0	0	0	0	0	0	0	0	0	0	0	0	0	0	0	0	0	0	3	3	7	0	0	0	0	0	0	0	0
Bacteria	Bacteria	Proteobacteria	Gammaproteobacteria	Burkholderiales	Alcaligenaceae	Bordetella	0	0	0	0	0	0	0	0	0	0	0	0	0	0	0	0	0	0	0	0	0	0	0	0	0	0	0	0	0	0	0	0	6	0	0	7	0	0	0	0	0	0	0
Bacteria	Bacteria	Proteobacteria	Gammaproteobacteria	Enterobacterales	Enterobacteriaceae	Cronobacter	0	0	0	0	0	0	0	0	0	0	0	0	0	0	0	0	0	0	0	0	0	0	0	0	0	0	0	0	0	0	0	0	0	0	13	0	0	0	0	0	0	0	0
Bacteria	Bacteria	Actinobacteriota	Actinobacteria	Micrococcales	Micrococcales Incertae Sedis	Timonella	0	0	0	0	0	0	0	0	0	0	0	0	0	0	0	0	0	0	0	0	0	0	0	0	0	0	0	0	0	0	0	0	0	0	0	0	0	0	12	0	0	0	0
Bacteria	Bacteria	Actinobacteriota	Actinobacteria	Streptomycetales	Streptomycetaceae	Streptomyces	0	0	7	0	0	0	0	0	0	0	0	0	0	0	0	0	0	0	0	0	0	0	0	0	0	0	0	0	0	0	0	0	0	0	0	0	0	5	0	0	0	0	0
Bacteria	Bacteria	Bacteroidota	Bacteroidia	Bacteroidales	Porphyromonadaceae	Porphyromonas	0	0	0	0	0	0	0	0	0	0	0	0	0	0	0	0	0	0	0	0	0	0	0	0	0	0	0	0	0	0	0	0	0	0	0	0	0	7	0	3	0	0	0
Bacteria	Bacteria	Dependentiae	Babeliae	Babeliales	Vermiphilaceae	uncultured bacterium	0	0	12	0	0	0	0	0	0	0	0	0	0	0	0	0	0	0	0	0	0	0	0	0	0	0	0	0	0	0	0	0	0	0	0	0	0	0	0	0	0	0	0
Bacteria	Bacteria	Desulfobacterota	Desulfuromonadia	Bradymonadales	uncultured bacterium	__	0	0	0	5	0	0	0	0	5	0	0	0	0	2	0	0	0	0	0	0	0	0	0	0	0	0	0	0	0	0	0	0	0	0	0	0	0	0	0	0	0	0	0
Bacteria	Bacteria	Firmicutes	Clostridia	Clostridiales	Clostridiaceae	Haloimpatiens	0	0	0	0	0	0	0	0	0	0	0	0	0	0	0	0	0	0	0	0	0	0	0	0	0	0	0	0	0	0	0	8	4	0	0	0	0	0	0	0	0	0	0
Bacteria	Bacteria	Planctomycetota	Planctomycetes	Planctomycetales	Schlesneriaceae	Schlesneria	0	0	8	0	0	0	0	0	0	0	0	0	0	0	0	0	0	0	0	0	0	0	0	0	0	0	0	0	4	0	0	0	0	0	0	0	0	0	0	0	0	0	0
Bacteria	Bacteria	Proteobacteria	Alphaproteobacteria	Caulobacterales	Caulobacteraceae	PMMR1	0	0	0	0	0	0	0	0	0	0	0	0	0	0	0	0	0	0	0	0	0	0	0	0	0	0	0	0	0	0	0	0	0	0	0	0	0	0	9	0	0	0	0
Bacteria	Bacteria	Proteobacteria	Gammaproteobacteria	Burkholderiales	Alcaligenaceae	__	0	0	0	0	0	0	0	0	0	0	0	0	0	0	0	0	0	0	0	0	0	0	0	0	0	0	0	0	0	0	0	0	0	0	0	0	0	12	0	0	0	0	0
Bacteria	Bacteria	Proteobacteria	Gammaproteobacteria	Burkholderiales	Burkholderiaceae	Cupriavidus	0	0	0	0	0	0	0	0	0	0	0	0	0	0	0	0	0	0	0	0	0	0	0	0	0	0	0	0	0	0	0	0	0	0	0	0	0	12	0	0	0	0	0
Bacteria	Bacteria	Verrucomicrobiota	Chlamydiae	LD1-PA32	uncultured organism	__	0	0	6	0	0	0	0	6	0	0	0	0	0	0	0	0	0	0	0	0	0	0	0	0	0	0	0	0	0	0	0	0	0	0	0	0	0	0	0	0	0	0	0
Bacteria	Bacteria	Actinobacteriota	Actinobacteria	0319-7L14	uncultured bacterium	__	0	0	0	11	0	0	0	0	0	0	0	0	0	0	0	0	0	0	0	0	0	0	0	0	0	0	0	0	0	0	0	0	0	0	0	0	0	0	0	0	0	0	0
Bacteria	Bacteria	Actinobacteriota	Actinobacteria	Corynebacteriales	Corynebacteriaceae	Lawsonella	0	0	0	0	0	0	0	0	0	0	0	0	0	0	0	0	0	0	0	0	0	0	0	0	0	0	0	0	0	0	0	0	0	0	0	0	0	7	0	0	0	0	0
Bacteria	Bacteria	Bacteroidota	Bacteroidia	Cytophagales	Amoebophilaceae	uncultured	0	0	0	0	0	9	0	2	0	0	0	0	0	0	0	0	0	0	0	0	0	0	0	0	0	0	0	0	0	0	0	0	0	0	0	0	0	0	0	0	0	0	0
Bacteria	Bacteria	Bacteroidota	Bacteroidia	Sphingobacteriales	env.OPS 17	metagenome	0	0	0	0	0	0	0	0	0	0	0	0	0	4	5	0	0	0	0	0	0	0	0	0	0	0	0	0	0	0	0	0	0	0	0	0	0	0	0	0	0	0	0
Bacteria	Bacteria	Desulfobacterota	Desulfovibrionia	Desulfovibrionales	Desulfomicrobiaceae	Desulfomicrobium	0	0	0	0	0	0	0	4	0	0	0	0	0	0	0	0	0	0	0	0	0	0	0	0	0	0	0	0	0	0	0	0	0	0	0	0	0	0	0	0	0	0	0
Bacteria	Bacteria	Firmicutes	Bacilli	Staphylococcales	Gemellaceae	Gemella	0	5	0	0	0	0	0	0	0	0	0	0	0	0	0	0	0	0	0	0	0	0	0	0	0	0	0	0	0	0	0	0	0	0	0	0	0	6	0	0	0	0	0
Bacteria	Bacteria	Firmicutes	Clostridia	Peptostreptococcales-Tissierellales	Anaerosalibacter	__	0	0	0	0	0	0	0	0	0	0	0	0	0	0	0	0	0	0	0	0	0	0	0	0	0	0	0	0	0	0	0	0	4	5	0	2	0	0	0	0	0	0	0
Bacteria	Bacteria	Firmicutes	Negativicutes	Acidaminococcales	Acidaminococcaceae	Acidaminococcus	0	0	0	0	0	0	0	0	0	0	0	0	0	0	0	0	0	0	0	0	0	0	0	0	0	0	0	0	0	4	4	0	3	0	0	0	0	0	0	0	0	0	0
Bacteria	Bacteria	Methylomirabilota	Methylomirabilia	Rokubacteriales	WX65	__	0	6	0	5	0	0	0	0	0	0	0	0	0	0	0	0	0	0	0	0	0	0	0	0	0	0	0	0	0	0	0	0	0	0	0	0	0	0	0	0	0	0	0
Bacteria	Bacteria	Patescibacteria	Parcubacteria	Candidatus Zambryskibacteria	__	__	0	0	0	9	0	0	2	0	0	0	0	0	0	0	0	0	0	0	0	0	0	0	0	0	0	0	0	0	0	0	0	0	0	0	0	0	0	0	0	0	0	0	0
Bacteria	Bacteria	Proteobacteria	Gammaproteobacteria	Burkholderiales	Nitrosomonadaceae	Nitrosospira	0	0	11	0	0	0	0	0	0	0	0	0	0	0	0	0	0	0	0	0	0	0	0	0	0	0	0	0	0	0	0	0	0	0	0	0	0	0	0	0	0	0	0
Bacteria	Bacteria	Proteobacteria	Gammaproteobacteria	Francisellales	Francisellaceae	__	0	8	0	0	0	0	0	0	0	0	0	0	0	0	3	0	0	0	0	0	0	0	0	0	0	0	0	0	0	0	0	0	0	0	0	0	0	0	0	0	0	0	0
Bacteria	Bacteria	Proteobacteria	Gammaproteobacteria	Methylococcales	Methylococcaceae	__	0	0	11	0	0	0	0	0	0	0	0	0	0	0	0	0	0	0	0	0	0	0	0	0	0	0	0	0	0	0	0	0	0	0	0	0	0	0	0	0	0	0	0
Bacteria	Bacteria	Proteobacteria	Gammaproteobacteria	Oceanospirillales	Oleiphilaceae	Oleiphilus	0	0	9	0	0	0	0	0	0	0	0	0	0	0	2	0	0	0	0	0	0	0	0	0	0	0	0	0	0	0	0	0	0	0	0	0	0	0	0	0	0	0	0
Bacteria	Bacteria	Sumerlaeota	Sumerlaeia	Sumerlaeales	Sumerlaeaceae	Sumerlaea	0	0	0	5	0	0	0	0	2	0	0	0	0	0	0	0	0	0	0	0	4	0	0	0	0	0	0	0	0	0	0	0	0	0	0	0	0	0	0	0	0	0	0
Bacteria	Bacteria	Actinobacteriota	Thermoleophilia	Solirubrobacterales	Solirubrobacteraceae	__	0	0	0	0	0	0	0	2	8	0	0	0	0	0	0	0	0	0	0	0	0	0	0	0	0	0	0	0	0	0	0	0	0	0	0	0	0	0	0	0	0	0	0
Bacteria	Bacteria	Cyanobacteria	Cyanobacteriia	Pseudanabaenales	Pseudanabaenaceae	__	0	0	0	0	0	0	0	0	0	0	0	0	0	0	0	0	0	0	5	0	0	0	0	5	0	0	0	0	0	0	0	0	0	0	0	0	0	0	0	0	0	0	0
Bacteria	Bacteria	Dependentiae	Babeliae	Babeliales	Babeliaceae	uncultured bacterium	0	0	0	0	0	0	0	0	0	0	0	0	0	0	0	10	0	0	0	0	0	0	0	0	0	0	0	0	0	0	0	0	0	0	0	0	0	0	0	0	0	0	0
Bacteria	Bacteria	Firmicutes	Clostridia	Peptostreptococcales-Tissierellales	Peptostreptococcaceae	Paraclostridium	0	0	0	0	0	0	0	0	0	0	0	0	0	0	0	0	0	0	0	0	0	0	0	0	0	0	0	0	0	0	0	0	0	0	6	0	4	0	0	0	0	0	0
Bacteria	Bacteria	Firmicutes	Moorellia	__	__	__	0	6	0	0	0	0	0	0	0	0	0	0	0	4	0	0	0	0	0	0	0	0	0	0	0	0	0	0	0	0	0	0	0	0	0	0	0	0	0	0	0	0	0
Bacteria	Bacteria	Planctomycetota	Phycisphaerae	Phycisphaerales	Phycisphaeraceae	CL500-3	0	0	0	0	0	0	0	0	0	0	0	0	0	7	0	0	3	0	0	0	0	0	0	0	0	0	0	0	0	0	0	0	0	0	0	0	0	0	0	0	0	0	0
Bacteria	Bacteria	Planctomycetota	Planctomycetes	Planctomycetales	uncultured	metagenome	2	8	0	0	0	0	0	0	0	0	0	0	0	0	0	0	0	0	0	0	0	0	0	0	0	0	0	0	0	0	0	0	0	0	0	0	0	0	0	0	0	0	0
Bacteria	Bacteria	Proteobacteria	Gammaproteobacteria	Burkholderiales	Burkholderiaceae	Polynucleobacter	4	0	0	0	0	0	0	6	0	0	0	0	0	0	0	0	0	0	0	0	0	0	0	0	0	0	0	0	0	0	0	0	0	0	0	0	0	0	0	0	0	0	0
Bacteria	Bacteria	Proteobacteria	Gammaproteobacteria	Cellvibrionales	Porticoccaceae	C1-B045	0	0	0	0	0	0	0	10	0	0	0	0	0	0	0	0	0	0	0	0	0	0	0	0	0	0	0	0	0	0	0	0	0	0	0	0	0	0	0	0	0	0	0
Bacteria	Bacteria	Proteobacteria	Gammaproteobacteria	EC3	uncultured bacterium	__	0	10	0	0	0	0	0	0	0	0	0	0	0	0	0	0	0	0	0	0	0	0	0	0	0	0	0	0	0	0	0	0	0	0	0	0	0	0	0	0	0	0	0
Bacteria	Bacteria	Proteobacteria	Gammaproteobacteria	Pseudomonadales	Pseudomonadaceae	Thiopseudomonas	0	0	0	0	0	0	0	0	0	0	0	0	0	0	0	0	0	0	0	0	0	0	0	0	0	0	0	0	0	0	4	0	0	0	0	0	0	6	0	0	0	0	0
Bacteria	Bacteria	Schekmanbacteria	uncultured bacterium	__	__	__	0	0	10	0	0	0	0	0	0	0	0	0	0	0	0	0	0	0	0	0	0	0	0	0	0	0	0	0	0	0	0	0	0	0	0	0	0	0	0	0	0	0	0
Bacteria	Bacteria	Verrucomicrobiota	Verrucomicrobiae	Chthoniobacterales	Chthoniobacteraceae	Candidatus Udaeobacter	0	0	0	0	0	0	0	0	0	0	0	0	0	0	0	0	0	0	0	6	0	0	0	0	0	0	0	0	0	0	0	0	0	0	0	0	0	0	0	4	0	0	0
Bacteria	Bacteria	Actinobacteriota	Actinobacteria	Bifidobacteriales	Bifidobacteriaceae	__	0	0	7	0	0	0	0	0	0	0	0	0	0	0	0	0	0	0	0	0	0	0	0	0	0	0	0	0	0	0	0	2	0	0	0	0	0	0	0	0	0	0	0
Bacteria	Bacteria	Actinobacteriota	Actinobacteria	Frankiales	Geodermatophilaceae	__	0	0	0	0	0	0	0	0	0	0	0	9	0	0	0	0	0	0	0	0	0	0	0	0	0	0	0	0	0	0	0	0	0	0	0	0	0	0	0	0	0	0	0
Bacteria	Bacteria	Bacteroidota	Bacteroidia	Flavobacteriales	Weeksellaceae	Moheibacter	0	0	0	0	0	0	0	4	0	0	0	0	0	0	0	0	0	0	0	0	0	0	0	0	0	0	0	0	0	0	0	0	0	0	0	0	0	3	0	0	0	2	0
Bacteria	Bacteria	Bdellovibrionota	Bdellovibrionia	Bacteriovoracales	Bacteriovoracaceae	Halobacteriovorax	0	0	0	0	0	4	0	0	0	0	0	0	0	0	5	0	0	0	0	0	0	0	0	0	0	0	0	0	0	0	0	0	0	0	0	0	0	0	0	0	0	0	0
Bacteria	Bacteria	Chloroflexi	Chloroflexia	Kallotenuales	AKIW781	__	0	0	0	0	0	0	0	0	0	0	0	0	0	0	9	0	0	0	0	0	0	0	0	0	0	0	0	0	0	0	0	0	0	0	0	0	0	0	0	0	0	0	0
Bacteria	Bacteria	Chloroflexi	Chloroflexia	Thermomicrobiales	JG30-KF-CM45	metagenome	0	0	5	4	0	0	0	0	0	0	0	0	0	0	0	0	0	0	0	0	0	0	0	0	0	0	0	0	0	0	0	0	0	0	0	0	0	0	0	0	0	0	0
Bacteria	Bacteria	Desulfobacterota	Desulfuromonadia	Bradymonadales	__	__	0	0	0	0	0	0	0	0	0	0	0	0	0	0	2	0	0	0	0	7	0	0	0	0	0	0	0	0	0	0	0	0	0	0	0	0	0	0	0	0	0	0	0
Bacteria	Bacteria	Firmicutes	Bacilli	Bacillales	Bacillaceae	Oceanobacillus	0	0	0	0	0	0	0	0	0	0	2	0	0	0	0	0	0	0	0	0	0	0	0	0	0	0	0	0	0	0	0	0	0	0	7	0	0	0	0	0	0	0	0
Bacteria	Bacteria	Firmicutes	Clostridia	Peptostreptococcales-Tissierellales	Peptostreptococcaceae	Proteocatella	0	0	0	0	0	0	0	3	2	0	0	0	0	0	0	0	0	0	0	0	0	0	0	0	0	0	0	0	0	0	0	0	0	0	0	0	0	4	0	0	0	0	0
Bacteria	Bacteria	Patescibacteria	ABY1	Candidatus Magasanikbacteria	Candidatus Uhrbacteria bacterium RIFCSPHIGHO2_02_FULL_57_19	__	0	0	0	9	0	0	0	0	0	0	0	0	0	0	0	0	0	0	0	0	0	0	0	0	0	0	0	0	0	0	0	0	0	0	0	0	0	0	0	0	0	0	0
Bacteria	Bacteria	Patescibacteria	Parcubacteria	GWA2-38-13b	uncultured deep-sea bacterium	__	0	0	9	0	0	0	0	0	0	0	0	0	0	0	0	0	0	0	0	0	0	0	0	0	0	0	0	0	0	0	0	0	0	0	0	0	0	0	0	0	0	0	0
Bacteria	Bacteria	Planctomycetota	Planctomycetes	__	__	__	0	3	4	2	0	0	0	0	0	0	0	0	0	0	0	0	0	0	0	0	0	0	0	0	0	0	0	0	0	0	0	0	0	0	0	0	0	0	0	0	0	0	0
Bacteria	Bacteria	Proteobacteria	Alphaproteobacteria	Sphingomonadales	Sphingomonadaceae	Sandarakinorhabdus	0	0	0	0	0	0	0	0	0	0	0	0	0	0	0	0	0	0	0	0	0	0	0	9	0	0	0	0	0	0	0	0	0	0	0	0	0	0	0	0	0	0	0
Bacteria	Bacteria	Proteobacteria	Gammaproteobacteria	Orbales	Orbaceae	Gilliamella	0	0	0	5	0	0	4	0	0	0	0	0	0	0	0	0	0	0	0	0	0	0	0	0	0	0	0	0	0	0	0	0	0	0	0	0	0	0	0	0	0	0	0
Bacteria	Bacteria	Proteobacteria	Gammaproteobacteria	Xanthomonadales	Xanthomonadaceae	Vulcaniibacterium	0	0	0	0	0	0	0	0	0	0	0	0	0	0	0	0	0	0	0	0	0	0	0	0	0	0	0	0	0	0	0	0	0	0	0	0	0	9	0	0	0	0	0
Bacteria	Bacteria	Verrucomicrobiota	Verrucomicrobiae	Chthoniobacterales	Terrimicrobiaceae	FukuN18 freshwater group	0	0	0	0	0	0	0	0	0	0	0	0	0	9	0	0	0	0	0	0	0	0	0	0	0	0	0	0	0	0	0	0	0	0	0	0	0	0	0	0	0	0	0
Bacteria	Bacteria	Acidobacteriota	Vicinamibacteria	Subgroup 9	uncultured bacterium	__	0	0	0	8	0	0	0	0	0	0	0	0	0	0	0	0	0	0	0	0	0	0	0	0	0	0	0	0	0	0	0	0	0	0	0	0	0	0	0	0	0	0	0
Bacteria	Bacteria	Actinobacteriota	Actinobacteria	Frankiales	Acidothermaceae	Acidothermus	0	0	8	0	0	0	0	0	0	0	0	0	0	0	0	0	0	0	0	0	0	0	0	0	0	0	0	0	0	0	0	0	0	0	0	0	0	0	0	0	0	0	0
Bacteria	Bacteria	Actinobacteriota	Actinobacteria	Micrococcales	Microbacteriaceae	Agrococcus	0	0	0	0	0	0	0	0	0	0	0	0	0	0	0	0	0	0	0	0	0	0	0	0	0	0	0	0	0	0	0	0	0	0	0	0	0	0	0	0	0	0	0
Bacteria	Bacteria	Actinobacteriota	Actinobacteria	Micrococcales	__	__	0	2	0	0	0	0	0	0	4	0	0	0	0	0	0	0	0	0	0	0	0	0	0	0	0	0	0	0	0	0	0	0	0	0	2	0	0	0	0	0	0	0	0
Bacteria	Bacteria	Actinobacteriota	__	__	__	__	0	0	0	8	0	0	0	0	0	0	0	0	0	0	0	0	0	0	0	0	0	0	0	0	0	0	0	0	0	0	0	0	0	0	0	0	0	0	0	0	0	0	0
Bacteria	Bacteria	Desulfobacterota	Desulfobacteria	Desulfobacterales	uncultured	__	0	0	0	6	0	0	0	0	0	0	2	0	0	0	0	0	0	0	0	0	0	0	0	0	0	0	0	0	0	0	0	0	0	0	0	0	0	0	0	0	0	0	0
Bacteria	Bacteria	Firmicutes	Bacilli	Bacillales	Bacillaceae	Caldibacillus	0	0	0	0	0	0	0	0	0	0	0	0	0	0	0	0	0	0	0	0	0	0	0	0	0	0	0	0	0	0	0	0	8	0	0	0	0	0	0	0	0	0	0
Bacteria	Bacteria	Patescibacteria	ABY1	Candidatus Jacksonbacteria	__	__	0	5	0	3	0	0	0	0	0	0	0	0	0	0	0	0	0	0	0	0	0	0	0	0	0	0	0	0	0	0	0	0	0	0	0	0	0	0	0	0	0	0	0
Bacteria	Bacteria	Patescibacteria	Gracilibacteria	Candidatus Peregrinibacteria bacterium GW2011_GWA2_47_7	__	__	0	6	2	0	0	0	0	0	0	0	0	0	0	0	0	0	0	0	0	0	0	0	0	0	0	0	0	0	0	0	0	0	0	0	0	0	0	0	0	0	0	0	0
Bacteria	Bacteria	Spirochaetota	Spirochaetia	Spirochaetales	Spirochaetaceae	Alkalispirochaeta	0	0	0	0	0	0	0	0	3	0	0	5	0	0	0	0	0	0	0	0	0	0	0	0	0	0	0	0	0	0	0	0	0	0	0	0	0	0	0	0	0	0	0
Bacteria	Bacteria	Verrucomicrobiota	Lentisphaeria	Victivallales	__	__	0	0	0	0	0	0	0	0	8	0	0	0	0	0	0	0	0	0	0	0	0	0	0	0	0	0	0	0	0	0	0	0	0	0	0	0	0	0	0	0	0	0	0
Bacteria	Bacteria	Acidobacteriota	Subgroup 25	uncultured bacterium	__	__	7	0	0	0	0	0	0	0	0	0	0	0	0	0	0	0	0	0	0	0	0	0	0	0	0	0	0	0	0	0	0	0	0	0	0	0	0	0	0	0	0	0	0
Bacteria	Bacteria	Actinobacteriota	Actinobacteria	Frankiales	uncultured	__	0	0	0	0	0	0	0	0	0	7	0	0	0	0	0	0	0	0	0	0	0	0	0	0	0	0	0	0	0	0	0	0	0	0	0	0	0	0	0	0	0	0	0
Bacteria	Bacteria	Actinobacteriota	Rubrobacteria	Rubrobacterales	Rubrobacteriaceae	Rubrobacter	0	0	0	0	0	5	0	0	0	0	0	0	0	0	2	0	0	0	0	0	0	0	0	0	0	0	0	0	0	0	0	0	0	0	0	0	0	0	0	0	0	0	0
Bacteria	Bacteria	Aquificota	Desulfurobacteriia	Desulfurobacteriales	Desulfurobacteriaceae	__	0	7	0	0	0	0	0	0	0	0	0	0	0	0	0	0	0	0	0	0	0	0	0	0	0	0	0	0	0	0	0	0	0	0	0	0	0	0	0	0	0	0	0
Bacteria	Bacteria	Bacteroidota	Bacteroidia	Bacteroidales	Dysgonomonadaceae	Proteiniphilum	0	0	0	0	0	0	0	7	0	0	0	0	0	0	0	0	0	0	0	0	0	0	0	0	0	0	0	0	0	0	0	0	0	0	0	0	0	0	0	0	0	0	0
Bacteria	Bacteria	Bacteroidota	Bacteroidia	Chitinophagales	Saprospiraceae	Lewinella	0	0	0	0	0	0	0	0	0	0	0	0	0	7	0	0	0	0	0	0	0	0	0	0	0	0	0	0	0	0	0	0	0	0	0	0	0	0	0	0	0	0	0
Bacteria	Bacteria	Bacteroidota	Bacteroidia	Cytophagales	Microscillaceae	Eisenibacter	0	0	0	0	0	0	0	0	0	0	0	0	0	0	0	0	0	0	0	0	0	0	0	0	0	0	0	0	0	0	0	0	0	0	0	0	0	0	0	2	0	0	5
Bacteria	Bacteria	Bacteroidota	Bacteroidia	Sphingobacteriales	Lentimicrobiaceae	Lentimicrobium	0	0	0	0	0	0	0	0	0	0	0	7	0	0	0	0	0	0	0	0	0	0	0	0	0	0	0	0	0	0	0	0	0	0	0	0	0	0	0	0	0	0	0
Bacteria	Bacteria	Bacteroidota	Rhodothermia	Rhodothermales	Rhodothermaceae	uncultured	4	0	0	0	0	0	0	0	0	0	0	0	0	0	3	0	0	0	0	0	0	0	0	0	0	0	0	0	0	0	0	0	0	0	0	0	0	0	0	0	0	0	0
Bacteria	Bacteria	Chloroflexi	Chloroflexia	Kallotenuales	AKIW781	uncultured bacterium	0	0	0	0	0	0	0	0	3	0	0	0	0	4	0	0	0	0	0	0	0	0	0	0	0	0	0	0	0	0	0	0	0	0	0	0	0	0	0	0	0	0	0
Bacteria	Bacteria	FCPU426	uncultured bacterium	__	__	__	0	2	0	5	0	0	0	0	0	0	0	0	0	0	0	0	0	0	0	0	0	0	0	0	0	0	0	0	0	0	0	0	0	0	0	0	0	0	0	0	0	0	0
Bacteria	Bacteria	Firmicutes	Clostridia	Lachnospirales	Lachnospiraceae	Anaerocolumna	0	0	0	0	0	0	0	0	0	0	0	0	0	0	0	0	0	0	0	0	0	0	0	0	0	0	0	0	0	0	0	0	0	0	0	0	0	0	0	2	0	5	0
Bacteria	Bacteria	Firmicutes	Clostridia	Peptococcales	Peptococcaceae	Peptococcus	0	0	0	0	0	0	0	0	0	0	0	0	0	0	0	0	0	0	0	0	0	0	0	0	0	0	0	0	0	0	3	0	0	0	0	4	0	0	0	0	0	0	0
Bacteria	Bacteria	Myxococcota	Polyangia	Polyangiales	BIrii41	uncultured bacterium	0	0	7	0	0	0	0	0	0	0	0	0	0	0	0	0	0	0	0	0	0	0	0	0	0	0	0	0	0	0	0	0	0	0	0	0	0	0	0	0	0	0	0
Bacteria	Bacteria	Patescibacteria	CPR2	__	__	__	0	0	0	0	7	0	0	0	0	0	0	0	0	0	0	0	0	0	0	0	0	0	0	0	0	0	0	0	0	0	0	0	0	0	0	0	0	0	0	0	0	0	0
Bacteria	Bacteria	Patescibacteria	Parcubacteria	Candidatus Colwellbacteria	__	__	0	0	0	0	0	0	0	4	0	3	0	0	0	0	0	0	0	0	0	0	0	0	0	0	0	0	0	0	0	0	0	0	0	0	0	0	0	0	0	0	0	0	0
Bacteria	Bacteria	Proteobacteria	Alphaproteobacteria	Acetobacterales	Acetobacteraceae	Craurococcus-Caldovatus	0	0	0	0	0	0	0	0	0	0	0	0	0	4	0	0	0	0	0	0	0	0	0	0	0	0	0	0	0	0	0	0	0	0	0	0	0	3	0	0	0	0	0
Bacteria	Bacteria	Proteobacteria	Alphaproteobacteria	Kordiimonadales	__	__	0	0	0	5	0	0	0	0	2	0	0	0	0	0	0	0	0	0	0	0	0	0	0	0	0	0	0	0	0	0	0	0	0	0	0	0	0	0	0	0	0	0	0
Bacteria	Bacteria	Proteobacteria	Gammaproteobacteria	Burkholderiales	Nitrosomonadaceae	DSSD61	0	0	0	0	0	0	0	0	0	0	0	0	0	0	0	0	0	0	0	0	0	0	0	0	0	0	0	0	0	0	0	0	0	0	0	0	0	7	0	0	0	0	0
Bacteria	Bacteria	Proteobacteria	Gammaproteobacteria	Burkholderiales	Nitrosomonadaceae	__	0	0	0	0	0	0	0	4	0	0	0	0	0	0	0	0	0	0	0	3	0	0	0	0	0	0	0	0	0	0	0	0	0	0	0	0	0	0	0	0	0	0	0
Bacteria	Bacteria	Verrucomicrobiota	Verrucomicrobiae	Chthoniobacterales	Xiphinematobacteraceae	Candidatus Xiphinematobacter	0	0	0	0	0	0	0	0	0	0	0	0	0	0	0	0	0	0	0	0	0	0	0	0	0	0	0	0	0	0	0	0	0	0	0	0	0	0	7	0	0	0	0
Bacteria	Bacteria	Acidobacteriota	Acidobacteriae	__	__	__	0	0	6	0	0	0	0	0	0	0	0	0	0	0	0	0	0	0	0	0	0	0	0	0	0	0	0	0	0	0	0	0	0	0	0	0	0	0	0	0	0	0	0
Bacteria	Bacteria	Acidobacteriota	Vicinamibacteria	Vicinamibacterales	Vicinamibacteraceae	uncultured Acidobacteria bacterium	0	0	0	1	0	0	0	0	0	0	5	0	0	0	0	0	0	0	0	0	0	0	0	0	0	0	0	0	0	0	0	0	0	0	0	0	0	0	0	0	0	0	0
Bacteria	Bacteria	Actinobacteriota	Actinobacteria	Corynebacteriales	__	__	0	0	0	0	0	0	0	0	0	0	0	0	0	6	0	0	0	0	0	0	0	0	0	0	0	0	0	0	0	0	0	0	0	0	0	0	0	0	0	0	0	0	0
Bacteria	Bacteria	Actinobacteriota	Actinobacteria	Micrococcales	Demequinaceae	Demequina	0	0	6	0	0	0	0	0	0	0	0	0	0	0	0	0	0	0	0	0	0	0	0	0	0	0	0	0	0	0	0	0	0	0	0	0	0	0	0	0	0	0	0
Bacteria	Bacteria	Armatimonadota	Chthonomonadetes	Chthonomonadales	Chthonomonadaceae	Chthonomonas	0	0	0	0	0	0	0	0	0	0	6	0	0	0	0	0	0	0	0	0	0	0	0	0	0	0	0	0	0	0	0	0	0	0	0	0	0	0	0	0	0	0	0
Bacteria	Bacteria	Armatimonadota	Fimbriimonadia	Fimbriimonadales	uncultured bacterium	__	0	0	0	0	0	0	0	0	0	0	0	0	0	6	0	0	0	0	0	0	0	0	0	0	0	0	0	0	0	0	0	0	0	0	0	0	0	0	0	0	0	0	0
Bacteria	Bacteria	Bacteroidota	Bacteroidia	Bacteroidales	Prolixibacteraceae	uncultured	0	0	0	0	0	0	0	0	6	0	0	0	0	0	0	0	0	0	0	0	0	0	0	0	0	0	0	0	0	0	0	0	0	0	0	0	0	0	0	0	0	0	0
Bacteria	Bacteria	Bacteroidota	Bacteroidia	Cytophagales	Cyclobacteriaceae	Algoriphagus	0	0	0	3	0	0	0	0	0	0	0	0	0	0	3	0	0	0	0	0	0	0	0	0	0	0	0	0	0	0	0	0	0	0	0	0	0	0	0	0	0	0	0
Bacteria	Bacteria	Bacteroidota	Bacteroidia	SM1A07	__	__	0	0	0	0	0	0	0	0	0	0	0	0	0	0	0	0	0	0	0	0	0	0	0	0	0	0	0	0	0	0	0	0	0	0	0	0	0	0	0	6	0	0	0
Bacteria	Bacteria	Cyanobacteria	Cyanobacteriia	Phormidesmiales	Nodosilineaceae	Nodosilinea PCC-7104	0	0	0	0	0	0	0	0	0	0	0	0	0	0	0	0	0	0	0	0	0	0	0	0	0	0	0	0	0	0	0	0	0	0	0	0	0	0	0	0	6	0	0
Bacteria	Bacteria	Elusimicrobiota	Endomicrobia	Endomicrobiales	__	__	0	0	0	3	0	0	0	0	0	3	0	0	0	0	0	0	0	0	0	0	0	0	0	0	0	0	0	0	0	0	0	0	0	0	0	0	0	0	0	0	0	0	0
Bacteria	Bacteria	Firmicutes	Bacilli	Bacillales	Planococcaceae	Chryseomicrobium	0	0	0	0	0	0	0	0	0	0	0	0	0	0	0	0	0	0	0	0	0	0	0	0	0	0	0	0	0	0	0	0	0	0	0	0	0	6	0	0	0	0	0
Bacteria	Bacteria	Firmicutes	Bacilli	Lactobacillales	Carnobacteriaceae	Desemzia	0	0	0	0	0	0	0	0	0	0	0	0	0	0	0	0	0	0	0	0	0	0	0	0	0	0	0	0	0	0	6	0	0	0	0	0	0	0	0	0	0	0	0
Bacteria	Bacteria	Firmicutes	Bacilli	Paenibacillales	Paenibacillaceae	Saccharibacillus	0	0	0	0	0	0	0	0	0	0	0	0	0	0	0	0	0	0	0	0	0	0	0	0	0	0	0	0	0	0	0	0	6	0	0	0	0	0	0	0	0	0	0
Bacteria	Bacteria	Firmicutes	Bacilli	RF39	uncultured bacterium	__	0	0	0	0	0	3	0	0	0	0	0	3	0	0	0	0	0	0	0	0	0	0	0	0	0	0	0	0	0	0	0	0	0	0	0	0	0	0	0	0	0	0	0
Bacteria	Bacteria	Firmicutes	Bacilli	Thermoactinomycetales	Thermoactinomycetaceae	Novibacillus	0	0	0	0	0	0	0	0	0	0	0	0	0	0	0	0	0	0	0	0	0	0	0	0	0	0	0	0	0	0	0	0	0	4	0	2	0	0	0	0	0	0	0
Bacteria	Bacteria	Firmicutes	Clostridia	Lachnospirales	Lachnospiraceae	Epulopiscium	0	0	0	0	0	0	0	0	0	0	0	0	0	0	2	0	0	0	0	0	0	0	0	0	2	0	2	0	0	0	0	0	0	0	0	0	0	0	0	0	0	0	0
Bacteria	Bacteria	Firmicutes	Moorellia	Moorellales	__	__	0	0	0	3	3	0	0	0	0	0	0	0	0	0	0	0	0	0	0	0	0	0	0	0	0	0	0	0	0	0	0	0	0	0	0	0	0	0	0	0	0	0	0
Bacteria	Bacteria	Firmicutes	Negativicutes	Veillonellales-Selenomonadales	Selenomonadaceae	Mitsuokella	0	0	0	0	0	0	0	0	0	0	0	0	0	0	0	0	0	0	0	0	0	0	0	0	0	0	0	0	0	0	0	0	0	0	0	6	0	0	0	0	0	0	0
Bacteria	Bacteria	Firmicutes	Negativicutes	Veillonellales-Selenomonadales	__	__	0	0	0	0	0	3	0	0	0	0	0	3	0	0	0	0	0	0	0	0	0	0	0	0	0	0	0	0	0	0	0	0	0	0	0	0	0	0	0	0	0	0	0
Bacteria	Bacteria	Myxococcota	Myxococcia	Myxococcales	Myxococcaceae	KD3-10	0	4	0	0	0	0	0	0	0	0	2	0	0	0	0	0	0	0	0	0	0	0	0	0	0	0	0	0	0	0	0	0	0	0	0	0	0	0	0	0	0	0	0
Bacteria	Bacteria	Myxococcota	Polyangia	Polyangiales	Polyangiaceae	Labilithrix	0	4	0	2	0	0	0	0	0	0	0	0	0	0	0	0	0	0	0	0	0	0	0	0	0	0	0	0	0	0	0	0	0	0	0	0	0	0	0	0	0	0	0
Bacteria	Bacteria	Patescibacteria	Microgenomatia	Candidatus Levybacteria	Candidatus Levybacteria bacterium RIFCSPLOWO2_01_FULL_37_26	__	0	0	0	6	0	0	0	0	0	0	0	0	0	0	0	0	0	0	0	0	0	0	0	0	0	0	0	0	0	0	0	0	0	0	0	0	0	0	0	0	0	0	0
Bacteria	Bacteria	Patescibacteria	Parcubacteria	Candidatus Staskawiczbacteria	__	__	0	0	0	0	0	0	0	0	0	0	0	0	0	6	0	0	0	0	0	0	0	0	0	0	0	0	0	0	0	0	0	0	0	0	0	0	0	0	0	0	0	0	0
Bacteria	Bacteria	Proteobacteria	Alphaproteobacteria	Acetobacterales	Acetobacteraceae	Acetobacter	0	0	0	0	0	0	0	0	0	0	0	0	0	0	0	0	0	0	0	0	0	0	0	0	0	0	0	0	0	0	4	2	0	0	0	0	0	0	0	0	0	0	0
Bacteria	Bacteria	Proteobacteria	Alphaproteobacteria	Rhizobiales	KF-JG30-B3	uncultured bacterium	0	0	6	0	0	0	0	0	0	0	0	0	0	0	0	0	0	0	0	0	0	0	0	0	0	0	0	0	0	0	0	0	0	0	0	0	0	0	0	0	0	0	0
Bacteria	Bacteria	Proteobacteria	Alphaproteobacteria	Rhizobiales	Rhizobiaceae	Pseudochrobactrum	0	0	0	0	0	0	0	0	0	0	0	0	0	0	0	0	0	0	0	0	0	0	0	0	0	0	0	0	0	0	6	0	0	0	0	0	0	0	0	0	0	0	0
Bacteria	Bacteria	Proteobacteria	Gammaproteobacteria	Gammaproteobacteria Incertae Sedis	Unknown Family	Acidibacter	0	0	0	0	0	0	0	4	0	0	0	0	0	0	0	0	0	0	0	2	0	0	0	0	0	0	0	0	0	0	0	0	0	0	0	0	0	0	0	0	0	0	0
Bacteria	Bacteria	Verrucomicrobiota	Verrucomicrobiae	Pedosphaerales	Pedosphaeraceae	ADurb.Bin063-1	0	0	6	0	0	0	0	0	0	0	0	0	0	0	0	0	0	0	0	0	0	0	0	0	0	0	0	0	0	0	0	0	0	0	0	0	0	0	0	0	0	0	0
Bacteria	Bacteria	Verrucomicrobiota	Verrucomicrobiae	Verrucomicrobiales	Verrucomicrobiaceae	Roseimicrobium	0	0	0	3	0	0	0	3	0	0	0	0	0	0	0	0	0	0	0	0	0	0	0	0	0	0	0	0	0	0	0	0	0	0	0	0	0	0	0	0	0	0	0
Bacteria	Bacteria	Actinobacteriota	Actinobacteria	Propionibacteriales	Nocardioidaceae	__	0	5	0	0	0	0	0	0	0	0	0	0	0	0	0	0	0	0	0	0	0	0	0	0	0	0	0	0	0	0	0	0	0	0	0	0	0	0	0	0	0	0	0
Bacteria	Bacteria	Bacteroidota	Bacteroidia	Cytophagales	Cyclobacteriaceae	Belliella	0	0	0	0	0	0	0	5	0	0	0	0	0	0	0	0	0	0	0	0	0	0	0	0	0	0	0	0	0	0	0	0	0	0	0	0	0	0	0	0	0	0	0
Bacteria	Bacteria	Bacteroidota	Bacteroidia	Flavobacteriales	Flavobacteriaceae	__	0	0	0	2	0	0	0	0	0	0	0	0	0	0	0	0	0	0	0	0	0	0	0	0	0	0	0	0	0	0	0	0	3	0	0	0	0	0	0	0	0	0	0
Bacteria	Bacteria	Bdellovibrionota	Oligoflexia	053A03-B-DI-P58	__	__	0	5	0	0	0	0	0	0	0	0	0	0	0	0	0	0	0	0	0	0	0	0	0	0	0	0	0	0	0	0	0	0	0	0	0	0	0	0	0	0	0	0	0
Bacteria	Bacteria	Calditrichota	Calditrichia	Calditrichales	Calditrichaceae	JdFR-76	0	0	0	0	0	0	0	5	0	0	0	0	0	0	0	0	0	0	0	0	0	0	0	0	0	0	0	0	0	0	0	0	0	0	0	0	0	0	0	0	0	0	0
Bacteria	Bacteria	Chloroflexi	Dehalococcoidia	MSBL5	__	__	5	0	0	0	0	0	0	0	0	0	0	0	0	0	0	0	0	0	0	0	0	0	0	0	0	0	0	0	0	0	0	0	0	0	0	0	0	0	0	0	0	0	0
Bacteria	Bacteria	Chloroflexi	Ktedonobacteria	Ktedonobacterales	Ktedonobacteraceae	__	0	0	0	0	0	0	0	0	0	0	0	0	0	0	0	0	0	0	0	0	0	0	0	0	0	0	0	0	0	0	0	0	0	0	0	0	0	0	0	0	0	0	0
Bacteria	Bacteria	Chloroflexi	TK10	metagenome	__	__	0	0	5	0	0	0	0	0	0	0	0	0	0	0	0	0	0	0	0	0	0	0	0	0	0	0	0	0	0	0	0	0	0	0	0	0	0	0	0	0	0	0	0
Bacteria	Bacteria	Cyanobacteria	Cyanobacteriia	Cyanobacteriales	Cyanobacteriaceae	Geminocystis PCC-6308	0	0	0	0	0	0	0	0	0	0	0	5	0	0	0	0	0	0	0	0	0	0	0	0	0	0	0	0	0	0	0	0	0	0	0	0	0	0	0	0	0	0	0
Bacteria	Bacteria	Cyanobacteria	Cyanobacteriia	Cyanobacteriales	Nostocaceae	Scytonema VB-61278	0	0	0	0	0	0	0	0	5	0	0	0	0	0	0	0	0	0	0	0	0	0	0	0	0	0	0	0	0	0	0	0	0	0	0	0	0	0	0	0	0	0	0
Bacteria	Bacteria	Cyanobacteria	Cyanobacteriia	Synechococcales	Cyanobiaceae	Cyanobium PCC-6307	0	0	0	0	0	0	0	0	0	0	0	0	0	0	0	0	0	0	0	0	0	0	0	0	0	0	0	0	0	0	0	0	0	0	0	0	0	0	0	0	0	0	0
Bacteria	Bacteria	Cyanobacteria	Vampirivibrionia	Vampirovibrionales	Vampirovibrionaceae	Vampirovibrio	0	0	0	0	0	0	0	0	0	0	0	0	0	3	0	0	0	0	0	0	0	0	0	0	0	0	0	0	0	0	0	0	0	0	0	0	0	0	0	2	0	0	0
Bacteria	Bacteria	Dependentiae	Babeliae	Babeliales	UBA12409	__	0	0	0	0	0	2	0	3	0	0	0	0	0	0	0	0	0	0	0	0	0	0	0	0	0	0	0	0	0	0	0	0	0	0	0	0	0	0	0	0	0	0	0
Bacteria	Bacteria	Desulfobacterota	Desulfobacteria	Desulfobacterales	Desulfosarcinaceae	Sva0081 sediment group	0	5	0	0	0	0	0	0	0	0	0	0	0	0	0	0	0	0	0	0	0	0	0	0	0	0	0	0	0	0	0	0	0	0	0	0	0	0	0	0	0	0	0
Bacteria	Bacteria	Desulfobacterota	Syntrophia	Syntrophales	uncultured	uncultured bacterium	0	0	0	5	0	0	0	0	0	0	0	0	0	0	0	0	0	0	0	0	0	0	0	0	0	0	0	0	0	0	0	0	0	0	0	0	0	0	0	0	0	0	0
Bacteria	Bacteria	Firmicutes	Bacilli	Entomoplasmatales	type III	__	0	0	0	0	0	0	0	0	0	0	0	0	0	0	0	0	0	0	0	0	0	0	0	0	0	0	0	0	0	0	0	0	0	0	0	0	0	0	0	0	0	0	0
[truncated: 173 more rows]
[truncated: 20 more columns]
